# Supplementary material for: Elucidating the anti-hypertensive mechanisms of Uncaria rhynchophylla-Alisma plantago-aquatica L: an integrated network pharmacology, cluster analysis, and molecular docking approach
Source: Front Chem. 2024 Feb 29;12:1356458. doi: 10.3389/fchem.2024.1356458 (PMC10941343; doi:10.3389/fchem.2024.1356458)
Supplement: Supplementary file 1 [file Table2.XLSX]

## Sheet: Bioactive components
Supplementary Table S2. Bioactive components of each herb in UR-AP
Herb_name	Molecule Name
Uncaria rhynchophylla(gouteng)	beta-sitosterol
Uncaria rhynchophylla(gouteng)	kaempferol
Uncaria rhynchophylla(gouteng)	ent-Epicatechin
Uncaria rhynchophylla(gouteng)	3-oxo-22α-hydroxyurs-12-en-27,28-dioc acid
Uncaria rhynchophylla(gouteng)	(3E,4R)-4-(1,3-benzodioxol-5-ylmethyl)-3-[(3,4,5-trimethoxyphenyl)methylidene]oxolan-2-one
Uncaria rhynchophylla(gouteng)	Tetrahydroalstonine
Uncaria rhynchophylla(gouteng)	Angustidine
Uncaria rhynchophylla(gouteng)	geissoschizinc acid
Uncaria rhynchophylla(gouteng)	SMR000232338
Uncaria rhynchophylla(gouteng)	(E)-16,17-Didehydro-17-methoxy-17,18-seco-3-beta-yohimban-16-carboxylic acid methyl ester
Uncaria rhynchophylla(gouteng)	Rhynchophylline A
Uncaria rhynchophylla(gouteng)	methyl (E)-2-[(2S,3Z,12bS)-3-ethylidene-2,4,6,7,12,12b-hexahydro-1H-indolo[3,2-h]quinolizin-2-yl]-3-methoxyprop-2-enoate
Uncaria rhynchophylla(gouteng)	Rhynchophylline
Uncaria rhynchophylla(gouteng)	SMR000232333
Uncaria rhynchophylla(gouteng)	Isorhyncophylline
Uncaria rhynchophylla(gouteng)	hirsutasideA
Uncaria rhynchophylla(gouteng)	(E)-2-[(3S,6'S,7'S,8'aS)-6'-ethyl-2-keto-spiro[indoline-3,1'-indolizidine]-7'-yl]-3-methoxy-acrylic acid methyl ester
Uncaria rhynchophylla(gouteng)	(E)-2-[(3R,6'S,7'S,8'aS)-6'-ethyl-2-keto-spiro[indoline-3,1'-indolizidine]-7'-yl]-3-methoxy-acrylic acid methyl ester
Uncaria rhynchophylla(gouteng)	Mitraphyllic acid
Uncaria rhynchophylla(gouteng)	hirsutasideB
Uncaria rhynchophylla(gouteng)	corynoxeine
Uncaria rhynchophylla(gouteng)	methyl (E)-2-[(2S,3R,12bS)-3-vinyl-1,2,3,4,6,7,12,12b-octahydroindolo[3,2-h]quinolizin-2-yl]-3-methoxy-prop-2-enoate
Uncaria rhynchophylla(gouteng)	(1'R,3S,4a'S,5a'S,10a'R)-1'-methyl-2-oxo-1',4a',5',5a',7',8',10',10a'-octahydrospiro[indoline-3,6'-pyrano[3,4-f]indolizine]-4'-carboxylic acid
Uncaria rhynchophylla(gouteng)	(2S,12bR)-methyl 2-((E)-1-oxobut-2-en-2-yl)-1,2,6,7,12,12b-hexahydroindolo[2,3-a]quinolizine-3-carboxylate
Uncaria rhynchophylla(gouteng)	vincoside lactam_qt
Uncaria rhynchophylla(gouteng)	hirsutasideC
Uncaria rhynchophylla(gouteng)	hirsutine
Uncaria rhynchophylla(gouteng)	yohimbine
Uncaria rhynchophylla(gouteng)	delta(sup 18)-Hirsutine
Uncaria rhynchophylla(gouteng)	isocorynantheic acid
Uncaria rhynchophylla(gouteng)	quercetin
Uncaria rhynchophylla(gouteng)	coryincine
Uncaria rhynchophylla(gouteng)	socorynoxeine
Uncaria rhynchophylla(gouteng)	isorhynchophylline
Uncaria rhynchophylla(gouteng)	hirsuteine
Uncaria rhynchophylla(gouteng)	geissoschizine methyl ether
Uncaria rhynchophylla(gouteng)	rin acid-22-o-β-d-glucuronide
Uncaria rhynchophylla(gouteng)	reduction-demethyl-gm/the
Uncaria rhynchophylla(gouteng)	ico acid-22-o-β-dglucuronide
Uncaria rhynchophylla(gouteng)	hte acid
Uncaria rhynchophylla(gouteng)	gm acid
Uncaria rhynchophylla(gouteng)	18,19-dehydrocorynoxinic acid
Uncaria rhynchophylla(gouteng)&Alisma plantago-aquatica L.(zexie)	sitosterol
Alisma plantago-aquatica L.(zexie)	Alisol B
Alisma plantago-aquatica L.(zexie)	Alisol B monoacetate
Alisma plantago-aquatica L.(zexie)	alisol,b,23-acetate
Alisma plantago-aquatica L.(zexie)	16β-methoxyalisol B monoacetate
Alisma plantago-aquatica L.(zexie)	alisol B
Alisma plantago-aquatica L.(zexie)	alisol C
Alisma plantago-aquatica L.(zexie)	alisol C monoacetate
Alisma plantago-aquatica L.(zexie)	1-Monolinolein
Alisma plantago-aquatica L.(zexie)	[(1S,3R)-1-[(2R)-3,3-dimethyloxiran-2-yl]-3-[(5R,8S,9S,10S,11S,14R)-11-hydroxy-4,4,8,10,14-pentamethyl-3-oxo-1,2,5,6,7,9,11,12,15,16-decahydrocyclopenta[a]phenanthren-17-yl]butyl] acetate
Alisma plantago-aquatica L.(zexie)	3,4-dihydroxybenzoic acid
Alisma plantago-aquatica L.(zexie)	(1r,6r,9s,13r)-5,5,9,14-tetramethyl-6-[(2r,3r,4s,5r)-3,4,5-trihydroxyoxan-2-yl]oxytetracyclo[11.2.1.01,10.04,9]hexadecan-12-one
Alisma plantago-aquatica L.(zexie)	glucuronic acid conjugation of protocatechuic acid
Alisma plantago-aquatica L.(zexie)	alismoxide
Alisma plantago-aquatica L.(zexie)	3β-acetoxyatractylone
Alisma plantago-aquatica L.(zexie)	16-oxoalisol a
