# Supplementary material for: Elucidating the anti-hypertensive mechanisms of Uncaria rhynchophylla-Alisma plantago-aquatica L: an integrated network pharmacology, cluster analysis, and molecular docking approach
Source: Front Chem. 2024 Feb 29;12:1356458. doi: 10.3389/fchem.2024.1356458 (PMC10941343; doi:10.3389/fchem.2024.1356458)
Supplement: Supplementary file 2 [file Table3.XLSX]

## Sheet: core targets
Supplementary Table S3. Core targets of bioactive components in UR-AP
Entry	Entry Name	Protein names	Gene names	Reviewed	Organism	Length
P06401	PRGR_HUMAN	Progesterone receptor	PGR	reviewed	Homo sapiens (Human)	933
Q15596	NCOA2_HUMAN	Nuclear receptor coactivator 2	NCOA2	reviewed	Homo sapiens (Human)	1464
P23219	PGH1_HUMAN	Prostaglandin G/H synthase 1	PTGS1	reviewed	Homo sapiens (Human)	599
P35354	PGH2_HUMAN	Prostaglandin G/H synthase 2	PTGS2	reviewed	Homo sapiens (Human)	604
P08238	HS90B_HUMAN	Heat shock protein HSP 90	HSP90AB1	reviewed	Homo sapiens (Human)	724
P48736	PK3CG_HUMAN	Phosphatidylinositol-4,5-bisphosphate 3-kinase catalytic subunit, gamma isoform	PIK3CG	reviewed	Homo sapiens (Human)	1102
Q12809	KCNH2_HUMAN	Potassium voltage-gated channel subfamily H member 2	KCNH2	reviewed	Homo sapiens (Human)	1159
P17612	KAPCA_HUMAN	mRNA of PKA Catalytic Subunit C-alpha	PRKACA	reviewed	Homo sapiens (Human)	351
P21728	DRD1_HUMAN	Dopamine D1 receptor	DRD1	reviewed	Homo sapiens (Human)	446
P20309	ACM3_HUMAN	Muscarinic acetylcholine receptor M3	CHRM3	reviewed	Homo sapiens (Human)	590
P11229	ACM1_HUMAN	Muscarinic acetylcholine receptor M1	CHRM1	reviewed	Homo sapiens (Human)	460
Q14524	SCN5A_HUMAN	Sodium channel protein type 5 subunit alpha	SCN5A	reviewed	Homo sapiens (Human)	2016
P47869	GBRA2_HUMAN	Gamma-aminobutyric-acid receptor alpha-2 subunit	GABRA2	reviewed	Homo sapiens (Human)	451
P08173	ACM4_HUMAN	Muscarinic acetylcholine receptor M4	CHRM4	reviewed	Homo sapiens (Human)	479
Q14432	PDE3A_HUMAN	CGMP-inhibited 3',5'-cyclic phosphodiesterase A	PDE3A	reviewed	Homo sapiens (Human)	1141
P28223	5HT2A_HUMAN	5-hydroxytryptamine 2A receptor	HTR2A	reviewed	Homo sapiens (Human)	471
P31644	GBRA5_HUMAN	Gamma-aminobutyric-acid receptor alpha-5 subunit	GABRA5	reviewed	Homo sapiens (Human)	462
P35348	ADA1A_HUMAN	Alpha-1A adrenergic receptor	ADRA1A	reviewed	Homo sapiens (Human)	466
P34903	GBRA3_HUMAN	Gamma-aminobutyric-acid receptor alpha-3 subunit	GABRA3	reviewed	Homo sapiens (Human)	492
P08172	ACM2_HUMAN	Muscarinic acetylcholine receptor M2	CHRM2	reviewed	Homo sapiens (Human)	466
P35368	ADA1B_HUMAN	Alpha-1B adrenergic receptor	ADRA1B	reviewed	Homo sapiens (Human)	520
P07550	ADRB2_HUMAN	Beta-2 adrenergic receptor	ADRB2	reviewed	Homo sapiens (Human)	413
Q15822	ACHA2_HUMAN	Neuronal acetylcholine receptor subunit alpha-2	CHRNA2	reviewed	Homo sapiens (Human)	529
P31645	SC6A4_HUMAN	Sodium-dependent serotonin transporter	SLC6A4	reviewed	Homo sapiens (Human)	630
P35372	OPRM_HUMAN	Mu-type opioid receptor	OPRM1	reviewed	Homo sapiens (Human)	400
P14867	GBRA1_HUMAN	Gamma-aminobutyric acid receptor subunit alpha-1	GABRA1	reviewed	Homo sapiens (Human)	456
P36544	ACHA7_HUMAN	Neuronal acetylcholine receptor protein, alpha-7 chain	CHRNA7	reviewed	Homo sapiens (Human)	502
P10415	BCL2_HUMAN	Apoptosis regulator Bcl-2	BCL2	reviewed	Homo sapiens (Human)	239
Q07812	BAX_HUMAN	Apoptosis regulator BAX	BAX	reviewed	Homo sapiens (Human)	192
P55211	CASP9_HUMAN	Caspase-9	CASP9	reviewed	Homo sapiens (Human)	416
P53539	FOSB_HUMAN	Transcription factor AP-1	FOSB	reviewed	Homo sapiens (Human)	338
P42574	CASP3_HUMAN	Caspase-3	CASP3	reviewed	Homo sapiens (Human)	277
Q14790	CASP8_HUMAN	Caspase-8	CASP8	reviewed	Homo sapiens (Human)	479
P17252	KPCA_HUMAN	Protein kinase C alpha type	PRKCA	reviewed	Homo sapiens (Human)	672
P01137	TGFB1_HUMAN	Transforming growth factor beta-1	TGFB1	reviewed	Homo sapiens (Human)	390
P27169	PON1_HUMAN	Serum paraoxonase/arylesterase 1	PON1	reviewed	Homo sapiens (Human)	355
P11137	MTAP2_HUMAN	Microtubule-associated protein 2	MAP2	reviewed	Homo sapiens (Human)	1827
P08235	MCR_HUMAN	Mineralocorticoid receptor	NR3C2	reviewed	Homo sapiens (Human)	984
P35228	NOS2_HUMAN	Nitric oxide synthase, inducible	NOS2	reviewed	Homo sapiens (Human)	1153
P10275	ANDR_HUMAN	Androgen receptor	AR	reviewed	Homo sapiens (Human)	920
P37231	PPARG_HUMAN	Peroxisome proliferator activated receptor gamma	PPARG	reviewed	Homo sapiens (Human)	505
P27487	DPP4_HUMAN	Dipeptidyl peptidase IV	DPP4	reviewed	Homo sapiens (Human)	766
P07477	TRY1_HUMAN	Trypsin-1	PRSS1	reviewed	Homo sapiens (Human)	247
P25116	PAR1_HUMAN	Thrombin	F2R	reviewed	Homo sapiens (Human)	425
P29474	NOS3_HUMAN	Nitric-oxide synthase, endothelial	NOS3	reviewed	Homo sapiens (Human)	1203
P22303	ACES_HUMAN	Acetylcholinesterase	ACHE	reviewed	Homo sapiens (Human)	614
P23975	SC6A2_HUMAN	Sodium-dependent noradrenaline transporter	SLC6A2	reviewed	Homo sapiens (Human)	617
P11388	TOP2A_HUMAN	DNA topoisomerase II	TOP2A	reviewed	Homo sapiens (Human)	1531
P08709	FA7_HUMAN	Coagulation factor VII	F7	reviewed	Homo sapiens (Human)	466
P0DP23	CALM1_HUMAN	Calmodulin	CALM1	reviewed	Homo sapiens (Human)	149
Q04206	TF65_HUMAN	Transcription factor p65	RELA	reviewed	Homo sapiens (Human)	551
O14920	IKKB_HUMAN	Inhibitor of nuclear factor kappa-B kinase subunit beta	IKBKB	reviewed	Homo sapiens (Human)	756
P31749	AKT1_HUMAN	RAC-alpha serine/threonine-protein kinase	AKT1	reviewed	Homo sapiens (Human)	480
P01375	TNFA_HUMAN	Tumor necrosis factor	TNF	reviewed	Homo sapiens (Human)	233
O95433	AHSA1_HUMAN	Activator of 90 kDa heat shock protein ATPase homolog 1	AHSA1	reviewed	Homo sapiens (Human)	338
P45983	MK08_HUMAN	Mitogen-activated protein kinase 8	MAPK8	reviewed	Homo sapiens (Human)	427
P47989	XDH_HUMAN	Xanthine dehydrogenase/oxidase	XDH	reviewed	Homo sapiens (Human)	1333
P03956	MMP1_HUMAN	Interstitial collagenase	MMP1	reviewed	Homo sapiens (Human)	469
P42224	STAT1_HUMAN	Signal transducer and activator of transcription 1-alpha/beta	STAT1	reviewed	Homo sapiens (Human)	750
P06493	CDK1_HUMAN	Cell division control protein 2 homolog	CDK1	reviewed	Homo sapiens (Human)	297
P09601	HMOX1_HUMAN	Heme oxygenase 1	HMOX1	reviewed	Homo sapiens (Human)	288
P08684	CP3A4_HUMAN	Cytochrome P450 3A4	CYP3A4	reviewed	Homo sapiens (Human)	503
P05177	CP1A2_HUMAN	Cytochrome P450 1A2	CYP1A2	reviewed	Homo sapiens (Human)	516
P04798	CP1A1_HUMAN	Cytochrome P450 1A1	CYP1A1	reviewed	Homo sapiens (Human)	512
P05362	ICAM1_HUMAN	Intercellular adhesion molecule 1	ICAM1	reviewed	Homo sapiens (Human)	532
P16581	LYAM2_HUMAN	E-selectin	SELE	reviewed	Homo sapiens (Human)	610
P19320	VCAM1_HUMAN	Vascular cell adhesion protein 1	VCAM1	reviewed	Homo sapiens (Human)	739
O75469	NR1I2_HUMAN	Nuclear receptor subfamily 1 group I member 2	NR1I2	reviewed	Homo sapiens (Human)	434
Q16678	CP1B1_HUMAN	Cytochrome P450 1B1	CYP1B1	reviewed	Homo sapiens (Human)	543
P09917	LOX5_HUMAN	Arachidonate 5-lipoxygenase	ALOX5	reviewed	Homo sapiens (Human)	674
Q92819	HYAS2_HUMAN	Hyaluronan synthase 2	HAS2	reviewed	Homo sapiens (Human)	552
P09211	GSTP1_HUMAN	Glutathione S-transferase P	GSTP1	reviewed	Homo sapiens (Human)	210
P35869	AHR_HUMAN	Aryl hydrocarbon receptor	AHR	reviewed	Homo sapiens (Human)	848
O43242	PSMD3_HUMAN	26S proteasome non-ATPase regulatory subunit 3	PSMD3	reviewed	Homo sapiens (Human)	534
P14672	GLUT4_HUMAN	Solute carrier family 2, facilitated glucose transporter member 4	SLC2A4	reviewed	Homo sapiens (Human)	509
Q14994	NR1I3_HUMAN	Nuclear receptor subfamily 1 group I member 3	NR1I3	reviewed	Homo sapiens (Human)	352
P06213	INSR_HUMAN	Insulin receptor	INSR	reviewed	Homo sapiens (Human)	1382
P49895	IOD1_HUMAN	Type I iodothyronine deiodinase	DIO1	reviewed	Homo sapiens (Human)	249
Q08209	PP2BA_HUMAN	Serine/threonine-protein phosphatase 2B catalytic subunit alpha isoform	PPP3CA	reviewed	Homo sapiens (Human)	521
P09488	GSTM1_HUMAN	Glutathione S-transferase Mu 1	GSTM1	reviewed	Homo sapiens (Human)	218
P28161	GSTM2_HUMAN	Glutathione S-transferase Mu 2	GSTM2	reviewed	Homo sapiens (Human)	218
P42330	AK1C3_HUMAN	Aldo-keto reductase family 1 member C3	AKR1C3	reviewed	Homo sapiens (Human)	323
P03973	SLPI_HUMAN	Antileukoproteinase	SLPI	reviewed	Homo sapiens (Human)	132
P03372	ESR1_HUMAN	Estrogen receptor	ESR1	reviewed	Homo sapiens (Human)	595
P00742	FA10_HUMAN	Coagulation factor Xa	F10	reviewed	Homo sapiens (Human)	488
P35968	VGFR2_HUMAN	Vascular endothelial growth factor receptor 2	KDR	reviewed	Homo sapiens (Human)	1356
P18031	PTN1_HUMAN	mRNA of Protein-tyrosine phosphatase, non-receptor type 1	PTPN1	reviewed	Homo sapiens (Human)	435
P08581	MET_HUMAN	Hepatocyte growth factor receptor	MET	reviewed	Homo sapiens (Human)	1390
Q15788	NCOA1_HUMAN	Nuclear receptor coactivator 1	NCOA1	reviewed	Homo sapiens (Human)	1441
Q12791	KCMA1_HUMAN	Calcium-activated potassium channel subunit alpha 1	KCNMA1	reviewed	Homo sapiens (Human)	1236
Q9Y233	PDE10_HUMAN	cAMP and cAMP-inhibited cGMP 3',5'-cyclic phosphodiesterase 10A	PDE10A	reviewed	Homo sapiens (Human)	779
P08912	ACM5_HUMAN	Muscarinic acetylcholine receptor M5	CHRM5	reviewed	Homo sapiens (Human)	532
P18825	ADA2C_HUMAN	Alpha-2C adrenergic receptor	ADRA2C	reviewed	Homo sapiens (Human)	462
P41143	OPRD_HUMAN	Delta-type opioid receptor	OPRD1	reviewed	Homo sapiens (Human)	372
P25100	ADA1D_HUMAN	Alpha-1D adrenergic receptor	ADRA1D	reviewed	Homo sapiens (Human)	572
P46098	5HT3A_HUMAN	5-hydroxytryptamine receptor 3A	HTR3A	reviewed	Homo sapiens (Human)	478
P19793	RXRA_HUMAN	Retinoic acid receptor RXR-alpha	RXRA	reviewed	Homo sapiens (Human)	462
O14757	CHK1_HUMAN	Serine/threonine-protein kinase Chk1	CHEK1	reviewed	Homo sapiens (Human)	476
P00918	CAH2_HUMAN	Carbonic anhydrase II	CA2	reviewed	Homo sapiens (Human)	260
P28335	5HT2C_HUMAN	5-hydroxytryptamine 2C receptor	HTR2C	reviewed	Homo sapiens (Human)	458
P18089	ADA2B_HUMAN	Alpha-2B adrenergic receptor	ADRA2B	reviewed	Homo sapiens (Human)	450
P56817	BACE1_HUMAN	Beta-secretase	BACE1	reviewed	Homo sapiens (Human)	501
P28702	RXRB_HUMAN	Retinoic acid receptor RXR-beta	RXRB	reviewed	Homo sapiens (Human)	533
P24941	CDK2_HUMAN	Cell division protein kinase 2	CDK2	reviewed	Homo sapiens (Human)	298
Q92731	ESR2_HUMAN	Estrogen receptor beta	ESR2	reviewed	Homo sapiens (Human)	530
P49841	GSK3B_HUMAN	Glycogen synthase kinase-3 beta	GSK3B	reviewed	Homo sapiens (Human)	420
P11309	PIM1_HUMAN	Proto-oncogene serine/threonine-protein kinase Pim-1	PIM1	reviewed	Homo sapiens (Human)	313
P14416	DRD2_HUMAN	D(2) dopamine receptor	DRD2	reviewed	Homo sapiens (Human)	443
P21918	DRD5_HUMAN	D(1B) dopamine receptor	DRD5	reviewed	Homo sapiens (Human)	477
P41145	OPRK_HUMAN	Kappa-type opioid receptor	OPRK1	reviewed	Homo sapiens (Human)	380
P21917	DRD4_HUMAN	D(4) dopamine receptor	DRD4	reviewed	Homo sapiens (Human)	419
P35462	DRD3_HUMAN	D(3) dopamine receptor	DRD3	reviewed	Homo sapiens (Human)	400
P08588	ADRB1_HUMAN	Beta-1 adrenergic receptor	ADRB1	reviewed	Homo sapiens (Human)	477
P08913	ADA2A_HUMAN	Alpha-2A adrenergic receptor	ADRA2A	reviewed	Homo sapiens (Human)	465
P21741	MK_HUMAN	Midkine	MDK	reviewed	Homo sapiens (Human)	143
P01138	NGF_HUMAN	Beta-nerve growth factor	NGF	reviewed	Homo sapiens (Human)	241
P06858	LIPL_HUMAN	Lipoprotein lipase	LPL	reviewed	Homo sapiens (Human)	475
P34969	5HT7R_HUMAN	5-hydroxytryptamine 7 receptor	HTR7	reviewed	Homo sapiens (Human)	479
P15121	ALDR_HUMAN	Aldose reductase	AKR1B1	reviewed	Homo sapiens (Human)	316
P08254	MMP3_HUMAN	Stromelysin-1	MMP3	reviewed	Homo sapiens (Human)	477
P27338	AOFB_HUMAN	Amine oxidase [flavin-containing] B	MAOB	reviewed	Homo sapiens (Human)	520
P00533	EGFR_HUMAN	Epidermal growth factor receptor	EGFR	reviewed	Homo sapiens (Human)	1210
P15692	VEGFA_HUMAN	Vascular endothelial growth factor A	VEGFA	reviewed	Homo sapiens (Human)	232
P24385	CCND1_HUMAN	G1/S-specific cyclin-D1	CCND1	reviewed	Homo sapiens (Human)	295
Q07817	B2CL1_HUMAN	Bcl-2-like protein 1	BCL2L1	reviewed	Homo sapiens (Human)	233
P01100	FOS_HUMAN	Proto-oncogene c-Fos	FOS	reviewed	Homo sapiens (Human)	380
P38936	CDN1A_HUMAN	Cyclin-dependent kinase inhibitor 1	CDKN1A	reviewed	Homo sapiens (Human)	164
P56537	IF6_HUMAN	Eukaryotic translation initiation factor 6	EIF6	reviewed	Homo sapiens (Human)	245
P00749	UROK_HUMAN	Urokinase-type plasminogen activator	PLAU	reviewed	Homo sapiens (Human)	431
P08253	MMP2_HUMAN	72 kDa type IV collagenase	MMP2	reviewed	Homo sapiens (Human)	660
P14780	MMP9_HUMAN	Matrix metalloproteinase-9	MMP9	reviewed	Homo sapiens (Human)	707
P28482	MK01_HUMAN	Mitogen-activated protein kinase 1	MAPK1	reviewed	Homo sapiens (Human)	360
P22301	IL10_HUMAN	Interleukin-10	IL10	reviewed	Homo sapiens (Human)	178
P01133	EGF_HUMAN	Pro-epidermal growth factor	EGF	reviewed	Homo sapiens (Human)	1207
P06400	RB_HUMAN	Retinoblastoma-associated protein	RB1	reviewed	Homo sapiens (Human)	928
P05231	IL6_HUMAN	Interleukin-6	IL6	reviewed	Homo sapiens (Human)	212
P42771	CDN2A_HUMAN	Cyclin-dependent kinase inhibitor 2A, isoforms 1/2/3	CDKN2A	reviewed	Homo sapiens (Human)	156
P04637	P53_HUMAN	Cellular tumor antigen p53	TP53	reviewed	Homo sapiens (Human)	393
P19419	ELK1_HUMAN	ETS domain-containing protein Elk-1	ELK1	reviewed	Homo sapiens (Human)	428
P25963	IKBA_HUMAN	NF-kappa-B inhibitor alpha	NFKBIA	reviewed	Homo sapiens (Human)	317
P16435	NCPR_HUMAN	NADPH--cytochrome P450 reductase	POR	reviewed	Homo sapiens (Human)	677
P11926	DCOR_HUMAN	Ornithine decarboxylase	ODC1	reviewed	Homo sapiens (Human)	461
P11387	TOP1_HUMAN	DNA topoisomerase 1	TOP1	reviewed	Homo sapiens (Human)	765
P04049	RAF1_HUMAN	RAF proto-oncogene serine/threonine-protein kinase	RAF1	reviewed	Homo sapiens (Human)	648
P00441	SODC_HUMAN	Superoxide dismutase [Cu-Zn]	SOD1	reviewed	Homo sapiens (Human)	154
Q16665	HIF1A_HUMAN	Hypoxia-inducible factor 1-alpha	HIF1A	reviewed	Homo sapiens (Human)	826
Q06455	MTG8_HUMAN	Protein CBFA2T1	RUNX1T1	reviewed	Homo sapiens (Human)	604
P11021	BIP_HUMAN	78 kDa glucose-regulated protein	HSPA5	reviewed	Homo sapiens (Human)	654
P04626	ERBB2_HUMAN	Receptor tyrosine-protein kinase erbB-2	ERBB2	reviewed	Homo sapiens (Human)	1255
Q13085	ACACA_HUMAN	Acetyl-CoA carboxylase 1	ACACA	reviewed	Homo sapiens (Human)	2346
Q03135	CAV1_HUMAN	Caveolin-1	CAV1	reviewed	Homo sapiens (Human)	178
P01106	MYC_HUMAN	Myc proto-oncogene protein	MYC	reviewed	Homo sapiens (Human)	439
P13726	TF_HUMAN	Tissue factor	F3	reviewed	Homo sapiens (Human)	295
P17302	CXA1_HUMAN	Gap junction alpha-1 protein	GJA1	reviewed	Homo sapiens (Human)	382
P01584	IL1B_HUMAN	Interleukin-1 beta	IL1B	reviewed	Homo sapiens (Human)	269
P13500	CCL2_HUMAN	C-C motif chemokine 2	CCL2	reviewed	Homo sapiens (Human)	99
P43115	PE2R3_HUMAN	Prostaglandin E2 receptor EP3 subtype	PTGER3	reviewed	Homo sapiens (Human)	390
P10145	IL8_HUMAN	Interleukin-8	CXCL8	reviewed	Homo sapiens (Human)	99
P05771	KPCB_HUMAN	Protein kinase C beta type	PRKCB	reviewed	Homo sapiens (Human)	671
O15392	BIRC5_HUMAN	Baculoviral IAP repeat-containing protein 5	BIRC5	reviewed	Homo sapiens (Human)	142
Q9NRD8	DUOX2_HUMAN	Dual oxidase 2	DUOX2	reviewed	Homo sapiens (Human)	1548
P04792	HSPB1_HUMAN	Heat shock protein beta-1	HSPB1	reviewed	Homo sapiens (Human)	205
P49888	ST1E1_HUMAN	Estrogen sulfotransferase	SULT1E1	reviewed	Homo sapiens (Human)	294
O43451	MGA_HUMAN	Maltase-glucoamylase, intestinal	MGAM	reviewed	Homo sapiens (Human)	2753
P60568	IL2_HUMAN	Interleukin-2	IL2	reviewed	Homo sapiens (Human)	153
P14635	CCNB1_HUMAN	G2/mitotic-specific cyclin-B1	CCNB1	reviewed	Homo sapiens (Human)	433
P00750	TPA_HUMAN	Tissue-type plasminogen activator	PLAT	reviewed	Homo sapiens (Human)	562
P07204	TRBM_HUMAN	Thrombomodulin	THBD	reviewed	Homo sapiens (Human)	575
P05121	PAI1_HUMAN	Plasminogen activator inhibitor 1	SERPINE1	reviewed	Homo sapiens (Human)	402
P02452	CO1A1_HUMAN	Collagen alpha-1(I) chain	COL1A1	reviewed	Homo sapiens (Human)	1464
P01579	IFNG_HUMAN	Interferon gamma	IFNG	reviewed	Homo sapiens (Human)	166
P60484	PTEN_HUMAN	Phosphatidylinositol-3,4,5-trisphosphate 3-phosphatase and dual-specificity protein phosphatase PTEN	PTEN	reviewed	Homo sapiens (Human)	403
P01583	IL1A_HUMAN	Interleukin-1 alpha	IL1A	reviewed	Homo sapiens (Human)	271
P05164	PERM_HUMAN	Myeloperoxidase	MPO	reviewed	Homo sapiens (Human)	745
P14598	NCF1_HUMAN	Neutrophil cytosol factor 1	NCF1	reviewed	Homo sapiens (Human)	390
Q9UNQ0	ABCG2_HUMAN	ATP-binding cassette sub-family G member 2	ABCG2	reviewed	Homo sapiens (Human)	655
Q16236	NF2L2_HUMAN	Nuclear factor erythroid 2-related factor 2	NFE2L2	reviewed	Homo sapiens (Human)	605
P15559	NQO1_HUMAN	NAD(P)H dehydrogenase [quinone] 1	NQO1	reviewed	Homo sapiens (Human)	274
P09874	PARP1_HUMAN	Poly [ADP-ribose] polymerase 1	PARP1	reviewed	Homo sapiens (Human)	1014
P02461	CO3A1_HUMAN	Collagen alpha-1(III) chain	COL3A1	reviewed	Homo sapiens (Human)	1466
O14625	CXL11_HUMAN	C-X-C motif chemokine 11	CXCL11	reviewed	Homo sapiens (Human)	94
P19875	CXCL2_HUMAN	C-X-C motif chemokine 2	CXCL2	reviewed	Homo sapiens (Human)	107
Q96JK2	DCAF5_HUMAN	DDB1- and CUL4-associated factor 5	DCAF5	reviewed	Homo sapiens (Human)	942
O96017	CHK2_HUMAN	Serine/threonine-protein kinase Chk2	CHEK2	reviewed	Homo sapiens (Human)	543
O14493	CLD4_HUMAN	Claudin-4	CLDN4	reviewed	Homo sapiens (Human)	209
Q07869	PPARA_HUMAN	Peroxisome proliferator-activated receptor alpha	PPARA	reviewed	Homo sapiens (Human)	468
Q03181	PPARD_HUMAN	Peroxisome proliferator-activated receptor delta	PPARD	reviewed	Homo sapiens (Human)	441
Q00613	HSF1_HUMAN	Heat shock factor protein 1	HSF1	reviewed	Homo sapiens (Human)	529
P02741	CRP_HUMAN	C-reactive protein	CRP	reviewed	Homo sapiens (Human)	224
P02778	CXL10_HUMAN	C-X-C motif chemokine 10	CXCL10	reviewed	Homo sapiens (Human)	98
O15111	IKKA_HUMAN	Inhibitor of nuclear factor kappa-B kinase subunit alpha	CHUK	reviewed	Homo sapiens (Human)	745
P10451	OSTP_HUMAN	Osteopontin	SPP1	reviewed	Homo sapiens (Human)	314
Q13950	RUNX2_HUMAN	Runt-related transcription factor 2	RUNX2	reviewed	Homo sapiens (Human)	521
Q9NS23	RASF1_HUMAN	Ras association domain-containing protein 1	RASSF1	reviewed	Homo sapiens (Human)	344
Q01094	E2F1_HUMAN	Transcription factor E2F1	E2F1	reviewed	Homo sapiens (Human)	437
Q14209	E2F2_HUMAN	Transcription factor E2F2	E2F2	reviewed	Homo sapiens (Human)	437
P15309	PPAP_HUMAN	Prostatic acid phosphatase	ACP3	reviewed	Homo sapiens (Human)	386
P07339	CATD_HUMAN	Cathepsin D	CTSD	reviewed	Homo sapiens (Human)	412
P17936	IBP3_HUMAN	Insulin-like growth factor-binding protein 3	IGFBP3	reviewed	Homo sapiens (Human)	291
P01344	IGF2_HUMAN	Insulin-like growth factor II	IGF2	reviewed	Homo sapiens (Human)	180
P29965	CD40L_HUMAN	CD40 ligand	CD40LG	reviewed	Homo sapiens (Human)	261
P10914	IRF1_HUMAN	Interferon regulatory factor 1	IRF1	reviewed	Homo sapiens (Human)	325
P21860	ERBB3_HUMAN	Receptor tyrosine-protein kinase erbB-3	ERBB3	reviewed	Homo sapiens (Human)	1342
Q15113	PCOC1_HUMAN	Procollagen C-endopeptidase enhancer 1	PCOLCE	reviewed	Homo sapiens (Human)	449
P55786	PSA_HUMAN	Puromycin-sensitive aminopeptidase	NPEPPS	reviewed	Homo sapiens (Human)	919
P52789	HXK2_HUMAN	Hexokinase-2	HK2	reviewed	Homo sapiens (Human)	917
Q99801	NKX31_HUMAN	Homeobox protein Nkx-3.1	NKX3-1	reviewed	Homo sapiens (Human)	234
P20936	RASA1_HUMAN	Ras GTPase-activating protein 1	RASA1	reviewed	Homo sapiens (Human)	1047
O00748	EST2_HUMAN	Carboxylesterase 2	CES2	reviewed	Homo sapiens (Human)	559
P04035	HMDH_HUMAN	HMG-CoA reductase	HMGCR	reviewed	Homo sapiens (Human)	888
Q13133	NR1H3_HUMAN	LXR-alpha	NR1H3	reviewed	Homo sapiens (Human)	447
P28845	DHI1_HUMAN	11-beta-hydroxysteroid dehydrogenase 1	HSD11B1	reviewed	Homo sapiens (Human)	292
P55055	NR1H2_HUMAN	LXR-beta	NR1H2	reviewed	Homo sapiens (Human)	460
P05093	CP17A_HUMAN	Cytochrome P450 17A1	CYP17A1	reviewed	Homo sapiens (Human)	508
P11511	CP19A_HUMAN	Cytochrome P450 19A1	CYP19A1	reviewed	Homo sapiens (Human)	503
P32246	CCR1_HUMAN	C-C chemokine receptor type 1	CCR1	reviewed	Homo sapiens (Human)	355
P56373	P2RX3_HUMAN	P2X purinoceptor 3	P2RX3	reviewed	Homo sapiens (Human)	397
A4D1B5	GSAP_HUMAN	Gamma-secretase	GSAP	reviewed	Homo sapiens (Human)	854
O15055	PER2_HUMAN	Period circadian protein homolog 2	PER2	reviewed	Homo sapiens (Human)	1255
O14684	PTGES_HUMAN	Prostaglandin E synthase	PTGES	reviewed	Homo sapiens (Human)	152
P25106	ACKR3_HUMAN	C-X-C chemokine receptor type 7	ACKR3	reviewed	Homo sapiens (Human)	362
P49336	CDK8_HUMAN	Cell division protein kinase 8	CDK8	reviewed	Homo sapiens (Human)	464
P48039	MTR1A_HUMAN	Melatonin receptor 1A	MTNR1A	reviewed	Homo sapiens (Human)	350
P49286	MTR1B_HUMAN	Melatonin receptor 1B	MTNR1B	reviewed	Homo sapiens (Human)	362
O43614	OX2R_HUMAN	Orexin receptor 2	HCRTR2	reviewed	Homo sapiens (Human)	444
O43613	OX1R_HUMAN	Orexin receptor 1	HCRTR1	reviewed	Homo sapiens (Human)	425
P00519	ABL1_HUMAN	Tyrosine-protein kinase ABL	ABL1	reviewed	Homo sapiens (Human)	1130
O60563	CCNT1_HUMAN	Cyclin T1	CCNT1	reviewed	Homo sapiens (Human)	726
Q16539	MK14_HUMAN	MAP kinase p38 alpha	MAPK14	reviewed	Homo sapiens (Human)	360
Q00987	MDM2_HUMAN	p53-binding protein Mdm-2	MDM2	reviewed	Homo sapiens (Human)	491
P37288	V1AR_HUMAN	Vasopressin V1a receptor	AVPR1A	reviewed	Homo sapiens (Human)	418
P25103	NK1R_HUMAN	Neurokinin 1 receptor	TACR1	reviewed	Homo sapiens (Human)	407
O14965	AURKA_HUMAN	Serine/threonine-protein kinase Aurora-A	AURKA	reviewed	Homo sapiens (Human)	403
P09884	DPOLA_HUMAN	DNA polymerase alpha subunit	POLA1	reviewed	Homo sapiens (Human)	1462
O14649	KCNK3_HUMAN	Potassium channel subfamily K member 3	KCNK3	reviewed	Homo sapiens (Human)	394
P06737	PYGL_HUMAN	Liver glycogen phosphorylase	PYGL	reviewed	Homo sapiens (Human)	847
P42338	PK3CB_HUMAN	PI3-kinase p110-beta subunit	PIK3CB	reviewed	Homo sapiens (Human)	1070
P09619	PGFRB_HUMAN	Platelet-derived growth factor receptor beta	PDGFRB	reviewed	Homo sapiens (Human)	1106
P21554	CNR1_HUMAN	Cannabinoid receptor 1	CNR1	reviewed	Homo sapiens (Human)	472
P34972	CNR2_HUMAN	Cannabinoid receptor 2	CNR2	reviewed	Homo sapiens (Human)	360
Q13153	PAK1_HUMAN	Serine/threonine-protein kinase PAK 1	PAK1	reviewed	Homo sapiens (Human)	545
Q99558	M3K14_HUMAN	Mitogen-activated protein kinase kinase kinase 14	MAP3K14	reviewed	Homo sapiens (Human)	947
P42345	MTOR_HUMAN	Serine/threonine-protein kinase mTOR	MTOR	reviewed	Homo sapiens (Human)	2549
P00797	RENI_HUMAN	Renin	REN	reviewed	Homo sapiens (Human)	406
P40189	IL6RB_HUMAN	Interleukin-6 receptor subunit beta	IL6ST	reviewed	Homo sapiens (Human)	918
P42336	PK3CA_HUMAN	PI3-kinase p110-alpha subunit	PIK3CA	reviewed	Homo sapiens (Human)	1068
Q13370	PDE3B_HUMAN	Phosphodiesterase 3B	PDE3B	reviewed	Homo sapiens (Human)	1112
P43405	KSYK_HUMAN	Tyrosine-protein kinase SYK	SYK	reviewed	Homo sapiens (Human)	635
P33316	DUT_HUMAN	dUTP pyrophosphatase	DUT	reviewed	Homo sapiens (Human)	252
P06241	FYN_HUMAN	Tyrosine-protein kinase FYN	FYN	reviewed	Homo sapiens (Human)	537
P49840	GSK3A_HUMAN	Glycogen synthase kinase-3 alpha	GSK3A	reviewed	Homo sapiens (Human)	483
P54753	EPHB3_HUMAN	Ephrin type-B receptor 3	EPHB3	reviewed	Homo sapiens (Human)	998
O60307	MAST3_HUMAN	Microtubule-associated serine/threonine-protein kinase 3	MAST3	reviewed	Homo sapiens (Human)	1309
O43353	RIPK2_HUMAN	Serine/threonine-protein kinase RIPK2	RIPK2	reviewed	Homo sapiens (Human)	540
O00519	FAAH1_HUMAN	Anandamide amidohydrolase	FAAH	reviewed	Homo sapiens (Human)	579
P43490	NAMPT_HUMAN	Nicotinamide phosphoribosyltransferase	NAMPT	reviewed	Homo sapiens (Human)	491
P52333	JAK3_HUMAN	Tyrosine-protein kinase JAK3	JAK3	reviewed	Homo sapiens (Human)	1124
P46527	CDN1B_HUMAN	Cyclin-dependent kinase 1/cyclin B	CDKN1B	reviewed	Homo sapiens (Human)	198
Q02224	CENPE_HUMAN	Centromere-associated protein E	CENPE	reviewed	Homo sapiens (Human)	2701
P80365	DHI2_HUMAN	11-beta-hydroxysteroid dehydrogenase 2	HSD11B2	reviewed	Homo sapiens (Human)	405
P41180	CASR_HUMAN	Calcium sensing receptor	CASR	reviewed	Homo sapiens (Human)	1078
O00408	PDE2A_HUMAN	Phosphodiesterase 2A	PDE2A	reviewed	Homo sapiens (Human)	941
O75874	IDHC_HUMAN	Isocitrate dehydrogenase [NADP] cytoplasmic	IDH1	reviewed	Homo sapiens (Human)	414
Q12884	SEPR_HUMAN	Fibroblast activation protein alpha (by homology)	FAP	reviewed	Homo sapiens (Human)	760
O15264	MK13_HUMAN	MAP kinase p38 delta	MAPK13	reviewed	Homo sapiens (Human)	365
Q15759	MK11_HUMAN	MAP kinase p38 beta	MAPK11	reviewed	Homo sapiens (Human)	364
P04141	CSF2_HUMAN	Macrophage colony stimulating factor receptor	CSF2	reviewed	Homo sapiens (Human)	144
Q12908	NTCP2_HUMAN	Ileal bile acid transporter	SLC10A2	reviewed	Homo sapiens (Human)	348
Q02750	MP2K1_HUMAN	Dual specificity mitogen-activated protein kinase kinase 1	MAP2K1	reviewed	Homo sapiens (Human)	393
P13866	SC5A1_HUMAN	Sodium/glucose cotransporter 1	SLC5A1	reviewed	Homo sapiens (Human)	664
P21731	TA2R_HUMAN	Thromboxane A2 receptor	TBXA2R	reviewed	Homo sapiens (Human)	343
Q8NEB9	PK3C3_HUMAN	Phosphatidylinositol 3-kinase catalytic subunit type 3	PIK3C3	reviewed	Homo sapiens (Human)	887
P07949	RET_HUMAN	Kinesin-1 heavy chain/ Tyrosine-protein kinase receptor RET	RET	reviewed	Homo sapiens (Human)	1114
P40337	VHL_HUMAN	Von Hippel-Lindau disease tumor suppressor/Elongin B/Elongin C	VHL	reviewed	Homo sapiens (Human)	213
P35557	HXK4_HUMAN	Hexokinase type IV	GCK	reviewed	Homo sapiens (Human)	465
P53609	PGTB1_HUMAN	Geranylgeranyl transferase type I beta subunit	PGGT1B	reviewed	Homo sapiens (Human)	377
O14733	MP2K7_HUMAN	c-Jun N-terminal kinase 2	MAP2K7	reviewed	Homo sapiens (Human)	419
P04150	GCR_HUMAN	Glucocorticoid receptor	NR3C1	reviewed	Homo sapiens (Human)	777
Q05655	KPCD_HUMAN	Protein kinase C delta	PRKCD	reviewed	Homo sapiens (Human)	676
Q04759	KPCT_HUMAN	Protein kinase C theta	PRKCQ	reviewed	Homo sapiens (Human)	706
P49354	FNTA_HUMAN	Protein farnesyltransferase	FNTA	reviewed	Homo sapiens (Human)	379
P15498	VAV_HUMAN	Proto-oncogene vav	VAV1	reviewed	Homo sapiens (Human)	845
P50579	MAP2_HUMAN	Methionine aminopeptidase 2	METAP2	reviewed	Homo sapiens (Human)	478
P21730	C5AR1_HUMAN	C5a anaphylatoxin chemotactic receptor	C5AR1	reviewed	Homo sapiens (Human)	350
Q02156	KPCE_HUMAN	Protein kinase C epsilon	PRKCE	reviewed	Homo sapiens (Human)	737
P08183	MDR1_HUMAN	P-glycoprotein 1	ABCB1	reviewed	Homo sapiens (Human)	1280
P24530	EDNRB_HUMAN	Endothelin receptor ET-B	EDNRB	reviewed	Homo sapiens (Human)	442
P05129	KPCG_HUMAN	Protein kinase C gamma	PRKCG	reviewed	Homo sapiens (Human)	697
P24723	KPCL_HUMAN	Protein kinase C eta	PRKCH	reviewed	Homo sapiens (Human)	683
Q08499	PDE4D_HUMAN	Phosphodiesterase 4D	PDE4D	reviewed	Homo sapiens (Human)	809
P21452	NK2R_HUMAN	Neurokinin 2 receptor	TACR2	reviewed	Homo sapiens (Human)	398
P30518	V2R_HUMAN	Vasopressin V2 receptor	AVPR2	reviewed	Homo sapiens (Human)	371
Q01959	SC6A3_HUMAN	Dopamine transporter	SLC6A3	reviewed	Homo sapiens (Human)	620
Q00975	CAC1B_HUMAN	Voltage-gated N-type calcium channel alpha-1B subunit	CACNA1B	reviewed	Homo sapiens (Human)	2339
Q9UM73	ALK_HUMAN	ALK tyrosine kinase receptor	ALK	reviewed	Homo sapiens (Human)	1620
P22460	KCNA5_HUMAN	Voltage-gated potassium channel subunit Kv1.5	KCNA5	reviewed	Homo sapiens (Human)	613
Q96GD4	AURKB_HUMAN	Serine/threonine-protein kinase Aurora-B	AURKB	reviewed	Homo sapiens (Human)	344
P23458	JAK1_HUMAN	Tyrosine-protein kinase JAK1	JAK1	reviewed	Homo sapiens (Human)	1154
P01130	LDLR_HUMAN	LDL receptor	LDLR	reviewed	Homo sapiens (Human)	860
Q9NWT8	AKIP_HUMAN	Aurora kinase A-interacting protein	AURKAIP1	reviewed	Homo sapiens (Human)	199
P00813	ADA_HUMAN	Adenosine deaminase	ADA	reviewed	Homo sapiens (Human)	363
P30559	OXYR_HUMAN	Oxytocin receptor (by homology)	OXTR	reviewed	Homo sapiens (Human)	389
P53779	MK10_HUMAN	c-Jun N-terminal kinase 3	MAPK10	reviewed	Homo sapiens (Human)	464
P17948	VGFR1_HUMAN	Vascular endothelial growth factor receptor 1	FLT1	reviewed	Homo sapiens (Human)	1338
P00740	FA9_HUMAN	Coagulation factor IX	F9	reviewed	Homo sapiens (Human)	461
P37058	DHB3_HUMAN	Estradiol 17-beta-dehydrogenase 3	HSD17B3	reviewed	Homo sapiens (Human)	310
Q9HBA0	TRPV4_HUMAN	Transient receptor potential cation channel subfamily V member 4	TRPV4	reviewed	Homo sapiens (Human)	871
Q13093	PAFA_HUMAN	LDL-associated phospholipase A2	PLA2G7	reviewed	Homo sapiens (Human)	441
Q01433	AMPD2_HUMAN	AMP deaminase 2	AMPD2	reviewed	Homo sapiens (Human)	879
P20292	AL5AP_HUMAN	5-lipoxygenase activating protein	ALOX5AP	reviewed	Homo sapiens (Human)	161
O00142	KITM_HUMAN	Thymidine kinase, mitochondrial	TK2	reviewed	Homo sapiens (Human)	265
O15294	OGT1_HUMAN	UDP-N-acetylglucosamine--peptide N-acetylglucosaminyltransferase 110 kDa subunit	OGT	reviewed	Homo sapiens (Human)	1046
P33527	MRP1_HUMAN	Multidrug resistance-associated protein 1	ABCC1	reviewed	Homo sapiens (Human)	1531
P24666	PPAC_HUMAN	Low molecular weight phosphotyrosine protein phosphatase	ACP1	reviewed	Homo sapiens (Human)	158
P00734	THRB_HUMAN	Prothrombin	F2	reviewed	Homo sapiens (Human)	622
P08908	5HT1A_HUMAN	5-hydroxytryptamine receptor 1A	HTR1A	reviewed	Homo sapiens (Human)	422
Q15746	MYLK_HUMAN	Myosin light chain kinase, smooth muscle	MYLK	reviewed	Homo sapiens (Human)	1914
P02766	TTHY_HUMAN	Transthyretin	TTR	reviewed	Homo sapiens (Human)	147
P14679	TYRO_HUMAN	Tyrosinase	TYR	reviewed	Homo sapiens (Human)	529
P00326	ADH1G_HUMAN	Alcohol dehydrogenase 1C	ADH1C	reviewed	Homo sapiens (Human)	375
P35030	TRY3_HUMAN	Trypsin-3	PRSS3	reviewed	Homo sapiens (Human)	304
Q05513	KPCZ_HUMAN	Protein kinase C zeta type	PRKCZ	reviewed	Homo sapiens (Human)	592
