# Supplementary material for: Elucidating the anti-hypertensive mechanisms of Uncaria rhynchophylla-Alisma plantago-aquatica L: an integrated network pharmacology, cluster analysis, and molecular docking approach
Source: Front Chem. 2024 Feb 29;12:1356458. doi: 10.3389/fchem.2024.1356458 (PMC10941343; doi:10.3389/fchem.2024.1356458)
Supplement: Supplementary file 3 [file Table9.XLSX]

## Sheet: GO_BP
Supplementary Table S9. GO and KEGG pathway enrichment analyses for the PPI network
ID	Description	GeneRatio	BgRatio	pvalue	p.adjust	qvalue	geneID	Count
GO:0036293	response to decreased oxygen levels	37/143	309/18903	4.70495e-34	1.14065e-30	4.60093e-31	PTGS2/SLC6A4/BCL2/CASP3/NOS2/PPARG/DPP4/F7/AKT1/TNF/HMOX1/CYP1A1/VCAM1/SLC2A4/KCNMA1/DRD2/VEGFA/FOS/MMP2/TP53/HIF1A/CAV1/PLAT/PTEN/IL1A/NFE2L2/PPARA/PPARD/MDM2/KCNK3/MTOR/CDKN1B/HSD11B2/CASR/VHL/KCNA5/ADA	37
GO:0070482	response to oxygen levels	38/143	337/18903	5.4773e-34	1.14065e-30	4.60093e-31	PTGS2/SLC6A4/BCL2/CASP3/NOS2/PPARG/DPP4/F7/AKT1/TNF/HMOX1/CYP1A1/VCAM1/SLC2A4/KCNMA1/DRD2/VEGFA/FOS/MMP2/TP53/HIF1A/CAV1/PLAT/COL1A1/PTEN/IL1A/NFE2L2/PPARA/PPARD/MDM2/KCNK3/MTOR/CDKN1B/HSD11B2/CASR/VHL/KCNA5/ADA	38
GO:0009410	response to xenobiotic stimulus	41/143	432/18903	1.13681e-33	1.57827e-30	6.36612e-31	PTGS2/KCNH2/DRD1/PDE3A/HTR2A/ADRA1A/SLC6A4/BCL2/CASP3/NOS2/SLC6A2/TNF/STAT1/HMOX1/CYP3A4/CYP1A2/CYP1A1/CYP1B1/AHR/GSTM1/GSTM2/DRD2/DRD3/LPL/CCND1/FOS/MMP2/IL10/TP53/SOD1/IL1B/COL1A1/NFE2L2/CHEK2/KCNK3/REN/CDKN1B/HSD11B2/TBXA2R/RET/ABCB1	41
GO:0001666	response to hypoxia	36/143	296/18903	2.29224e-33	2.38679e-30	9.62741e-31	PTGS2/SLC6A4/BCL2/CASP3/NOS2/PPARG/DPP4/F7/TNF/HMOX1/CYP1A1/VCAM1/SLC2A4/KCNMA1/DRD2/VEGFA/FOS/MMP2/TP53/HIF1A/CAV1/PLAT/PTEN/IL1A/NFE2L2/PPARA/PPARD/MDM2/KCNK3/MTOR/CDKN1B/HSD11B2/CASR/VHL/KCNA5/ADA	36
GO:0003018	vascular process in circulatory system	33/143	270/18903	1.24499e-30	1.03707e-27	4.18315e-28	PTGS2/DRD1/PDE3A/HTR2A/ADRA1A/ADRA1B/ADRB2/SLC6A4/TGFB1/F2R/NOS3/TNF/SLC2A4/INSR/KCNMA1/ADRA1D/ADRA2B/ADRB1/VEGFA/MMP2/SOD1/CAV1/PPARD/CRP/MTNR1B/AVPR1A/CASR/TBXA2R/ABCB1/EDNRB/AVPR2/KCNA5/TRPV4	33
GO:0035296	regulation of tube diameter	26/143	147/18903	1.63308e-28	9.63831e-26	3.88772e-26	PTGS2/DRD1/HTR2A/ADRA1A/ADRA1B/ADRB2/SLC6A4/F2R/NOS3/TNF/KCNMA1/ADRA1D/ADRA2B/ADRB1/MMP2/SOD1/CAV1/PPARD/CRP/MTNR1B/AVPR1A/CASR/TBXA2R/EDNRB/AVPR2/KCNA5	26
GO:0097746	blood vessel diameter maintenance	26/143	147/18903	1.63308e-28	9.63831e-26	3.88772e-26	PTGS2/DRD1/HTR2A/ADRA1A/ADRA1B/ADRB2/SLC6A4/F2R/NOS3/TNF/KCNMA1/ADRA1D/ADRA2B/ADRB1/MMP2/SOD1/CAV1/PPARD/CRP/MTNR1B/AVPR1A/CASR/TBXA2R/EDNRB/AVPR2/KCNA5	26
GO:0035150	regulation of tube size	26/143	148/18903	1.96922e-28	9.63831e-26	3.88772e-26	PTGS2/DRD1/HTR2A/ADRA1A/ADRA1B/ADRB2/SLC6A4/F2R/NOS3/TNF/KCNMA1/ADRA1D/ADRA2B/ADRB1/MMP2/SOD1/CAV1/PPARD/CRP/MTNR1B/AVPR1A/CASR/TBXA2R/EDNRB/AVPR2/KCNA5	26
GO:0031667	response to nutrient levels	38/143	474/18903	2.08271e-28	9.63831e-26	3.88772e-26	PTGS2/ADRB2/SLC6A4/BCL2/PON1/PPARG/F7/AKT1/TNF/MAPK8/STAT1/HMOX1/CYP1A1/VCAM1/CYP1B1/ADRB1/LPL/CCND1/FOS/CDKN1A/MAPK1/TP53/SOD1/COL1A1/IL1A/MPO/NFE2L2/PPARA/PPARD/CXCL10/SPP1/CNR1/MTOR/HSD11B2/CASR/TBXA2R/LDLR/TRPV4	38
GO:0008217	regulation of blood pressure	27/143	191/18903	7.68027e-27	3.19883e-24	1.29029e-24	PTGS1/PTGS2/ADRA1A/ADRA1B/ADRB2/NOS2/AR/PPARG/F2R/NOS3/TNF/HMOX1/ADRA1D/ADRA2B/DRD2/DRD3/ADRB1/SOD1/PPARA/AVPR1A/CNR1/REN/HSD11B2/TBXA2R/EDNRB/PDE4D/AVPR2	27
GO:0032496	response to lipopolysaccharide	31/143	339/18903	7.22383e-25	2.7352e-22	1.10328e-22	PTGS2/CASP3/PRKCA/TGFB1/NOS2/F2R/NOS3/AKT1/TNF/MAPK8/CYP1A1/SELE/VCAM1/FOS/MAPK1/IL10/IL6/IL1B/CCL2/CXCL8/THBD/SERPINE1/IL1A/MPO/PPARD/CXCL10/CNR1/REN/CSF2/TBXA2R/EDNRB	31
GO:1903522	regulation of blood circulation	28/143	263/18903	2.55756e-24	8.87687e-22	3.58059e-22	PTGS2/KCNH2/PRKACA/HTR2A/ADRA1A/ADRA1B/F2R/NOS3/TNF/GSTM2/ADRA1D/ADRA2B/DRD2/ADRB1/MMP2/CAV1/GJA1/IL2/MTNR1B/MDM2/AVPR1A/CASR/TBXA2R/EDNRB/PDE4D/AVPR2/KCNA5/ADA	28
GO:0002237	response to molecule of bacterial origin	31/143	360/18903	4.48243e-24	1.4361e-21	5.79268e-22	PTGS2/CASP3/PRKCA/TGFB1/NOS2/F2R/NOS3/AKT1/TNF/MAPK8/CYP1A1/SELE/VCAM1/FOS/MAPK1/IL10/IL6/IL1B/CCL2/CXCL8/THBD/SERPINE1/IL1A/MPO/PPARD/CXCL10/CNR1/REN/CSF2/TBXA2R/EDNRB	31
GO:0042060	wound healing	33/143	442/18903	1.20893e-23	3.59658e-21	1.45072e-21	CASP3/PRKCA/TGFB1/PPARG/F2R/NOS3/F7/TNF/HMOX1/KDR/ADRA2B/VEGFA/CDKN1A/IL6/HIF1A/CAV1/F3/DUOX2/PLAT/THBD/SERPINE1/COL1A1/PTEN/IL1A/NFE2L2/COL3A1/PPARA/PPARD/CD40LG/MTOR/IL6ST/PIK3CA/TBXA2R	33
GO:0062197	cellular response to chemical stress	30/143	345/18903	1.98542e-23	5.51284e-21	2.22367e-21	PTGS2/BCL2/CASP3/NOS3/AKT1/TNF/MAPK8/HMOX1/CYP1B1/SLC2A4/MET/AKR1B1/MMP3/EGFR/FOS/MMP2/MMP9/MAPK1/IL10/IL6/TP53/SOD1/HIF1A/CAV1/MPO/NCF1/NFE2L2/MTOR/PIK3CA/TRPV4	30
GO:0043410	positive regulation of MAPK cascade	34/143	496/18903	3.7101e-23	9.65786e-21	3.89561e-21	HTR2A/ADRA1A/ADRA1B/ADRB2/PRKCA/TGFB1/AR/F2R/TNF/XDH/ICAM1/INSR/KDR/PTPN1/ADRA1D/ADRA2B/DRD2/EGFR/VEGFA/EGF/IL6/SOD1/IL1B/CCL2/PTEN/IL1A/NCF1/IGFBP3/IGF2/ACKR3/CASR/RET/FLT1/TRPV4	34
GO:0003012	muscle system process	32/143	455/18903	3.91227e-22	9.58507e-20	3.86625e-20	PTGS2/KCNH2/PRKACA/DRD1/HTR2A/ADRA1A/ADRA1B/ADRB2/PRKCA/PPARG/F2R/NOS3/TNF/HMOX1/GSTM2/KCNMA1/ADRA2B/DRD2/SOD1/CAV1/GJA1/IL1B/PPARA/MTOR/IL6ST/PIK3CA/TBXA2R/EDNRB/PDE4D/KCNA5/ADA/TRPV4	32
GO:0000302	response to reactive oxygen species	24/143	204/18903	5.75452e-22	1.33153e-19	5.37089e-20	BCL2/CASP3/NOS3/AKT1/MAPK8/STAT1/HMOX1/CYP1B1/MET/EGFR/FOS/MMP2/MMP9/MAPK1/IL10/IL6/SOD1/HIF1A/COL1A1/IL1A/MPO/NCF1/NFE2L2/KCNA5	24
GO:0050878	regulation of body fluid levels	30/143	390/18903	7.0259e-22	1.54015e-19	6.21237e-20	PRKACA/PRKCA/F2R/NOS3/F7/XDH/MET/ADRA2B/DRD2/AKR1B1/VEGFA/CCND1/IL6/HIF1A/CAV1/F3/PLAT/THBD/SERPINE1/NFE2L2/COL3A1/CD40LG/IL6ST/PIK3CA/HSD11B2/TBXA2R/EDNRB/AVPR2/ADA/TRPV4	30
GO:0042310	vasoconstriction	18/143	83/18903	1.07849e-21	2.24596e-19	9.05932e-20	PTGS2/HTR2A/ADRA1A/ADRA1B/SLC6A4/F2R/ADRA1D/ADRA2B/MMP2/CAV1/CRP/MTNR1B/AVPR1A/CASR/TBXA2R/EDNRB/AVPR2/KCNA5	18
GO:0048732	gland development	31/143	441/18903	1.93239e-21	3.83257e-19	1.54591e-19	BCL2/TGFB1/AR/AKT1/TNF/XDH/HMOX1/CYP1A1/CYP1B1/INSR/ESR1/MET/DRD2/EGFR/VEGFA/CCND1/MMP2/MAPK1/IL10/EGF/IL6/SOD1/HIF1A/CAV1/PTEN/IGF2/CYP19A1/PIK3CA/CDKN1B/NR3C1/ADA	31
GO:0006979	response to oxidative stress	30/143	434/18903	1.50687e-20	2.85278e-18	1.1507e-18	PTGS1/PTGS2/BCL2/CASP3/NOS3/AKT1/TNF/MAPK8/STAT1/HMOX1/CYP1B1/MET/MMP3/EGFR/FOS/MMP2/MMP9/MAPK1/IL10/IL6/TP53/SOD1/HIF1A/DUOX2/COL1A1/IL1A/MPO/NCF1/NFE2L2/KCNA5	30
GO:0007584	response to nutrient	20/143	154/18903	2.60946e-19	4.72539e-17	1.90604e-17	PTGS2/SLC6A4/PPARG/F7/STAT1/HMOX1/CYP1A1/VCAM1/CYP1B1/LPL/CCND1/COL1A1/IL1A/PPARD/CXCL10/SPP1/CNR1/MTOR/CASR/TBXA2R	20
GO:0050673	epithelial cell proliferation	30/143	481/18903	2.7623e-19	4.79375e-17	1.93361e-17	PRKCA/TGFB1/AR/PPARG/AKT1/TNF/XDH/STAT1/HMOX1/ESR1/KDR/DRD2/EGFR/VEGFA/CCND1/MAPK1/IL10/EGF/IL6/HIF1A/CAV1/F3/CCL2/PTEN/PPARD/IGFBP3/IGF2/CDKN1B/EDNRB/FLT1	30
GO:0019229	regulation of vasoconstriction	15/143	64/18903	8.34348e-19	1.39002e-16	5.60682e-17	PTGS2/HTR2A/ADRA1A/ADRA1B/F2R/ADRA1D/ADRA2B/MMP2/CAV1/MTNR1B/AVPR1A/CASR/TBXA2R/AVPR2/KCNA5	15
GO:0043434	response to peptide hormone	28/143	421/18903	9.26697e-19	1.4845e-16	5.98789e-17	PTGS2/PPARG/F7/AKT1/STAT1/CYP1B1/SLC2A4/INSR/PTPN1/CA2/LPL/FOS/IL10/CAV1/IL1B/PLAT/COL1A1/NFE2L2/COL3A1/PPARA/IGF2/MTOR/PIK3CA/CDKN1B/HSD11B2/GCK/EDNRB/TRPV4	28
GO:0023061	signal release	29/143	470/18903	1.58178e-18	2.44004e-16	9.84219e-17	PTGS2/DRD1/HTR2A/ADRA1A/SLC6A4/NOS2/PPARG/F2R/TNF/ADRA2B/DRD2/DRD3/IL6/HIF1A/GJA1/IL1B/IFNG/IL1A/PPARD/SPP1/CYP19A1/MTNR1B/CNR1/REN/CASR/GCK/EDNRB/KCNA5/TRPV4	29
GO:0050900	leukocyte migration	27/143	398/18903	2.51062e-18	3.73455e-16	1.50637e-16	DPP4/F7/AKT1/TNF/HMOX1/ICAM1/SELE/VCAM1/VEGFA/MMP2/MMP9/MAPK1/IL10/IL6/IL1B/CCL2/CXCL8/SERPINE1/IL1A/CXCL10/CYP19A1/RET/EDNRB/ADA/FLT1/TRPV4/PLA2G7	27
GO:0048660	regulation of smooth muscle cell proliferation	20/143	175/18903	3.4654e-18	4.81112e-16	1.94062e-16	PTGS2/TGFB1/PPARG/NOS3/AKT1/TNF/STAT1/HMOX1/CDKN1A/MMP2/MMP9/IL10/IL6/GJA1/IFNG/PTEN/PPARD/IGFBP3/PIK3CA/CDKN1B	20
GO:0071453	cellular response to oxygen levels	20/143	175/18903	3.4654e-18	4.81112e-16	1.94062e-16	PTGS2/BCL2/PPARG/AKT1/HMOX1/SLC2A4/VEGFA/FOS/TP53/HIF1A/CAV1/PTEN/NFE2L2/PPARD/MDM2/KCNK3/MTOR/CDKN1B/CASR/VHL	20
GO:0048659	smooth muscle cell proliferation	20/143	179/18903	5.45208e-18	7.32513e-16	2.95468e-16	PTGS2/TGFB1/PPARG/NOS3/AKT1/TNF/STAT1/HMOX1/CDKN1A/MMP2/MMP9/IL10/IL6/GJA1/IFNG/PTEN/PPARD/IGFBP3/PIK3CA/CDKN1B	20
GO:0044703	multi-organism reproductive process	21/143	209/18903	7.00724e-18	9.12036e-16	3.6788e-16	PTGS2/SLC6A4/BCL2/AR/AKT1/CYP1A1/ESR1/ADRA2B/VEGFA/FOS/MMP2/MMP9/SOD1/GJA1/IL1B/THBD/PPARD/SPP1/AVPR1A/CNR1/HSD11B2	21
GO:0036294	cellular response to decreased oxygen levels	19/143	159/18903	1.07568e-17	1.35764e-15	5.4762e-16	PTGS2/BCL2/PPARG/AKT1/HMOX1/SLC2A4/VEGFA/FOS/TP53/HIF1A/PTEN/NFE2L2/PPARD/MDM2/KCNK3/MTOR/CDKN1B/CASR/VHL	19
GO:0006936	muscle contraction	25/143	351/18903	1.62734e-17	1.94213e-15	7.8338e-16	PTGS2/KCNH2/PRKACA/DRD1/HTR2A/ADRA1A/ADRA1B/ADRB2/F2R/TNF/GSTM2/KCNMA1/ADRA2B/DRD2/SOD1/CAV1/GJA1/MTOR/PIK3CA/TBXA2R/EDNRB/PDE4D/KCNA5/ADA/TRPV4	25
GO:0043491	protein kinase B signaling	21/143	218/18903	1.67867e-17	1.94213e-15	7.8338e-16	TGFB1/F7/AKT1/TNF/XDH/INSR/KDR/MET/DRD2/DRD3/EGFR/EGF/F3/IL1B/CCL2/PTEN/PPARA/IGF2/MTOR/PIK3CA/RET	21
GO:0044706	multi-multicellular organism process	21/143	218/18903	1.67867e-17	1.94213e-15	7.8338e-16	PTGS2/SLC6A4/BCL2/AR/AKT1/CYP1A1/ESR1/ADRA2B/VEGFA/FOS/MMP2/MMP9/SOD1/GJA1/IL1B/THBD/PPARD/SPP1/AVPR1A/CNR1/HSD11B2	21
GO:0060047	heart contraction	22/143	250/18903	1.89878e-17	2.11497e-15	8.53099e-16	KCNH2/PRKACA/ADRA1A/ADRA1B/NOS3/TNF/GSTM2/ADRA1D/DRD2/ADRB1/SOD1/CAV1/GJA1/IL2/MDM2/AVPR1A/MTOR/PIK3CA/EDNRB/PDE4D/KCNA5/ADA	22
GO:0003073	regulation of systemic arterial blood pressure	16/143	96/18903	1.92963e-17	2.11497e-15	8.53099e-16	ADRA1A/ADRA1B/ADRB2/AR/F2R/NOS3/TNF/ADRA1D/DRD2/ADRB1/AVPR1A/REN/HSD11B2/EDNRB/PDE4D/AVPR2	16
GO:0010038	response to metal ion	25/143	360/18903	2.96623e-17	3.16778e-15	1.27776e-15	PTGS2/BCL2/CASP3/AKT1/MAPK8/HMOX1/CYP1A2/CYP1A1/VCAM1/KCNMA1/DRD2/EGFR/CCND1/FOS/MMP9/MAPK1/SOD1/HIF1A/CAV1/IL1A/NCF1/NFE2L2/KCNK3/CDKN1B/CASR	25
GO:0003044	regulation of systemic arterial blood pressure mediated by a chemical signal	13/143	49/18903	3.1709e-17	3.3017e-15	1.33178e-15	ADRA1A/ADRA1B/ADRB2/F2R/NOS3/ADRA1D/ADRB1/AVPR1A/REN/HSD11B2/EDNRB/PDE4D/AVPR2	13
GO:0003015	heart process	22/143	261/18903	4.76619e-17	4.84176e-15	1.95298e-15	KCNH2/PRKACA/ADRA1A/ADRA1B/NOS3/TNF/GSTM2/ADRA1D/DRD2/ADRB1/SOD1/CAV1/GJA1/IL2/MDM2/AVPR1A/MTOR/PIK3CA/EDNRB/PDE4D/KCNA5/ADA	22
GO:0009314	response to radiation	27/143	452/18903	6.27533e-17	6.22304e-15	2.51013e-15	PTGS2/DRD1/BCL2/CASP3/AKT1/TNF/MAPK8/MMP1/VCAM1/DRD2/DRD3/MMP3/EGFR/CCND1/FOS/CDKN1A/MMP2/MMP9/TP53/HIF1A/THBD/IL1A/COL3A1/CHEK2/CXCL10/HMGCR/MDM2	27
GO:0033674	positive regulation of kinase activity	28/143	496/18903	6.70096e-17	6.48948e-15	2.61761e-15	HTR2A/ADRA1A/ADRB2/TGFB1/AKT1/TNF/INSR/KDR/PTPN1/MET/ADRA2B/DRD2/EGFR/VEGFA/CCND1/CDKN1A/EGF/IL1B/IL2/IFNG/NCF1/IGF2/CD40LG/MTOR/PIK3CA/CDKN1B/RET/FLT1	28
GO:1901653	cellular response to peptide	25/143	373/18903	6.85563e-17	6.48948e-15	2.61761e-15	ADRB2/PPARG/AKT1/TNF/STAT1/ICAM1/VCAM1/CYP1B1/SLC2A4/INSR/PTPN1/CA2/LPL/FOS/TP53/CAV1/GJA1/IL1B/PLAT/NFE2L2/IGF2/MDM2/PIK3CA/CASR/GCK	25
GO:0050678	regulation of epithelial cell proliferation	26/143	414/18903	7.51583e-17	6.80509e-15	2.74491e-15	PRKCA/TGFB1/AR/PPARG/AKT1/TNF/XDH/STAT1/HMOX1/KDR/DRD2/EGFR/VEGFA/CCND1/IL10/EGF/HIF1A/CAV1/F3/CCL2/PTEN/PPARD/IGF2/CDKN1B/EDNRB/FLT1	26
GO:0050727	regulation of inflammatory response	26/143	414/18903	7.51583e-17	6.80509e-15	2.74491e-15	PTGS2/PPARG/TNF/SELE/ESR1/LPL/MMP3/MMP9/IL10/IL6/SOD1/IL1B/IL2/SERPINE1/IFNG/NCF1/PPARA/PPARD/CYP19A1/CNR1/IL6ST/EDNRB/LDLR/ADA/TRPV4/PLA2G7	26
GO:0071456	cellular response to hypoxia	18/143	151/18903	8.51457e-17	7.46655e-15	3.01172e-15	PTGS2/BCL2/PPARG/HMOX1/SLC2A4/VEGFA/FOS/TP53/HIF1A/PTEN/NFE2L2/PPARD/MDM2/KCNK3/MTOR/CDKN1B/CASR/VHL	18
GO:0048545	response to steroid hormone	24/143	339/18903	8.78418e-17	7.46655e-15	3.01172e-15	PTGS2/BCL2/CASP3/TGFB1/NR3C2/AR/TNF/CYP1B1/ESR1/ESR2/CCND1/FOS/IL10/IL6/CAV1/PLAT/COL1A1/PPARA/PPARD/SPP1/AVPR1A/PIK3CA/HSD11B2/NR3C1	24
GO:0062012	regulation of small molecule metabolic process	24/143	339/18903	8.78418e-17	7.46655e-15	3.01172e-15	PTGS2/HTR2A/NOS2/PPARG/NOS3/AKT1/TNF/INSR/TP53/SOD1/HIF1A/CAV1/IL1B/IFNG/PPARA/PPARD/IGFBP3/IGF2/AVPR1A/CNR1/MTOR/GCK/NR3C1/LDLR	24
GO:0033002	muscle cell proliferation	21/143	247/18903	2.17625e-16	1.81282e-14	7.3122e-15	PTGS2/TGFB1/PPARG/NOS3/AKT1/TNF/STAT1/HMOX1/FOS/CDKN1A/MMP2/MMP9/IL10/IL6/GJA1/IFNG/PTEN/PPARD/IGFBP3/PIK3CA/CDKN1B	21
GO:0034599	cellular response to oxidative stress	22/143	288/18903	3.83666e-16	3.08197e-14	1.24315e-14	BCL2/NOS3/AKT1/TNF/MAPK8/HMOX1/CYP1B1/MET/MMP3/EGFR/FOS/MMP2/MMP9/MAPK1/IL10/IL6/TP53/SOD1/HIF1A/MPO/NCF1/NFE2L2	22
GO:0071222	cellular response to lipopolysaccharide	20/143	222/18903	3.84784e-16	3.08197e-14	1.24315e-14	PRKCA/TGFB1/NOS2/NOS3/AKT1/TNF/MAPK8/MAPK1/IL10/IL6/IL1B/CCL2/CXCL8/SERPINE1/IL1A/PPARD/CXCL10/CSF2/TBXA2R/EDNRB	20
GO:0045907	positive regulation of vasoconstriction	11/143	33/18903	5.27485e-16	4.14524e-14	1.67203e-14	PTGS2/HTR2A/ADRA1A/ADRA1B/F2R/ADRA1D/CAV1/AVPR1A/CASR/TBXA2R/AVPR2	11
GO:0071216	cellular response to biotic stimulus	21/143	261/18903	6.66076e-16	5.13742e-14	2.07224e-14	PRKCA/TGFB1/NOS2/NOS3/AKT1/TNF/MAPK8/MAPK1/IL10/IL6/TP53/IL1B/CCL2/CXCL8/SERPINE1/IL1A/PPARD/CXCL10/CSF2/TBXA2R/EDNRB	21
GO:0048511	rhythmic process	22/143	302/18903	1.03913e-15	7.86907e-14	3.17408e-14	SLC6A4/CASP3/NOS2/PPARG/NOS3/F7/TNF/MAPK8/CYP1B1/AHR/ESR1/DRD2/DRD3/ADRB1/MMP2/TP53/PTEN/PPARA/MTNR1B/MTOR/NAMPT/CSF2	22
GO:0071219	cellular response to molecule of bacterial origin	20/143	234/18903	1.07159e-15	7.96992e-14	3.21476e-14	PRKCA/TGFB1/NOS2/NOS3/AKT1/TNF/MAPK8/MAPK1/IL10/IL6/IL1B/CCL2/CXCL8/SERPINE1/IL1A/PPARD/CXCL10/CSF2/TBXA2R/EDNRB	20
GO:0072593	reactive oxygen species metabolic process	20/143	235/18903	1.16395e-15	8.42501e-14	3.39832e-14	BCL2/TGFB1/NOS2/NOS3/TNF/XDH/CYP1A2/CYP1A1/CYP1B1/MMP3/CDKN1A/TP53/SOD1/HIF1A/DUOX2/MPO/NCF1/NFE2L2/PPARA/CRP	20
GO:0032103	positive regulation of response to external stimulus	26/143	464/18903	1.17323e-15	8.42501e-14	3.39832e-14	PTGS2/PRKCA/TGFB1/F7/TNF/KDR/MET/LPL/VEGFA/MAPK1/IL6/F3/IL1B/CXCL8/IL2/PLAT/THBD/SERPINE1/IFNG/CXCL10/CNR1/IL6ST/CASR/LDLR/TRPV4/PLA2G7	26
GO:0045777	positive regulation of blood pressure	11/143	36/18903	1.60623e-15	1.13389e-13	4.57368e-14	ADRA1A/ADRA1B/ADRA1D/ADRA2B/ADRB1/AVPR1A/CNR1/HSD11B2/TBXA2R/PDE4D/AVPR2	11
GO:0062013	positive regulation of small molecule metabolic process	17/143	152/18903	1.8984e-15	1.31781e-13	5.31553e-14	PTGS2/HTR2A/NOS2/PPARG/NOS3/AKT1/TNF/INSR/HIF1A/IL1B/IFNG/PPARA/PPARD/IGF2/AVPR1A/MTOR/GCK	17
GO:0018105	peptidyl-serine phosphorylation	22/143	313/18903	2.19304e-15	1.49738e-13	6.03984e-14	PTGS2/PRKACA/BCL2/PRKCA/TGFB1/AKT1/TNF/MAPK8/NGF/EGFR/VEGFA/MAPK1/IL6/CAV1/IFNG/PTEN/CHEK2/MTOR/PIK3CA/RET/PRKCH/PDE4D	22
GO:0071900	regulation of protein serine/threonine kinase activity	24/143	395/18903	2.75391e-15	1.85e-13	7.4622e-14	HTR2A/ADRB2/CASP3/TGFB1/PPARG/AKT1/TNF/INSR/PTPN1/EGFR/VEGFA/CCND1/CDKN1A/EGF/CDKN2A/CAV1/IL1B/IFNG/PTEN/IGF2/CD40LG/HMGCR/CDKN1B/FLT1	24
GO:0008016	regulation of heart contraction	19/143	214/18903	2.8941e-15	1.91332e-13	7.71759e-14	KCNH2/PRKACA/ADRA1A/ADRA1B/NOS3/TNF/GSTM2/ADRA1D/DRD2/ADRB1/CAV1/GJA1/IL2/MDM2/AVPR1A/EDNRB/PDE4D/KCNA5/ADA	19
GO:0002027	regulation of heart rate	15/143	107/18903	2.99723e-15	1.95054e-13	7.86774e-14	KCNH2/PRKACA/ADRA1A/ADRA1B/TNF/ADRA1D/DRD2/ADRB1/CAV1/MDM2/AVPR1A/EDNRB/PDE4D/KCNA5/ADA	15
GO:0071880	adenylate cyclase-activating adrenergic receptor signaling pathway	10/143	27/18903	3.37321e-15	2.16145e-13	8.71844e-14	DRD1/ADRA1A/ADRA1B/ADRB2/ADRA1D/ADRA2B/DRD2/DRD3/ADRB1/PDE4D	10
GO:0001667	ameboidal-type cell migration	26/143	492/18903	4.72893e-15	2.94622e-13	1.18839e-13	PTGS2/PRKCA/TGFB1/PPARG/DPP4/NOS3/AKT1/TNF/HMOX1/CYP1B1/KDR/MET/VEGFA/MMP9/EGF/HIF1A/GJA1/IFNG/PTEN/NFE2L2/PPARD/MTOR/PIK3CA/TBXA2R/RET/EDNRB	26
GO:0007565	female pregnancy	18/143	189/18903	4.73942e-15	2.94622e-13	1.18839e-13	PTGS2/BCL2/AR/AKT1/ESR1/ADRA2B/VEGFA/FOS/MMP2/MMP9/SOD1/GJA1/IL1B/THBD/PPARD/SPP1/CNR1/HSD11B2	18
GO:0010631	epithelial cell migration	23/143	366/18903	5.38076e-15	3.29572e-13	1.32937e-13	PTGS2/PRKCA/TGFB1/PPARG/DPP4/NOS3/AKT1/TNF/HMOX1/CYP1B1/KDR/MET/VEGFA/MMP9/EGF/HIF1A/IFNG/PTEN/NFE2L2/PPARD/MTOR/PIK3CA/TBXA2R	23
GO:0090257	regulation of muscle system process	20/143	256/18903	6.0617e-15	3.65899e-13	1.47589e-13	PTGS2/PRKACA/ADRA1A/ADRA1B/ADRB2/PRKCA/PPARG/F2R/NOS3/GSTM2/KCNMA1/ADRA2B/SOD1/CAV1/PPARA/IL6ST/TBXA2R/PDE4D/ADA/TRPV4	20
GO:0090132	epithelium migration	23/143	369/18903	6.41005e-15	3.81398e-13	1.53841e-13	PTGS2/PRKCA/TGFB1/PPARG/DPP4/NOS3/AKT1/TNF/HMOX1/CYP1B1/KDR/MET/VEGFA/MMP9/EGF/HIF1A/IFNG/PTEN/NFE2L2/PPARD/MTOR/PIK3CA/TBXA2R	23
GO:0018209	peptidyl-serine modification	22/143	332/18903	7.4471e-15	4.36861e-13	1.76213e-13	PTGS2/PRKACA/BCL2/PRKCA/TGFB1/AKT1/TNF/MAPK8/NGF/EGFR/VEGFA/MAPK1/IL6/CAV1/IFNG/PTEN/CHEK2/MTOR/PIK3CA/RET/PRKCH/PDE4D	22
GO:0090130	tissue migration	23/143	374/18903	8.55068e-15	4.87858e-13	1.96783e-13	PTGS2/PRKCA/TGFB1/PPARG/DPP4/NOS3/AKT1/TNF/HMOX1/CYP1B1/KDR/MET/VEGFA/MMP9/EGF/HIF1A/IFNG/PTEN/NFE2L2/PPARD/MTOR/PIK3CA/TBXA2R	23
GO:2001233	regulation of apoptotic signaling pathway	23/143	374/18903	8.55068e-15	4.87858e-13	1.96783e-13	PTGS2/BCL2/AR/NOS3/AKT1/TNF/HMOX1/ICAM1/PTPN1/MMP9/TP53/SOD1/HIF1A/CAV1/IL1B/SERPINE1/PTEN/IL1A/NFE2L2/ACKR3/MDM2/CSF2/RET	23
GO:0045860	positive regulation of protein kinase activity	24/143	420/18903	1.07513e-14	6.05126e-13	2.44084e-13	HTR2A/ADRA1A/ADRB2/TGFB1/AKT1/TNF/INSR/PTPN1/ADRA2B/DRD2/EGFR/VEGFA/CCND1/CDKN1A/EGF/IL1B/IFNG/NCF1/IGF2/CD40LG/MTOR/PIK3CA/CDKN1B/FLT1	24
GO:0014074	response to purine-containing compound	16/143	142/18903	1.18064e-14	6.48058e-13	2.61401e-13	PTGS2/PDE3A/SLC6A4/STAT1/CYP1B1/AHR/GSTM2/FOS/SOD1/IL1B/DUOX2/PLAT/THBD/COL1A1/REN/ADA	16
GO:0002685	regulation of leukocyte migration	19/143	231/18903	1.18253e-14	6.48058e-13	2.61401e-13	DPP4/F7/AKT1/TNF/HMOX1/ICAM1/SELE/VEGFA/MAPK1/IL6/CCL2/CXCL8/SERPINE1/IL1A/CXCL10/CYP19A1/ADA/TRPV4/PLA2G7	19
GO:0018108	peptidyl-tyrosine phosphorylation	23/143	380/18903	1.20134e-14	6.49814e-13	2.6211e-13	HTR2A/ADRA1A/TGFB1/TNF/INSR/KDR/PTPN1/MET/EGFR/VEGFA/EGF/IL6/TP53/CAV1/IL2/IFNG/NCF1/IGF2/MTOR/IL6ST/CSF2/RET/FLT1	23
GO:0010959	regulation of metal ion transport	24/143	423/18903	1.2581e-14	6.71793e-13	2.70975e-13	PTGS2/KCNH2/PRKACA/DRD1/HTR2A/ADRB2/BCL2/F2R/NOS3/AKT1/GSTM2/DRD2/DRD3/EGF/CAV1/CCL2/IFNG/CXCL10/MTNR1B/KCNK3/CASR/GCK/PDE4D/KCNA5	24
GO:0018212	peptidyl-tyrosine modification	23/143	382/18903	1.34367e-14	7.08405e-13	2.85743e-13	HTR2A/ADRA1A/TGFB1/TNF/INSR/KDR/PTPN1/MET/EGFR/VEGFA/EGF/IL6/TP53/CAV1/IL2/IFNG/NCF1/IGF2/MTOR/IL6ST/CSF2/RET/FLT1	23
GO:0032355	response to estradiol	15/143	121/18903	1.96271e-14	1.01704e-12	4.10234e-13	PTGS2/SLC6A4/CASP3/TGFB1/F7/CYP1B1/ESR1/ESR2/EGFR/CCND1/MMP2/IL10/COL1A1/CYP19A1/CDKN1B	15
GO:0007204	positive regulation of cytosolic calcium ion concentration	18/143	205/18903	1.97791e-14	1.01704e-12	4.10234e-13	DRD1/HTR2A/ADRA1A/ADRA1B/BCL2/F2R/ESR1/ADRA1D/DRD2/DRD3/CAV1/IL2/ACKR3/AVPR1A/CNR1/TBXA2R/EDNRB/TRPV4	18
GO:0019932	second-messenger-mediated signaling	21/143	314/18903	2.67768e-14	1.36007e-12	5.48598e-13	PRKACA/PDE3A/NOS2/NOS3/TNF/SELE/VCAM1/AHR/GSTM2/KDR/EGFR/VEGFA/CXCL8/ACKR3/MTNR1B/AVPR1A/MTOR/TBXA2R/EDNRB/PDE4D/ADA	21
GO:0034614	cellular response to reactive oxygen species	16/143	150/18903	2.8308e-14	1.42051e-12	5.72981e-13	NOS3/AKT1/MAPK8/CYP1B1/MET/EGFR/FOS/MMP2/MMP9/MAPK1/IL10/IL6/SOD1/MPO/NCF1/NFE2L2	16
GO:0001819	positive regulation of cytokine production	25/143	486/18903	3.11097e-14	1.54252e-12	6.22193e-13	PTGS2/TGFB1/NOS2/F2R/TNF/STAT1/HMOX1/CYP1B1/DRD2/LPL/IL10/IL6/SOD1/HIF1A/F3/IL1B/IL2/SERPINE1/IFNG/IL1A/CD40LG/IL6ST/CSF2/PDE4D/TRPV4	25
GO:0071875	adrenergic receptor signaling pathway	10/143	33/18903	3.56116e-14	1.74497e-12	7.03854e-13	DRD1/ADRA1A/ADRA1B/ADRB2/ADRA1D/ADRA2B/DRD2/DRD3/ADRB1/PDE4D	10
GO:0060326	cell chemotaxis	21/143	319/18903	3.65611e-14	1.77066e-12	7.14216e-13	DPP4/F7/VCAM1/KDR/MET/VEGFA/MMP2/MAPK1/IL10/IL6/IL1B/CCL2/CXCL8/SERPINE1/CXCL10/CYP19A1/ACKR3/EDNRB/FLT1/TRPV4/PLA2G7	21
GO:0022407	regulation of cell-cell adhesion	25/143	490/18903	3.74525e-14	1.79298e-12	7.2322e-13	CASP3/PRKCA/TGFB1/DPP4/AKT1/TNF/SELE/VCAM1/VEGFA/IL10/IL6/CAV1/IL1B/CCL2/IL2/IFNG/PTEN/IL1A/PPARA/IGF2/CD40LG/IL6ST/PIK3CA/ADA/TRPV4	25
GO:0001936	regulation of endothelial cell proliferation	17/143	183/18903	4.30306e-14	2.01374e-12	8.12263e-13	PRKCA/PPARG/AKT1/TNF/XDH/STAT1/HMOX1/KDR/VEGFA/IL10/EGF/HIF1A/CAV1/F3/CCL2/IGF2/FLT1	17
GO:0097696	receptor signaling pathway via STAT	17/143	183/18903	4.30306e-14	2.01374e-12	8.12263e-13	TGFB1/PPARG/F2R/TNF/STAT1/CYP1B1/IL10/EGF/IL6/CAV1/CCL2/IL2/IFNG/IL6ST/CSF2/RET/VHL	17
GO:0008202	steroid metabolic process	21/143	323/18903	4.67197e-14	2.16208e-12	8.72101e-13	PON1/TNF/CYP3A4/CYP1A2/CYP1A1/CYP1B1/ESR1/AKR1B1/SOD1/IFNG/IL1A/PPARD/SPP1/HMGCR/HSD11B1/CYP17A1/CYP19A1/HSD11B2/NR3C1/EDNRB/LDLR	21
GO:0009636	response to toxic substance	19/143	250/18903	4.99792e-14	2.28751e-12	9.22693e-13	PTGS1/PTGS2/SLC6A4/BCL2/PON1/NOS3/TNF/CYP1A1/CYP1B1/AHR/GSTM1/GSTM2/DRD2/FOS/SOD1/DUOX2/MPO/NFE2L2/ABCB1	19
GO:1901214	regulation of neuron death	21/143	325/18903	5.27446e-14	2.38784e-12	9.63163e-13	BCL2/CASP3/F2R/AKT1/TNF/HMOX1/KDR/NGF/CCND1/FOS/IL10/TP53/SOD1/HIF1A/CCL2/IFNG/PPARA/MTNR1B/IL6ST/PIK3CA/NR3C1	21
GO:0051896	regulation of protein kinase B signaling	17/143	189/18903	7.35026e-14	3.29181e-12	1.32779e-12	TGFB1/F7/TNF/XDH/INSR/MET/DRD2/DRD3/EGFR/EGF/F3/PTEN/PPARA/IGF2/MTOR/PIK3CA/RET	17
GO:0050708	regulation of protein secretion	19/143	257/18903	8.24123e-14	3.65157e-12	1.4729e-12	TGFB1/NOS2/PPARG/F2R/TNF/DRD2/DRD3/IL6/HIF1A/IL1B/IFNG/IL1A/PPARD/HMGCR/MTNR1B/CNR1/CASR/GCK/KCNA5	19
GO:0097191	extrinsic apoptotic signaling pathway	18/143	224/18903	9.2462e-14	4.05373e-12	1.63512e-12	BCL2/TGFB1/AR/NOS3/AKT1/TNF/HMOX1/ICAM1/NGF/CAV1/IL1B/IL2/SERPINE1/IFNG/PTEN/IL1A/CSF2/RET	18
GO:0050731	positive regulation of peptidyl-tyrosine phosphorylation	17/143	193/18903	1.03936e-13	4.5093e-12	1.81888e-12	HTR2A/ADRA1A/TGFB1/TNF/PTPN1/EGFR/VEGFA/EGF/IL6/TP53/IL2/IFNG/NCF1/IGF2/MTOR/IL6ST/CSF2	17
GO:1904019	epithelial cell apoptotic process	15/143	137/18903	1.27383e-13	5.46957e-12	2.20621e-12	BCL2/CASP3/TNF/HMOX1/ICAM1/ESR1/KDR/IL10/IL6/CCL2/SERPINE1/NFE2L2/PPARA/CD40LG/CDKN1B	15
GO:0071276	cellular response to cadmium ion	10/143	37/18903	1.30618e-13	5.55127e-12	2.23917e-12	AKT1/MAPK8/HMOX1/CYP1A2/EGFR/FOS/MMP9/MAPK1/SOD1/NCF1	10
GO:0006939	smooth muscle contraction	14/143	113/18903	1.5233e-13	6.40862e-12	2.58499e-12	PTGS2/DRD1/HTR2A/ADRA1A/ADRB2/F2R/KCNMA1/ADRA2B/DRD2/SOD1/CAV1/TBXA2R/EDNRB/ADA	14
GO:0007599	hemostasis	18/143	231/18903	1.57305e-13	6.55176e-12	2.64273e-12	PRKCA/F2R/NOS3/F7/ADRA2B/IL6/CAV1/F3/PLAT/THBD/SERPINE1/NFE2L2/COL3A1/CD40LG/IL6ST/PIK3CA/TBXA2R/AVPR2	18
GO:0001935	endothelial cell proliferation	17/143	199/18903	1.72193e-13	7.10084e-12	2.86421e-12	PRKCA/PPARG/AKT1/TNF/XDH/STAT1/HMOX1/KDR/VEGFA/IL10/EGF/HIF1A/CAV1/F3/CCL2/IGF2/FLT1	17
GO:2001234	negative regulation of apoptotic signaling pathway	18/143	233/18903	1.82488e-13	7.45159e-12	3.00568e-12	PTGS2/BCL2/AR/NOS3/AKT1/TNF/HMOX1/ICAM1/PTPN1/MMP9/HIF1A/IL1B/SERPINE1/IL1A/NFE2L2/ACKR3/MDM2/CSF2	18
GO:0051051	negative regulation of transport	24/143	479/18903	1.90437e-13	7.70069e-12	3.10616e-12	PTGS2/KCNH2/HTR2A/BCL2/F2R/NOS3/AKT1/TNF/HMOX1/GSTM2/ADRA2B/DRD2/DRD3/MMP9/EGF/CAV1/GJA1/IL1B/PTEN/HMGCR/MTNR1B/CNR1/AVPR2/ADA	24
GO:0046883	regulation of hormone secretion	18/143	234/18903	1.96447e-13	7.86733e-12	3.17338e-12	NOS2/PPARG/TNF/DRD2/IL6/HIF1A/GJA1/IL1B/IFNG/PPARD/SPP1/CYP19A1/MTNR1B/CNR1/REN/CASR/GCK/KCNA5	18
GO:0031649	heat generation	8/143	17/18903	2.02026e-13	8.01371e-12	3.23242e-12	PTGS2/ADRB2/TNF/ADRB1/IL1B/IL1A/CNR1/EDNRB	8
GO:0045765	regulation of angiogenesis	21/143	349/18903	2.12249e-13	8.33977e-12	3.36394e-12	PRKCA/PPARG/NOS3/TNF/STAT1/HMOX1/CYP1B1/KDR/VEGFA/IL10/IL6/HIF1A/F3/IL1B/CXCL8/SERPINE1/IL1A/NFE2L2/CXCL10/TBXA2R/FLT1	21
GO:0033135	regulation of peptidyl-serine phosphorylation	15/143	143/18903	2.41378e-13	9.3957e-12	3.78986e-12	PTGS2/BCL2/TGFB1/AKT1/TNF/NGF/EGFR/VEGFA/IL6/CAV1/IFNG/PTEN/PIK3CA/RET/PDE4D	15
GO:1903034	regulation of response to wounding	16/143	172/18903	2.45211e-13	9.45653e-12	3.8144e-12	F2R/NOS3/F7/TNF/IL10/CAV1/F3/DUOX2/PLAT/THBD/SERPINE1/PTEN/NFE2L2/SPP1/MTOR/TBXA2R	16
GO:1901654	response to ketone	17/143	205/18903	2.80518e-13	1.07189e-11	4.32358e-12	TGFB1/AR/F7/AKT1/CYP1B1/AHR/CCND1/FOS/ACACA/CAV1/PLAT/NCF1/SPP1/AVPR1A/PIK3CA/TBXA2R/NR3C1	17
GO:1901342	regulation of vasculature development	21/143	355/18903	2.95519e-13	1.11894e-11	4.51337e-12	PRKCA/PPARG/NOS3/TNF/STAT1/HMOX1/CYP1B1/KDR/VEGFA/IL10/IL6/HIF1A/F3/IL1B/CXCL8/SERPINE1/IL1A/NFE2L2/CXCL10/TBXA2R/FLT1	21
GO:0043542	endothelial cell migration	19/143	281/18903	4.10003e-13	1.53844e-11	6.20546e-12	PTGS2/PRKCA/TGFB1/PPARG/DPP4/NOS3/AKT1/TNF/HMOX1/CYP1B1/KDR/MET/VEGFA/EGF/HIF1A/PTEN/NFE2L2/PIK3CA/TBXA2R	19
GO:0007623	circadian rhythm	17/143	210/18903	4.16215e-13	1.5478e-11	6.24323e-12	SLC6A4/NOS2/PPARG/F7/TNF/MAPK8/AHR/DRD2/DRD3/ADRB1/TP53/PTEN/PPARA/MTNR1B/MTOR/NAMPT/CSF2	17
GO:0048771	tissue remodeling	16/143	179/18903	4.57033e-13	1.68455e-11	6.79483e-12	ADRB2/PRKCA/TGFB1/PPARG/F2R/NOS3/MMP2/IL6/TP53/HIF1A/CAV1/GJA1/IL2/IL1A/SPP1/MDM2	16
GO:0070997	neuron death	21/143	368/18903	5.92463e-13	2.16457e-11	8.73103e-12	BCL2/CASP3/F2R/AKT1/TNF/HMOX1/KDR/NGF/CCND1/FOS/IL10/TP53/SOD1/HIF1A/CCL2/IFNG/PPARA/MTNR1B/IL6ST/PIK3CA/NR3C1	21
GO:0007159	leukocyte cell-cell adhesion	22/143	414/18903	6.62715e-13	2.40018e-11	9.6814e-12	CASP3/DPP4/AKT1/TNF/ICAM1/SELE/VCAM1/IL10/IL6/CAV1/IL1B/CCL2/IL2/IFNG/PTEN/IL1A/PPARA/IGF2/CD40LG/IL6ST/PIK3CA/ADA	22
GO:0045834	positive regulation of lipid metabolic process	15/143	154/18903	7.23279e-13	2.59695e-11	1.04751e-11	PTGS2/HTR2A/TGFB1/PPARG/AKT1/TNF/IL1B/IFNG/IL1A/PPARA/PPARD/AVPR1A/MTOR/LDLR/FLT1	15
GO:0097305	response to alcohol	18/143	253/18903	7.47587e-13	2.65816e-11	1.0722e-11	TGFB1/F7/AKT1/TNF/VCAM1/CYP1B1/AHR/SLC2A4/DRD2/CCND1/FOS/SOD1/ACACA/IL2/PPARA/AVPR1A/CNR1/TBXA2R	18
GO:1905952	regulation of lipid localization	16/143	185/18903	7.62863e-13	2.65816e-11	1.0722e-11	PON1/PPARG/AKT1/TNF/LPL/EGF/IL6/CAV1/IL1B/IL1A/PPARA/PPARD/CRP/SPP1/CYP19A1/REN	16
GO:0046879	hormone secretion	19/143	291/18903	7.64554e-13	2.65816e-11	1.0722e-11	NOS2/PPARG/TNF/DRD2/IL6/HIF1A/GJA1/IL1B/IFNG/PPARD/SPP1/CYP19A1/MTNR1B/CNR1/REN/CASR/GCK/KCNA5/TRPV4	19
GO:0043523	regulation of neuron apoptotic process	17/143	218/18903	7.65857e-13	2.65816e-11	1.0722e-11	BCL2/CASP3/F2R/TNF/HMOX1/KDR/NGF/CCND1/IL10/TP53/SOD1/HIF1A/CCL2/MTNR1B/IL6ST/PIK3CA/NR3C1	17
GO:0046686	response to cadmium ion	11/143	60/18903	7.85252e-13	2.70296e-11	1.09027e-11	AKT1/MAPK8/HMOX1/CYP1A2/EGFR/FOS/MMP9/MAPK1/SOD1/NCF1/CDKN1B	11
GO:0010632	regulation of epithelial cell migration	19/143	292/18903	8.12617e-13	2.77422e-11	1.11901e-11	PTGS2/PRKCA/TGFB1/PPARG/NOS3/AKT1/TNF/HMOX1/KDR/MET/VEGFA/MMP9/EGF/HIF1A/IFNG/PTEN/NFE2L2/MTOR/TBXA2R	19
GO:0046683	response to organophosphorus	14/143	128/18903	8.77458e-13	2.97123e-11	1.19848e-11	PTGS2/PDE3A/SLC6A4/STAT1/CYP1B1/AHR/FOS/SOD1/IL1B/DUOX2/PLAT/THBD/COL1A1/REN	14
GO:0045766	positive regulation of angiogenesis	16/143	187/18903	9.0119e-13	3.00277e-11	1.2112e-11	PRKCA/NOS3/HMOX1/CYP1B1/KDR/VEGFA/IL10/HIF1A/F3/IL1B/CXCL8/SERPINE1/IL1A/NFE2L2/TBXA2R/FLT1	16
GO:1904018	positive regulation of vasculature development	16/143	187/18903	9.0119e-13	3.00277e-11	1.2112e-11	PRKCA/NOS3/HMOX1/CYP1B1/KDR/VEGFA/IL10/HIF1A/F3/IL1B/CXCL8/SERPINE1/IL1A/NFE2L2/TBXA2R/FLT1	16
GO:1903037	regulation of leukocyte cell-cell adhesion	21/143	377/18903	9.43352e-13	3.1183e-11	1.2578e-11	CASP3/DPP4/AKT1/TNF/SELE/VCAM1/IL10/IL6/CAV1/IL1B/CCL2/IL2/IFNG/PTEN/IL1A/PPARA/IGF2/CD40LG/IL6ST/PIK3CA/ADA	21
GO:0071214	cellular response to abiotic stimulus	20/143	335/18903	9.60958e-13	3.12687e-11	1.26126e-11	PTGS2/CASP3/MAPK8/MMP1/SLC2A4/AKR1B1/MMP3/CDKN1A/MMP2/MMP9/TP53/IL1B/COL1A1/PTEN/CHEK2/MDM2/AVPR1A/MTOR/PIK3CA/TRPV4	20
GO:0104004	cellular response to environmental stimulus	20/143	335/18903	9.60958e-13	3.12687e-11	1.26126e-11	PTGS2/CASP3/MAPK8/MMP1/SLC2A4/AKR1B1/MMP3/CDKN1A/MMP2/MMP9/TP53/IL1B/COL1A1/PTEN/CHEK2/MDM2/AVPR1A/MTOR/PIK3CA/TRPV4	20
GO:0070371	ERK1 and ERK2 cascade	20/143	340/18903	1.26325e-12	4.07865e-11	1.64517e-11	HTR2A/ADRA1A/PRKCA/TGFB1/F2R/TNF/ICAM1/KDR/PTPN1/DRD2/EGFR/MAPK1/EGF/IL1B/CCL2/PTEN/IL1A/ACKR3/CASR/TRPV4	20
GO:0007596	blood coagulation	17/143	225/18903	1.27948e-12	4.09924e-11	1.65348e-11	PRKCA/F2R/NOS3/F7/ADRA2B/IL6/CAV1/F3/PLAT/THBD/SERPINE1/NFE2L2/COL3A1/CD40LG/IL6ST/PIK3CA/TBXA2R	17
GO:0009914	hormone transport	19/143	300/18903	1.31236e-12	4.17249e-11	1.68302e-11	NOS2/PPARG/TNF/DRD2/IL6/HIF1A/GJA1/IL1B/IFNG/PPARD/SPP1/CYP19A1/MTNR1B/CNR1/REN/CASR/GCK/KCNA5/TRPV4	19
GO:0043467	regulation of generation of precursor metabolites and energy	14/143	134/18903	1.65924e-12	5.23539e-11	2.11176e-11	HTR2A/NOS2/AKT1/TNF/INSR/TP53/HIF1A/IFNG/PPARA/IGF2/MTOR/PIK3CA/GCK/TRPV4	14
GO:0071902	positive regulation of protein serine/threonine kinase activity	17/143	229/18903	1.70179e-12	5.29284e-11	2.13493e-11	HTR2A/ADRB2/TGFB1/AKT1/TNF/INSR/PTPN1/EGFR/VEGFA/CCND1/EGF/IL1B/IFNG/IGF2/CD40LG/CDKN1B/FLT1	17
GO:0033138	positive regulation of peptidyl-serine phosphorylation	13/143	108/18903	1.70286e-12	5.29284e-11	2.13493e-11	PTGS2/BCL2/TGFB1/AKT1/TNF/NGF/EGFR/VEGFA/IL6/CAV1/IFNG/PIK3CA/RET	13
GO:0050730	regulation of peptidyl-tyrosine phosphorylation	18/143	266/18903	1.74993e-12	5.39886e-11	2.17769e-11	HTR2A/ADRA1A/TGFB1/TNF/PTPN1/EGFR/VEGFA/EGF/IL6/TP53/CAV1/IL2/IFNG/NCF1/IGF2/MTOR/IL6ST/CSF2	18
GO:0050817	coagulation	17/143	230/18903	1.82596e-12	5.55118e-11	2.23913e-11	PRKCA/F2R/NOS3/F7/ADRA2B/IL6/CAV1/F3/PLAT/THBD/SERPINE1/NFE2L2/COL3A1/CD40LG/IL6ST/PIK3CA/TBXA2R	17
GO:0050920	regulation of chemotaxis	17/143	230/18903	1.82596e-12	5.55118e-11	2.23913e-11	TGFB1/DPP4/F7/KDR/MET/VEGFA/MAPK1/IL6/F3/CCL2/CXCL8/SERPINE1/CXCL10/CYP19A1/CASR/TRPV4/PLA2G7	17
GO:0031960	response to corticosteroid	15/143	165/18903	1.99173e-12	6.01127e-11	2.42471e-11	PTGS2/BCL2/CASP3/TNF/CYP1B1/CCND1/FOS/IL10/IL6/PLAT/COL1A1/AVPR1A/PIK3CA/HSD11B2/NR3C1	15
GO:0032868	response to insulin	18/143	269/18903	2.11518e-12	6.29265e-11	2.53821e-11	PPARG/AKT1/STAT1/SLC2A4/INSR/PTPN1/LPL/FOS/IL10/IL1B/COL1A1/PPARA/IGF2/MTOR/PIK3CA/HSD11B2/GCK/TRPV4	18
GO:0070663	regulation of leukocyte proliferation	18/143	269/18903	2.11518e-12	6.29265e-11	2.53821e-11	BCL2/CASP3/VCAM1/AHR/CDKN1A/MAPK1/IL10/IL6/IL1B/IL2/PTEN/IL1A/CRP/IGF2/CD40LG/IL6ST/CSF2/ADA	18
GO:1904035	regulation of epithelial cell apoptotic process	13/143	110/18903	2.1646e-12	6.39402e-11	2.5791e-11	BCL2/TNF/HMOX1/ICAM1/ESR1/KDR/IL6/CCL2/SERPINE1/NFE2L2/PPARA/CD40LG/CDKN1B	13
GO:0061041	regulation of wound healing	14/143	137/18903	2.25476e-12	6.61343e-11	2.6676e-11	F2R/NOS3/F7/TNF/CAV1/F3/DUOX2/PLAT/THBD/SERPINE1/PTEN/NFE2L2/MTOR/TBXA2R	14
GO:0045776	negative regulation of blood pressure	10/143	48/18903	2.28545e-12	6.65659e-11	2.68501e-11	ADRA1A/ADRB2/NOS2/NOS3/TNF/DRD2/DRD3/ADRB1/PPARA/CNR1	10
GO:0007611	learning or memory	18/143	273/18903	2.71333e-12	7.84792e-11	3.16555e-11	PTGS2/DRD1/HTR2A/SLC6A4/CASP3/SLC2A4/INSR/DRD2/DRD3/NGF/EGFR/FOS/MAPK1/HIF1A/PTEN/HMGCR/CNR1/LDLR	18
GO:0035094	response to nicotine	10/143	49/18903	2.8531e-12	8.13914e-11	3.28301e-11	BCL2/CASP3/TNF/HMOX1/VCAM1/DRD2/MMP2/MAPK1/PPARA/CNR1	10
GO:0042311	vasodilation	10/143	49/18903	2.8531e-12	8.13914e-11	3.28301e-11	DRD1/ADRB2/NOS3/TNF/KCNMA1/ADRB1/SOD1/PPARD/CASR/EDNRB	10
GO:0050890	cognition	19/143	314/18903	2.93427e-12	8.31375e-11	3.35345e-11	PTGS2/DRD1/HTR2A/SLC6A4/CASP3/TNF/SLC2A4/INSR/DRD2/DRD3/NGF/EGFR/FOS/MAPK1/HIF1A/PTEN/HMGCR/CNR1/LDLR	19
GO:0009306	protein secretion	20/143	359/18903	3.42926e-12	9.65059e-11	3.89267e-11	TGFB1/NOS2/PPARG/F2R/TNF/DRD2/DRD3/IL6/HIF1A/IL1B/IFNG/IL1A/PPARD/HMGCR/MTNR1B/CNR1/CASR/GCK/EDNRB/KCNA5	20
GO:0035592	establishment of protein localization to extracellular region	20/143	360/18903	3.60819e-12	1.00655e-10	4.06005e-11	TGFB1/NOS2/PPARG/F2R/TNF/DRD2/DRD3/IL6/HIF1A/IL1B/IFNG/IL1A/PPARD/HMGCR/MTNR1B/CNR1/CASR/GCK/EDNRB/KCNA5	20
GO:0030595	leukocyte chemotaxis	17/143	240/18903	3.62504e-12	1.00655e-10	4.06005e-11	DPP4/F7/VEGFA/MMP2/MAPK1/IL10/IL6/IL1B/CCL2/CXCL8/SERPINE1/CXCL10/CYP19A1/EDNRB/FLT1/TRPV4/PLA2G7	17
GO:0007259	receptor signaling pathway via JAK-STAT	15/143	172/18903	3.65082e-12	1.007e-10	4.06184e-11	F2R/TNF/STAT1/CYP1B1/IL10/EGF/IL6/CAV1/CCL2/IL2/IFNG/IL6ST/CSF2/RET/VHL	15
GO:0051384	response to glucocorticoid	14/143	142/18903	3.69823e-12	1.01336e-10	4.08752e-11	PTGS2/BCL2/CASP3/TNF/CYP1B1/CCND1/FOS/IL10/IL6/PLAT/AVPR1A/PIK3CA/HSD11B2/NR3C1	14
GO:0070141	response to UV-A	7/143	14/18903	4.01512e-12	1.093e-10	4.40875e-11	AKT1/MMP1/MMP3/EGFR/CCND1/MMP2/MMP9	7
GO:0006937	regulation of muscle contraction	15/143	174/18903	4.31893e-12	1.1611e-10	4.68342e-11	PTGS2/PRKACA/ADRA1A/ADRA1B/ADRB2/F2R/GSTM2/KCNMA1/ADRA2B/SOD1/CAV1/TBXA2R/PDE4D/ADA/TRPV4	15
GO:0009416	response to light stimulus	19/143	321/18903	4.32102e-12	1.1611e-10	4.68342e-11	PTGS2/DRD1/BCL2/CASP3/AKT1/MAPK8/MMP1/DRD2/DRD3/MMP3/EGFR/CCND1/FOS/CDKN1A/MMP2/MMP9/TP53/HIF1A/HMGCR	19
GO:0050921	positive regulation of chemotaxis	14/143	144/18903	4.48324e-12	1.19697e-10	4.8281e-11	TGFB1/F7/KDR/MET/VEGFA/MAPK1/IL6/F3/CXCL8/SERPINE1/CXCL10/CASR/TRPV4/PLA2G7	14
GO:0010634	positive regulation of epithelial cell migration	15/143	176/18903	5.09829e-12	1.35251e-10	5.45549e-11	PTGS2/PRKCA/TGFB1/NOS3/AKT1/HMOX1/KDR/MET/VEGFA/MMP9/EGF/HIF1A/IFNG/NFE2L2/MTOR	15
GO:0030336	negative regulation of cell migration	20/143	368/18903	5.38868e-12	1.41156e-10	5.69369e-11	BCL2/TGFB1/PPARG/DPP4/AKT1/TNF/HMOX1/CYP1B1/DRD2/GJA1/CCL2/SERPINE1/PTEN/NFE2L2/COL3A1/PPARD/IGFBP3/CYP19A1/TBXA2R/ADA	20
GO:0071692	protein localization to extracellular region	20/143	368/18903	5.38868e-12	1.41156e-10	5.69369e-11	TGFB1/NOS2/PPARG/F2R/TNF/DRD2/DRD3/IL6/HIF1A/IL1B/IFNG/IL1A/PPARD/HMGCR/MTNR1B/CNR1/CASR/GCK/EDNRB/KCNA5	20
GO:0050886	endocrine process	12/143	93/18903	5.43057e-12	1.41365e-10	5.7021e-11	PPARG/F2R/NOS3/GJA1/IL1B/SPP1/CYP19A1/AVPR1A/REN/HSD11B2/EDNRB/AVPR2	12
GO:0043270	positive regulation of ion transport	18/143	289/18903	7.05875e-12	1.82607e-10	7.36565e-11	KCNH2/DRD1/ADRB2/SLC6A4/F2R/AKT1/GSTM2/DRD2/CAV1/IL1B/CCL2/IFNG/IL1A/CXCL10/AVPR1A/KCNK3/CASR/ABCB1	18
GO:0048638	regulation of developmental growth	19/143	332/18903	7.7872e-12	2.00208e-10	8.07561e-11	ADRB2/SLC6A4/BCL2/AR/AKT1/INSR/DRD2/ADRB1/NGF/VEGFA/CDKN1A/SOD1/PTEN/PPARA/PPARD/SPP1/IGF2/PIK3CA/CDKN1B	19
GO:0001890	placenta development	14/143	150/18903	7.84855e-12	2.00547e-10	8.0893e-11	PTGS2/PPARG/AKT1/EGFR/MAPK1/IL10/SOD1/HIF1A/PPARD/SPP1/IGF2/CDKN1B/CSF2/ADA	14
GO:0071466	cellular response to xenobiotic stimulus	15/143	183/18903	8.96459e-12	2.27668e-10	9.18324e-11	KCNH2/NOS2/CYP3A4/CYP1A2/CYP1A1/CYP1B1/AHR/GSTM1/GSTM2/TP53/IL1B/NFE2L2/CHEK2/REN/ABCB1	15
GO:0051402	neuron apoptotic process	17/143	255/18903	9.56329e-12	2.41401e-10	9.73717e-11	BCL2/CASP3/F2R/TNF/HMOX1/KDR/NGF/CCND1/IL10/TP53/SOD1/HIF1A/CCL2/MTNR1B/IL6ST/PIK3CA/NR3C1	17
GO:0048661	positive regulation of smooth muscle cell proliferation	12/143	98/18903	1.02547e-11	2.57294e-10	1.03782e-10	PTGS2/TGFB1/AKT1/TNF/STAT1/HMOX1/MMP2/MMP9/IL10/IL6/GJA1/PIK3CA	12
GO:0001503	ossification	21/143	429/18903	1.10103e-11	2.74597e-10	1.10762e-10	PTGS2/PRKACA/ADRB2/BCL2/TGFB1/PPARG/AKT1/TNF/NR1I3/EGFR/MMP2/MMP9/MAPK1/IL6/HIF1A/COL1A1/SPP1/IGFBP3/IGF2/IL6ST/CASR	21
GO:2000146	negative regulation of cell motility	20/143	383/18903	1.11315e-11	2.75969e-10	1.11315e-10	BCL2/TGFB1/PPARG/DPP4/AKT1/TNF/HMOX1/CYP1B1/DRD2/GJA1/CCL2/SERPINE1/PTEN/NFE2L2/COL3A1/PPARD/IGFBP3/CYP19A1/TBXA2R/ADA	20
GO:0009266	response to temperature stimulus	15/143	186/18903	1.13335e-11	2.78137e-10	1.1219e-10	PTGS2/PRKACA/HTR2A/ADRB2/NOS3/AKT1/HMOX1/ADRB1/LPL/FOS/SOD1/IL1A/CXCL10/MTOR/TRPV4	15
GO:0003014	renal system process	13/143	125/18903	1.13525e-11	2.78137e-10	1.1219e-10	PRKACA/ADRA1A/BCL2/F2R/KCNMA1/DRD2/DRD3/AKR1B1/AVPR1A/REN/HSD11B2/EDNRB/AVPR2	13
GO:0097193	intrinsic apoptotic signaling pathway	18/143	298/18903	1.17732e-11	2.86725e-10	1.15654e-10	PTGS2/BCL2/CASP3/AKT1/TNF/HMOX1/CYP1B1/PTPN1/CDKN1A/MMP9/TP53/SOD1/HIF1A/CAV1/NFE2L2/CHEK2/ACKR3/MDM2	18
GO:0006809	nitric oxide biosynthetic process	11/143	76/18903	1.18408e-11	2.86725e-10	1.15654e-10	PTGS2/NOS2/NOS3/AKT1/TNF/CYP1B1/INSR/IL10/CAV1/IL1B/IFNG	11
GO:2001236	regulation of extrinsic apoptotic signaling pathway	14/143	155/18903	1.2282e-11	2.95691e-10	1.1927e-10	BCL2/AR/NOS3/AKT1/TNF/HMOX1/ICAM1/CAV1/IL1B/SERPINE1/PTEN/IL1A/CSF2/RET	14
GO:0051235	maintenance of location	19/143	342/18903	1.30491e-11	3.12353e-10	1.25991e-10	PRKACA/DRD1/HTR2A/PPARG/F2R/AKT1/TNF/GSTM2/DRD2/LPL/IL10/IL6/CAV1/IL1B/PPARA/PPARD/CRP/CXCL10/PDE4D	19
GO:0070374	positive regulation of ERK1 and ERK2 cascade	16/143	223/18903	1.33626e-11	3.18029e-10	1.28281e-10	HTR2A/ADRA1A/PRKCA/TGFB1/F2R/TNF/ICAM1/KDR/DRD2/EGFR/CCL2/PTEN/IL1A/ACKR3/CASR/TRPV4	16
GO:0010876	lipid localization	22/143	483/18903	1.38892e-11	3.28685e-10	1.32579e-10	PTGS2/PON1/NOS2/PPARG/AKT1/TNF/DRD2/DRD3/LPL/EGF/IL6/CAV1/IL1B/IL1A/PPARA/PPARD/CRP/SPP1/CYP19A1/REN/ABCB1/LDLR	22
GO:0045785	positive regulation of cell adhesion	22/143	484/18903	1.44599e-11	3.40256e-10	1.37246e-10	PRKCA/DPP4/AKT1/TNF/SELE/VCAM1/KDR/VEGFA/IL10/IL6/CAV1/IL1B/CCL2/IL2/IFNG/IL1A/IGF2/CD40LG/IL6ST/PIK3CA/RET/ADA	22
GO:0007189	adenylate cyclase-activating G protein-coupled receptor signaling pathway	14/143	157/18903	1.46251e-11	3.42212e-10	1.38035e-10	DRD1/ADRA1A/ADRA1B/ADRB2/PRKCA/ADRA1D/ADRA2B/DRD2/DRD3/ADRB1/CXCL10/CNR1/TBXA2R/PDE4D	14
GO:0032102	negative regulation of response to external stimulus	21/143	436/18903	1.49226e-11	3.47222e-10	1.40056e-10	DRD1/PPARG/DPP4/NOS3/TNF/DRD2/DRD3/IL10/SOD1/CCL2/IL2/PLAT/THBD/SERPINE1/PTEN/PPARA/PPARD/SPP1/CYP19A1/LDLR/ADA	21
GO:0019216	regulation of lipid metabolic process	19/143	347/18903	1.67824e-11	3.88326e-10	1.56636e-10	PTGS2/HTR2A/TGFB1/PPARG/AKT1/TNF/SOD1/CAV1/IL1B/IFNG/IL1A/PPARA/PPARD/AVPR1A/CNR1/MTOR/NR3C1/LDLR/FLT1	19
GO:0070661	leukocyte proliferation	19/143	348/18903	1.76397e-11	4.03042e-10	1.62572e-10	BCL2/CASP3/VCAM1/AHR/CDKN1A/MAPK1/IL10/IL6/TP53/IL1B/IL2/PTEN/IL1A/CRP/IGF2/CD40LG/IL6ST/CSF2/ADA	19
GO:0006816	calcium ion transport	21/143	440/18903	1.77087e-11	4.03042e-10	1.62572e-10	PTGS2/PRKACA/DRD1/HTR2A/ADRA1A/BCL2/F2R/NOS3/GSTM2/DRD2/DRD3/EGF/CAV1/CCL2/CXCL10/CASR/GCK/EDNRB/PDE4D/CACNA1B/TRPV4	21
GO:0045936	negative regulation of phosphate metabolic process	21/143	440/18903	1.77087e-11	4.03042e-10	1.62572e-10	CASP3/TGFB1/PPARG/AKT1/TNF/XDH/PTPN1/DRD2/CDKN1A/CDKN2A/TP53/CAV1/IL1B/IL2/IFNG/PTEN/PPARA/IGFBP3/HMGCR/CDKN1B/PDE4D	21
GO:0010563	negative regulation of phosphorus metabolic process	21/143	441/18903	1.84777e-11	4.18259e-10	1.6871e-10	CASP3/TGFB1/PPARG/AKT1/TNF/XDH/PTPN1/DRD2/CDKN1A/CDKN2A/TP53/CAV1/IL1B/IL2/IFNG/PTEN/PPARA/IGFBP3/HMGCR/CDKN1B/PDE4D	21
GO:0042542	response to hydrogen peroxide	13/143	130/18903	1.87819e-11	4.22847e-10	1.7056e-10	BCL2/CASP3/STAT1/HMOX1/CYP1B1/MET/MMP2/IL10/IL6/SOD1/COL1A1/NFE2L2/KCNA5	13
GO:0071241	cellular response to inorganic substance	16/143	229/18903	1.99601e-11	4.46957e-10	1.80285e-10	PTGS2/AKT1/MAPK8/HMOX1/CYP1A2/CYP1A1/MMP3/EGFR/FOS/MMP9/MAPK1/SOD1/NCF1/NFE2L2/KCNK3/CDKN1B	16
GO:0042063	gliogenesis	18/143	310/18903	2.26681e-11	5.04879e-10	2.03649e-10	DRD1/TGFB1/AKT1/TNF/DRD3/MAPK1/IL6/TP53/SOD1/IL1B/CCL2/IFNG/PTEN/COL3A1/MTOR/IL6ST/PRKCH/LDLR	18
GO:0030194	positive regulation of blood coagulation	8/143	28/18903	2.40822e-11	5.30701e-10	2.14064e-10	F2R/F7/F3/PLAT/THBD/SERPINE1/NFE2L2/TBXA2R	8
GO:1900048	positive regulation of hemostasis	8/143	28/18903	2.40822e-11	5.30701e-10	2.14064e-10	F2R/F7/F3/PLAT/THBD/SERPINE1/NFE2L2/TBXA2R	8
GO:0030003	cellular cation homeostasis	22/143	499/18903	2.61473e-11	5.73177e-10	2.31197e-10	PRKACA/DRD1/HTR2A/BCL2/F2R/HMOX1/GSTM2/KCNMA1/CA2/DRD2/DRD3/MAPK1/SOD1/HIF1A/CAV1/IFNG/IL1A/CXCL10/AVPR1A/CASR/PDE4D/TRPV4	22
GO:0071248	cellular response to metal ion	15/143	198/18903	2.77939e-11	6.04249e-10	2.43731e-10	PTGS2/AKT1/MAPK8/HMOX1/CYP1A2/CYP1A1/EGFR/FOS/MMP9/MAPK1/SOD1/NCF1/NFE2L2/KCNK3/CDKN1B	15
GO:0046209	nitric oxide metabolic process	11/143	82/18903	2.78549e-11	6.04249e-10	2.43731e-10	PTGS2/NOS2/NOS3/AKT1/TNF/CYP1B1/INSR/IL10/CAV1/IL1B/IFNG	11
GO:1902893	regulation of miRNA transcription	10/143	61/18903	2.89872e-11	6.25553e-10	2.52324e-10	TGFB1/PPARG/TNF/FOS/IL10/TP53/HIF1A/PPARA/PPARD/NR3C1	10
GO:0070372	regulation of ERK1 and ERK2 cascade	18/143	315/18903	2.95287e-11	6.33953e-10	2.55712e-10	HTR2A/ADRA1A/PRKCA/TGFB1/F2R/TNF/ICAM1/KDR/PTPN1/DRD2/EGFR/IL1B/CCL2/PTEN/IL1A/ACKR3/CASR/TRPV4	18
GO:1903039	positive regulation of leukocyte cell-cell adhesion	17/143	275/18903	3.16493e-11	6.75997e-10	2.72671e-10	DPP4/AKT1/TNF/SELE/VCAM1/IL6/CAV1/IL1B/CCL2/IL2/IFNG/IL1A/IGF2/CD40LG/IL6ST/PIK3CA/ADA	17
GO:2001057	reactive nitrogen species metabolic process	11/143	83/18903	3.19049e-11	6.77978e-10	2.7347e-10	PTGS2/NOS2/NOS3/AKT1/TNF/CYP1B1/INSR/IL10/CAV1/IL1B/IFNG	11
GO:0010575	positive regulation of vascular endothelial growth factor production	8/143	29/18903	3.30453e-11	6.98649e-10	2.81808e-10	PTGS2/TGFB1/CYP1B1/IL6/HIF1A/IL1B/IL1A/IL6ST	8
GO:0043271	negative regulation of ion transport	14/143	167/18903	3.37795e-11	7.10565e-10	2.86614e-10	PTGS2/KCNH2/HTR2A/BCL2/NOS3/TNF/GSTM2/ADRA2B/DRD2/DRD3/MMP9/CAV1/MTNR1B/CNR1	14
GO:0061614	miRNA transcription	10/143	62/18903	3.43406e-11	7.15143e-10	2.88461e-10	TGFB1/PPARG/TNF/FOS/IL10/TP53/HIF1A/PPARA/PPARD/NR3C1	10
GO:0090303	positive regulation of wound healing	10/143	62/18903	3.43406e-11	7.15143e-10	2.88461e-10	F2R/F7/F3/DUOX2/PLAT/THBD/SERPINE1/NFE2L2/MTOR/TBXA2R	10
GO:0045787	positive regulation of cell cycle	19/143	362/18903	3.4836e-11	7.2185e-10	2.91166e-10	SLC6A4/PRKCA/AKT1/TNF/CYP1A1/INSR/DRD2/DRD3/EGFR/CCND1/IL10/EGF/IL1B/IL1A/CHEK2/IGF2/MDM2/CDKN1B/KCNA5	19
GO:0007568	aging	14/143	169/18903	3.96668e-11	8.17882e-10	3.29902e-10	PTGS2/HTR2A/ADRA1A/CYP1A1/VCAM1/FOS/MMP2/IL10/SOD1/MPO/NFE2L2/AVPR1A/CNR1/EDNRB	14
GO:0022409	positive regulation of cell-cell adhesion	18/143	322/18903	4.24149e-11	8.70237e-10	3.5102e-10	DPP4/AKT1/TNF/SELE/VCAM1/IL10/IL6/CAV1/IL1B/CCL2/IL2/IFNG/IL1A/IGF2/CD40LG/IL6ST/PIK3CA/ADA	18
GO:0042445	hormone metabolic process	16/143	241/18903	4.30179e-11	8.78282e-10	3.54265e-10	DPP4/CYP3A4/CYP1A2/CYP1A1/CYP1B1/ESR1/AKR1B1/HIF1A/DUOX2/SPP1/CYP17A1/CYP19A1/REN/NR3C1/EDNRB/PLA2G7	16
GO:0050820	positive regulation of coagulation	8/143	30/18903	4.47758e-11	9.09714e-10	3.66943e-10	F2R/F7/F3/PLAT/THBD/SERPINE1/NFE2L2/TBXA2R	8
GO:0097529	myeloid leukocyte migration	16/143	242/18903	4.57702e-11	9.25402e-10	3.73271e-10	DPP4/VEGFA/MMP2/MAPK1/IL6/IL1B/CCL2/CXCL8/SERPINE1/IL1A/CXCL10/CYP19A1/EDNRB/FLT1/TRPV4/PLA2G7	16
GO:0032944	regulation of mononuclear cell proliferation	16/143	243/18903	4.86844e-11	9.79567e-10	3.95119e-10	BCL2/CASP3/VCAM1/AHR/CDKN1A/IL10/IL6/IL1B/IL2/PTEN/IL1A/CRP/IGF2/CD40LG/IL6ST/ADA	16
GO:0040013	negative regulation of locomotion	20/143	419/18903	5.58993e-11	1.11768e-09	4.50827e-10	BCL2/TGFB1/PPARG/DPP4/AKT1/TNF/HMOX1/CYP1B1/DRD2/GJA1/CCL2/SERPINE1/PTEN/NFE2L2/COL3A1/PPARD/IGFBP3/CYP19A1/TBXA2R/ADA	20
GO:0006940	regulation of smooth muscle contraction	10/143	65/18903	5.60851e-11	1.11768e-09	4.50827e-10	PTGS2/ADRA1A/ADRB2/F2R/KCNMA1/ADRA2B/SOD1/CAV1/TBXA2R/ADA	10
GO:0046889	positive regulation of lipid biosynthetic process	11/143	88/18903	6.12605e-11	1.215e-09	4.90084e-10	PTGS2/HTR2A/AKT1/TNF/IL1B/IFNG/IL1A/PPARA/AVPR1A/MTOR/LDLR	11
GO:0055123	digestive system development	13/143	143/18903	6.32166e-11	1.24032e-09	5.00295e-10	BCL2/TNF/CYP1A1/INSR/EGFR/HIF1A/CXCL8/COL3A1/IGF2/IL6ST/RET/EDNRB/ADA	13
GO:0010469	regulation of signaling receptor activity	14/143	175/18903	6.34303e-11	1.24032e-09	5.00295e-10	ADRB2/PPARG/TNF/ADRA2B/ESR2/IL10/EGF/HIF1A/CCL2/SERPINE1/IFNG/NCF1/PPARA/PDE4D	14
GO:0051048	negative regulation of secretion	14/143	175/18903	6.34303e-11	1.24032e-09	5.00295e-10	F2R/TNF/HMOX1/ADRA2B/DRD2/DRD3/EGF/GJA1/IL1B/HMGCR/MTNR1B/CNR1/AVPR2/ADA	14
GO:0007188	adenylate cyclase-modulating G protein-coupled receptor signaling pathway	16/143	248/18903	6.60028e-11	1.27861e-09	5.15743e-10	DRD1/ADRA1A/ADRA1B/ADRB2/PRKCA/ADRA1D/ADRA2B/DRD2/DRD3/ADRB1/CXCL10/CNR1/CASR/TBXA2R/PDE4D/AVPR2	16
GO:0042593	glucose homeostasis	16/143	248/18903	6.60028e-11	1.27861e-09	5.15743e-10	PRKACA/PPARG/AKT1/ICAM1/SLC2A4/INSR/IL6/HIF1A/NCF1/PPARD/MTNR1B/CNR1/PIK3CA/CASR/GCK/TRPV4	16
GO:0050863	regulation of T cell activation	19/143	376/18903	6.67652e-11	1.28739e-09	5.19285e-10	CASP3/DPP4/AKT1/VCAM1/IL10/IL6/SOD1/CAV1/IL1B/CCL2/IL2/IFNG/PTEN/IL1A/IGF2/CD40LG/IL6ST/PIK3CA/ADA	19
GO:0009612	response to mechanical stimulus	15/143	211/18903	6.87019e-11	1.31863e-09	5.31886e-10	PTGS2/HTR2A/TNF/MAPK8/STAT1/DRD2/FOS/MMP2/IL1B/COL1A1/MPO/CXCL10/PIK3CA/KCNA5/TRPV4	15
GO:1904892	regulation of receptor signaling pathway via STAT	12/143	115/18903	6.9788e-11	1.32686e-09	5.35203e-10	TGFB1/PPARG/F2R/TNF/CYP1B1/IL10/EGF/IL6/CAV1/IFNG/RET/VHL	12
GO:0033500	carbohydrate homeostasis	16/143	249/18903	7.00861e-11	1.32686e-09	5.35203e-10	PRKACA/PPARG/AKT1/ICAM1/SLC2A4/INSR/IL6/HIF1A/NCF1/PPARD/MTNR1B/CNR1/PIK3CA/CASR/GCK/TRPV4	16
GO:0045926	negative regulation of growth	16/143	249/18903	7.00861e-11	1.32686e-09	5.35203e-10	ADRB2/SLC6A4/BCL2/TGFB1/ESR2/ADRB1/CDKN1A/CDKN2A/TP53/HIF1A/GJA1/PTEN/PPARA/PPARD/SPP1/CDKN1B	16
GO:0060249	anatomical structure homeostasis	18/143	333/18903	7.35935e-11	1.38602e-09	5.59069e-10	PTGS2/ADRB2/BCL2/PRKCA/F2R/NOS3/SLC6A2/KDR/CA2/VEGFA/IL6/SOD1/HIF1A/ACACA/CAV1/GJA1/COL3A1/SPP1	18
GO:0043534	blood vessel endothelial cell migration	14/143	177/18903	7.38769e-11	1.38602e-09	5.59069e-10	PTGS2/PRKCA/TGFB1/PPARG/NOS3/AKT1/TNF/HMOX1/CYP1B1/KDR/VEGFA/HIF1A/NFE2L2/TBXA2R	14
GO:0014065	phosphatidylinositol 3-kinase signaling	13/143	145/18903	7.53594e-11	1.40443e-09	5.66494e-10	HTR2A/F2R/AKT1/TNF/INSR/KDR/EGFR/EGF/PTEN/NCF1/PPARD/PIK3CA/FLT1	13
GO:0001660	fever generation	6/143	11/18903	7.55325e-11	1.40443e-09	5.66494e-10	PTGS2/TNF/IL1B/IL1A/CNR1/EDNRB	6
GO:0002064	epithelial cell development	15/143	213/18903	7.85221e-11	1.45353e-09	5.86298e-10	AR/AKT1/TNF/ICAM1/ESR1/KDR/MET/AKR1B1/VEGFA/HIF1A/IL1B/IL1A/IL6ST/EDNRB/PDE4D	15
GO:0001659	temperature homeostasis	14/143	178/18903	7.96708e-11	1.46827e-09	5.92243e-10	PTGS2/DRD1/HTR2A/ADRB2/TNF/DRD2/ADRB1/VEGFA/CAV1/GJA1/IL1B/IL1A/CNR1/EDNRB	14
GO:0042326	negative regulation of phosphorylation	19/143	381/18903	8.36538e-11	1.53488e-09	6.19112e-10	CASP3/TGFB1/PPARG/AKT1/XDH/PTPN1/DRD2/CDKN1A/CDKN2A/CAV1/IL1B/IL2/IFNG/PTEN/PPARA/IGFBP3/HMGCR/CDKN1B/PDE4D	19
GO:0071887	leukocyte apoptotic process	12/143	117/18903	8.56287e-11	1.56423e-09	6.30948e-10	BCL2/CASP3/AKT1/IL10/IL6/CDKN2A/TP53/HIF1A/IL2/PTEN/CHEK2/ADA	12
GO:0042391	regulation of membrane potential	20/143	431/18903	9.23505e-11	1.67965e-09	6.77506e-10	KCNH2/DRD1/ADRA1A/ADRB2/BCL2/AKT1/TNF/KDR/KCNMA1/DRD2/ADRB1/SOD1/CAV1/GJA1/PTEN/MTNR1B/KCNK3/CNR1/MTOR/KCNA5	20
GO:0001933	negative regulation of protein phosphorylation	18/143	338/18903	9.38877e-11	1.69175e-09	6.82387e-10	CASP3/TGFB1/PPARG/AKT1/XDH/PTPN1/DRD2/CDKN1A/CDKN2A/CAV1/IL1B/IL2/IFNG/PTEN/IGFBP3/HMGCR/CDKN1B/PDE4D	18
GO:0015833	peptide transport	16/143	254/18903	9.42344e-11	1.69175e-09	6.82387e-10	NOS2/TNF/CA2/DRD2/IL6/HIF1A/GJA1/IL1B/IFNG/PPARD/MTNR1B/CNR1/CASR/GCK/KCNA5/TRPV4	16
GO:0034612	response to tumor necrosis factor	16/143	254/18903	9.42344e-11	1.69175e-09	6.82387e-10	PTGS2/CASP3/AKT1/TNF/STAT1/SELE/VCAM1/CYP1B1/SLC2A4/FOS/MAPK1/TP53/CCL2/CXCL8/COL1A1/NFE2L2	16
GO:0042886	amide transport	17/143	296/18903	1.00329e-10	1.79344e-09	7.23405e-10	NOS2/TNF/CA2/DRD2/IL6/HIF1A/GJA1/IL1B/IFNG/PPARD/MTNR1B/CNR1/CASR/GCK/ABCB1/KCNA5/TRPV4	17
GO:0009411	response to UV	13/143	149/18903	1.06235e-10	1.87487e-09	7.56251e-10	PTGS2/BCL2/CASP3/AKT1/MAPK8/MMP1/MMP3/EGFR/CCND1/CDKN1A/MMP2/MMP9/TP53	13
GO:0050796	regulation of insulin secretion	13/143	149/18903	1.06235e-10	1.87487e-09	7.56251e-10	NOS2/TNF/DRD2/IL6/HIF1A/IL1B/IFNG/PPARD/MTNR1B/CNR1/CASR/GCK/KCNA5	13
GO:2000377	regulation of reactive oxygen species metabolic process	13/143	149/18903	1.06235e-10	1.87487e-09	7.56251e-10	BCL2/TGFB1/TNF/XDH/CYP1B1/MMP3/CDKN1A/TP53/SOD1/HIF1A/NFE2L2/PPARA/CRP	13
GO:1901215	negative regulation of neuron death	15/143	218/18903	1.0899e-10	1.91536e-09	7.72584e-10	BCL2/F2R/AKT1/HMOX1/KDR/NGF/CCND1/IL10/SOD1/HIF1A/CCL2/PPARA/MTNR1B/IL6ST/PIK3CA	15
GO:0043535	regulation of blood vessel endothelial cell migration	13/143	150/18903	1.15571e-10	2.0225e-09	8.15796e-10	PTGS2/PRKCA/TGFB1/PPARG/NOS3/AKT1/TNF/HMOX1/KDR/VEGFA/HIF1A/NFE2L2/TBXA2R	13
GO:0030193	regulation of blood coagulation	10/143	70/18903	1.20363e-10	2.09753e-09	8.46064e-10	F2R/NOS3/F7/CAV1/F3/PLAT/THBD/SERPINE1/NFE2L2/TBXA2R	10
GO:0090087	regulation of peptide transport	14/143	184/18903	1.24101e-10	2.15367e-09	8.68707e-10	NOS2/TNF/CA2/DRD2/IL6/HIF1A/IL1B/IFNG/PPARD/MTNR1B/CNR1/CASR/GCK/KCNA5	14
GO:2000045	regulation of G1/S transition of mitotic cell cycle	14/143	185/18903	1.33403e-10	2.30549e-09	9.29944e-10	BCL2/AKT1/CYP1A1/EGFR/CCND1/CDKN1A/CDKN2A/TP53/CCL2/PTEN/CHEK2/MDM2/CDKN1B/KCNA5	14
GO:0006109	regulation of carbohydrate metabolic process	14/143	186/18903	1.43339e-10	2.46696e-09	9.95078e-10	HTR2A/TGFB1/AKT1/INSR/EGF/TP53/HIF1A/IFNG/PPARA/IGFBP3/IGF2/MTOR/GCK/NR3C1	14
GO:0051047	positive regulation of secretion	17/143	304/18903	1.51926e-10	2.60401e-09	1.05036e-09	SLC6A4/TGFB1/PPARG/DRD2/DRD3/HIF1A/IL1B/IFNG/IL1A/PPARD/SPP1/CYP19A1/AVPR1A/CNR1/CASR/GCK/EDNRB	17
GO:1900046	regulation of hemostasis	10/143	72/18903	1.60615e-10	2.72372e-09	1.09864e-09	F2R/NOS3/F7/CAV1/F3/PLAT/THBD/SERPINE1/NFE2L2/TBXA2R	10
GO:0043524	negative regulation of neuron apoptotic process	13/143	154/18903	1.60873e-10	2.72372e-09	1.09864e-09	BCL2/F2R/HMOX1/KDR/NGF/CCND1/IL10/SOD1/HIF1A/CCL2/MTNR1B/IL6ST/PIK3CA	13
GO:0050729	positive regulation of inflammatory response	13/143	154/18903	1.60873e-10	2.72372e-09	1.09864e-09	PTGS2/TNF/LPL/IL6/IL1B/IL2/SERPINE1/IFNG/CNR1/IL6ST/LDLR/TRPV4/PLA2G7	13
GO:0019221	cytokine-mediated signaling pathway	21/143	496/18903	1.62927e-10	2.74734e-09	1.10817e-09	PRKACA/PPARG/AKT1/TNF/STAT1/PTPN1/IL6/TP53/HIF1A/CAV1/F3/IL1B/CCL2/CXCL8/DUOX2/IFNG/IL1A/CXCL10/ACKR3/IL6ST/CSF2	21
GO:0048608	reproductive structure development	17/143	306/18903	1.68201e-10	2.81348e-09	1.13485e-09	BCL2/CASP3/AR/NOS3/CYP1B1/INSR/ESR1/KDR/VEGFA/CCND1/MMP2/SOD1/PTEN/IL1A/CYP19A1/REN/CDKN1B	17
GO:0071375	cellular response to peptide hormone stimulus	17/143	306/18903	1.68201e-10	2.81348e-09	1.13485e-09	PPARG/AKT1/STAT1/CYP1B1/SLC2A4/INSR/PTPN1/CA2/LPL/FOS/CAV1/IL1B/PLAT/NFE2L2/IGF2/PIK3CA/GCK	17
GO:0006631	fatty acid metabolic process	19/143	400/18903	1.91137e-10	3.17166e-09	1.27932e-09	PTGS1/PTGS2/PPARG/AKT1/CYP3A4/CYP1A2/CYP1A1/CYP1B1/GSTM1/GSTM2/LPL/AKR1B1/ACACA/CAV1/IL1B/PPARA/PPARD/AVPR1A/CNR1	19
GO:0051251	positive regulation of lymphocyte activation	19/143	400/18903	1.91137e-10	3.17166e-09	1.27932e-09	BCL2/TGFB1/DPP4/AKT1/VCAM1/CDKN1A/IL10/IL6/CAV1/IL1B/CCL2/IL2/IFNG/IL1A/IGF2/CD40LG/IL6ST/PIK3CA/ADA	19
GO:0002696	positive regulation of leukocyte activation	20/143	450/18903	1.97868e-10	3.27031e-09	1.31912e-09	BCL2/TGFB1/DPP4/AKT1/TNF/VCAM1/CDKN1A/IL10/IL6/CAV1/IL1B/CCL2/IL2/IFNG/IL1A/IGF2/CD40LG/IL6ST/PIK3CA/ADA	20
GO:0061458	reproductive system development	17/143	310/18903	2.05696e-10	3.38625e-09	1.36588e-09	BCL2/CASP3/AR/NOS3/CYP1B1/INSR/ESR1/KDR/VEGFA/CCND1/MMP2/SOD1/PTEN/IL1A/CYP19A1/REN/CDKN1B	17
GO:0048662	negative regulation of smooth muscle cell proliferation	10/143	74/18903	2.12445e-10	3.46994e-09	1.39964e-09	PPARG/NOS3/HMOX1/CDKN1A/IL10/IFNG/PTEN/PPARD/IGFBP3/CDKN1B	10
GO:2000628	regulation of miRNA metabolic process	10/143	74/18903	2.12445e-10	3.46994e-09	1.39964e-09	TGFB1/PPARG/TNF/FOS/IL10/TP53/HIF1A/PPARA/PPARD/NR3C1	10
GO:2001237	negative regulation of extrinsic apoptotic signaling pathway	11/143	99/18903	2.24798e-10	3.65088e-09	1.47262e-09	BCL2/AR/NOS3/AKT1/TNF/HMOX1/ICAM1/IL1B/SERPINE1/IL1A/CSF2	11
GO:0002688	regulation of leukocyte chemotaxis	12/143	127/18903	2.25276e-10	3.65088e-09	1.47262e-09	DPP4/F7/VEGFA/MAPK1/IL6/CCL2/CXCL8/SERPINE1/CXCL10/CYP19A1/TRPV4/PLA2G7	12
GO:0032943	mononuclear cell proliferation	17/143	312/18903	2.27214e-10	3.668e-09	1.47953e-09	BCL2/CASP3/VCAM1/AHR/CDKN1A/IL10/IL6/TP53/IL1B/IL2/PTEN/IL1A/CRP/IGF2/CD40LG/IL6ST/ADA	17
GO:0010594	regulation of endothelial cell migration	15/143	230/18903	2.31468e-10	3.72226e-09	1.50141e-09	PTGS2/PRKCA/TGFB1/PPARG/NOS3/AKT1/TNF/HMOX1/KDR/MET/VEGFA/EGF/HIF1A/NFE2L2/TBXA2R	15
GO:0043536	positive regulation of blood vessel endothelial cell migration	10/143	75/18903	2.43561e-10	3.88671e-09	1.56775e-09	PTGS2/PRKCA/TGFB1/NOS3/AKT1/HMOX1/KDR/VEGFA/HIF1A/NFE2L2	10
GO:0050818	regulation of coagulation	10/143	75/18903	2.43561e-10	3.88671e-09	1.56775e-09	F2R/NOS3/F7/CAV1/F3/PLAT/THBD/SERPINE1/NFE2L2/TBXA2R	10
GO:0051481	negative regulation of cytosolic calcium ion concentration	6/143	13/18903	2.77075e-10	4.39432e-09	1.7725e-09	BCL2/DRD2/DRD3/MTNR1B/KCNK3/KCNA5	6
GO:0008406	gonad development	15/143	233/18903	2.77481e-10	4.39432e-09	1.7725e-09	BCL2/CASP3/AR/NOS3/CYP1B1/INSR/ESR1/KDR/VEGFA/CCND1/MMP2/SOD1/IL1A/CYP19A1/REN	15
GO:0009743	response to carbohydrate	15/143	234/18903	2.94593e-10	4.64765e-09	1.87468e-09	PTGS2/PRKACA/CASP3/TNF/ICAM1/LPL/HIF1A/IL1B/IL1A/NCF1/PPARD/PIK3CA/CDKN1B/CASR/GCK	15
GO:1904645	response to amyloid-beta	9/143	55/18903	2.97841e-10	4.68116e-09	1.8882e-09	ADRB2/TNF/ICAM1/VCAM1/MMP3/MMP2/MMP9/GJA1/CACNA1B	9
GO:0031279	regulation of cyclase activity	10/143	77/18903	3.18214e-10	4.9639e-09	2.00225e-09	DRD1/ADRB2/NOS2/NOS3/MAPK8/DRD2/DRD3/ADRB1/EDNRB/AVPR2	10
GO:1903036	positive regulation of response to wounding	10/143	77/18903	3.18214e-10	4.9639e-09	2.00225e-09	F2R/F7/F3/DUOX2/PLAT/THBD/SERPINE1/NFE2L2/MTOR/TBXA2R	10
GO:0010595	positive regulation of endothelial cell migration	12/143	131/18903	3.23959e-10	5.03466e-09	2.03079e-09	PTGS2/PRKCA/TGFB1/NOS3/AKT1/HMOX1/KDR/MET/VEGFA/EGF/HIF1A/NFE2L2	12
GO:0034764	positive regulation of transmembrane transport	15/143	237/18903	3.51915e-10	5.44747e-09	2.1973e-09	KCNH2/DRD1/ADRB2/F2R/AKT1/INSR/GSTM2/CA2/CAV1/CCL2/IFNG/NFE2L2/CXCL10/KCNK3/ABCB1	15
GO:0030856	regulation of epithelial cell differentiation	13/143	164/18903	3.53137e-10	5.44747e-09	2.1973e-09	TNF/XDH/STAT1/VEGFA/CCND1/MMP9/CAV1/IL1B/SERPINE1/IFNG/IL1A/CDKN1B/PRKCH	13
GO:0010742	macrophage derived foam cell differentiation	8/143	38/18903	3.55544e-10	5.46436e-09	2.20411e-09	TGFB1/PPARG/STAT1/LPL/PPARA/CRP/CSF2/PRKCH	8
GO:0045913	positive regulation of carbohydrate metabolic process	10/143	78/18903	3.62676e-10	5.55347e-09	2.24006e-09	HTR2A/AKT1/INSR/EGF/HIF1A/IFNG/PPARA/IGF2/MTOR/GCK	10
GO:0045137	development of primary sexual characteristics	15/143	238/18903	3.73188e-10	5.69352e-09	2.29654e-09	BCL2/CASP3/AR/NOS3/CYP1B1/INSR/ESR1/KDR/VEGFA/CCND1/MMP2/SOD1/IL1A/CYP19A1/REN	15
GO:0050867	positive regulation of cell activation	20/143	467/18903	3.79044e-10	5.76175e-09	2.32407e-09	BCL2/TGFB1/DPP4/AKT1/TNF/VCAM1/CDKN1A/IL10/IL6/CAV1/IL1B/CCL2/IL2/IFNG/IL1A/IGF2/CD40LG/IL6ST/PIK3CA/ADA	20
GO:0001101	response to acid chemical	12/143	133/18903	3.86692e-10	5.85663e-09	2.36234e-09	CASP3/F7/TNF/EGFR/VEGFA/MMP2/COL1A1/COL3A1/AVPR1A/MTOR/PIK3CA/CDKN1B	12
GO:0050670	regulation of lymphocyte proliferation	15/143	239/18903	3.95636e-10	5.97038e-09	2.40822e-09	BCL2/CASP3/VCAM1/AHR/CDKN1A/IL10/IL6/IL1B/IL2/PTEN/IL1A/IGF2/CD40LG/IL6ST/ADA	15
GO:0032768	regulation of monooxygenase activity	9/143	57/18903	4.16055e-10	6.25584e-09	2.52337e-09	AKT1/TNF/EGFR/HIF1A/CAV1/IL1B/IFNG/IL1A/CNR1	9
GO:0007200	phospholipase C-activating G protein-coupled receptor signaling pathway	11/143	105/18903	4.2752e-10	6.40511e-09	2.58357e-09	DRD1/HTR2A/ADRA1A/ADRA1B/F2R/ESR1/ADRA1D/DRD2/DRD3/CASR/EDNRB	11
GO:0006875	cellular metal ion homeostasis	19/143	420/18903	4.34517e-10	6.48661e-09	2.61645e-09	PRKACA/DRD1/HTR2A/BCL2/F2R/HMOX1/GSTM2/KCNMA1/DRD2/DRD3/SOD1/HIF1A/CAV1/IFNG/IL1A/CXCL10/CASR/PDE4D/TRPV4	19
GO:0070665	positive regulation of leukocyte proliferation	13/143	167/18903	4.42411e-10	6.58086e-09	2.65447e-09	BCL2/VCAM1/CDKN1A/MAPK1/IL6/IL1B/IL2/IL1A/IGF2/CD40LG/IL6ST/CSF2/ADA	13
GO:0090077	foam cell differentiation	8/143	39/18903	4.4446e-10	6.58781e-09	2.65727e-09	TGFB1/PPARG/STAT1/LPL/PPARA/CRP/CSF2/PRKCH	8
GO:0001558	regulation of cell growth	19/143	422/18903	4.70504e-10	6.94911e-09	2.803e-09	BCL2/TGFB1/AKT1/ESR2/NGF/EGFR/VEGFA/CDKN1A/CDKN2A/TP53/GJA1/IL2/PPARA/PPARD/SPP1/IGFBP3/AVPR1A/MTOR/CDKN1B	19
GO:0071496	cellular response to external stimulus	17/143	328/18903	4.90824e-10	7.22362e-09	2.91373e-09	PTGS2/BCL2/MAPK8/HMOX1/VCAM1/LPL/FOS/CDKN1A/MAPK1/TP53/IL1B/COL1A1/NFE2L2/PPARA/AVPR1A/MTOR/CASR	17
GO:0033555	multicellular organismal response to stress	10/143	81/18903	5.31073e-10	7.78845e-09	3.14156e-09	DRD1/BCL2/DPP4/SLC6A2/AKT1/ADRB1/PTEN/MTOR/RET/EDNRB	10
GO:0007566	embryo implantation	9/143	59/18903	5.7373e-10	8.38451e-09	3.38199e-09	PTGS2/VEGFA/MMP2/MMP9/SOD1/GJA1/IL1B/PPARD/SPP1	9
GO:0034284	response to monosaccharide	14/143	207/18903	5.89996e-10	8.59207e-09	3.46571e-09	PTGS2/PRKACA/CASP3/TNF/ICAM1/LPL/HIF1A/IL1A/NCF1/PPARD/PIK3CA/CDKN1B/CASR/GCK	14
GO:0030879	mammary gland development	12/143	138/18903	5.94314e-10	8.62481e-09	3.47891e-09	AR/AKT1/XDH/ESR1/VEGFA/CCND1/MAPK1/EGF/HIF1A/CAV1/CYP19A1/NR3C1	12
GO:0007548	sex differentiation	16/143	288/18903	5.99763e-10	8.67366e-09	3.49862e-09	BCL2/CASP3/AR/NOS3/CYP1B1/INSR/ESR1/KDR/VEGFA/CCND1/MMP2/SOD1/IL1A/CYP17A1/CYP19A1/REN	16
GO:0031331	positive regulation of cellular catabolic process	19/143	429/18903	6.19435e-10	8.92715e-09	3.60087e-09	HTR2A/ADRB2/AKT1/TNF/HMOX1/INSR/KDR/PTPN1/EGF/IL6/HIF1A/CAV1/IL1B/IFNG/PTEN/NFE2L2/PPARA/MDM2/MTOR	19
GO:0015850	organic hydroxy compound transport	16/143	292/18903	7.33315e-10	1.05319e-08	4.24817e-09	DRD1/HTR2A/SLC6A4/PON1/PPARG/SLC6A2/ADRA2B/DRD2/DRD3/EGF/CAV1/SPP1/CYP19A1/CNR1/REN/LDLR	16
GO:0050870	positive regulation of T cell activation	15/143	251/18903	7.8081e-10	1.11755e-08	4.50777e-09	DPP4/AKT1/VCAM1/IL6/CAV1/IL1B/CCL2/IL2/IFNG/IL1A/IGF2/CD40LG/IL6ST/PIK3CA/ADA	15
GO:0050999	regulation of nitric-oxide synthase activity	8/143	42/18903	8.36548e-10	1.19323e-08	4.81302e-09	AKT1/TNF/EGFR/HIF1A/CAV1/IL1B/IL1A/CNR1	8
GO:0050680	negative regulation of epithelial cell proliferation	13/143	176/18903	8.47167e-10	1.20425e-08	4.85748e-09	TGFB1/AR/PPARG/TNF/XDH/STAT1/DRD2/CAV1/CCL2/PTEN/PPARD/CDKN1B/FLT1	13
GO:1902806	regulation of cell cycle G1/S phase transition	14/143	213/18903	8.57977e-10	1.21547e-08	4.90273e-09	BCL2/AKT1/CYP1A1/EGFR/CCND1/CDKN1A/CDKN2A/TP53/CCL2/PTEN/CHEK2/MDM2/CDKN1B/KCNA5	14
GO:0010460	positive regulation of heart rate	7/143	27/18903	9.57053e-10	1.35123e-08	5.45034e-09	ADRA1A/ADRA1B/ADRA1D/ADRB1/AVPR1A/PDE4D/ADA	7
GO:0006970	response to osmotic stress	10/143	86/18903	9.69498e-10	1.35643e-08	5.47131e-09	PTGS2/CASP3/TNF/SLC2A4/KCNMA1/AKR1B1/TP53/MTOR/ABCB1/TRPV4	10
GO:0033273	response to vitamin	10/143	86/18903	9.69498e-10	1.35643e-08	5.47131e-09	PTGS2/F7/CYP1A1/CCND1/COL1A1/IL1A/PPARD/CXCL10/SPP1/CASR	10
GO:0016049	cell growth	20/143	493/18903	9.71593e-10	1.35643e-08	5.47131e-09	ADRA1A/BCL2/TGFB1/AKT1/ESR2/NGF/EGFR/VEGFA/CDKN1A/CDKN2A/TP53/GJA1/IL2/PPARA/PPARD/SPP1/IGFBP3/AVPR1A/MTOR/CDKN1B	20
GO:0048015	phosphatidylinositol-mediated signaling	13/143	178/18903	9.73764e-10	1.35643e-08	5.47131e-09	HTR2A/F2R/AKT1/TNF/INSR/KDR/EGFR/EGF/PTEN/NCF1/PPARD/PIK3CA/FLT1	13
GO:0002526	acute inflammatory response	11/143	114/18903	1.0421e-09	1.43885e-08	5.80377e-09	PTGS2/TNF/VCAM1/IL6/F3/IL1B/IL1A/CRP/CNR1/IL6ST/EDNRB	11
GO:0043266	regulation of potassium ion transport	11/143	114/18903	1.0421e-09	1.43885e-08	5.80377e-09	KCNH2/DRD1/HTR2A/NOS3/DRD2/DRD3/CAV1/MTNR1B/KCNK3/GCK/KCNA5	11
GO:0090276	regulation of peptide hormone secretion	13/143	179/18903	1.0433e-09	1.43885e-08	5.80377e-09	NOS2/TNF/DRD2/IL6/HIF1A/IL1B/IFNG/PPARD/MTNR1B/CNR1/CASR/GCK/KCNA5	13
GO:0010573	vascular endothelial growth factor production	9/143	63/18903	1.05333e-09	1.44789e-08	5.84025e-09	PTGS2/TGFB1/TNF/CYP1B1/IL6/HIF1A/IL1B/IL1A/IL6ST	9
GO:0042180	cellular ketone metabolic process	14/143	218/18903	1.1616e-09	1.59147e-08	6.41938e-09	PTGS2/PPARG/AKT1/AKR1B1/CAV1/IL1B/PPARA/PPARD/CYP17A1/CYP19A1/AVPR1A/CNR1/HSD11B2/EDNRB	14
GO:0006941	striated muscle contraction	13/143	181/18903	1.19606e-09	1.6333e-08	6.58812e-09	KCNH2/PRKACA/ADRA1A/ADRA1B/TNF/GSTM2/CAV1/GJA1/MTOR/PIK3CA/PDE4D/KCNA5/TRPV4	13
GO:0090068	positive regulation of cell cycle process	15/143	260/18903	1.26921e-09	1.71396e-08	6.91345e-09	AKT1/TNF/CYP1A1/INSR/DRD2/DRD3/EGFR/CCND1/EGF/IL1B/IL1A/CHEK2/IGF2/MDM2/KCNA5	15
GO:0050804	modulation of chemical synaptic transmission	19/143	448/18903	1.27292e-09	1.71396e-08	6.91345e-09	PTGS2/PRKACA/DRD1/HTR2A/ADRA1A/ADRB2/SLC6A4/TNF/CA2/DRD2/DRD3/NGF/MAPK1/IL1B/CCL2/PLAT/PTEN/CNR1/CACNA1B	19
GO:0002791	regulation of peptide secretion	13/143	182/18903	1.27981e-09	1.71396e-08	6.91345e-09	NOS2/TNF/DRD2/IL6/HIF1A/IL1B/IFNG/PPARD/MTNR1B/CNR1/CASR/GCK/KCNA5	13
GO:0046890	regulation of lipid biosynthetic process	13/143	182/18903	1.27981e-09	1.71396e-08	6.91345e-09	PTGS2/HTR2A/AKT1/TNF/SOD1/IL1B/IFNG/IL1A/PPARA/AVPR1A/MTOR/NR3C1/LDLR	13
GO:0048017	inositol lipid-mediated signaling	13/143	182/18903	1.27981e-09	1.71396e-08	6.91345e-09	HTR2A/F2R/AKT1/TNF/INSR/KDR/EGFR/EGF/PTEN/NCF1/PPARD/PIK3CA/FLT1	13
GO:0097553	calcium ion transmembrane import into cytosol	13/143	182/18903	1.27981e-09	1.71396e-08	6.91345e-09	PRKACA/DRD1/HTR2A/ADRA1A/BCL2/F2R/GSTM2/DRD2/CAV1/CXCL10/PDE4D/CACNA1B/TRPV4	13
GO:0099177	regulation of trans-synaptic signaling	19/143	449/18903	1.32076e-09	1.76313e-08	7.11177e-09	PTGS2/PRKACA/DRD1/HTR2A/ADRA1A/ADRB2/SLC6A4/TNF/CA2/DRD2/DRD3/NGF/MAPK1/IL1B/CCL2/PLAT/PTEN/CNR1/CACNA1B	19
GO:0002687	positive regulation of leukocyte migration	12/143	148/18903	1.33513e-09	1.77662e-08	7.16621e-09	F7/TNF/ICAM1/VEGFA/MAPK1/IL6/CXCL8/SERPINE1/IL1A/CXCL10/TRPV4/PLA2G7	12
GO:0030073	insulin secretion	13/143	183/18903	1.36885e-09	1.81569e-08	7.32381e-09	NOS2/TNF/DRD2/IL6/HIF1A/IL1B/IFNG/PPARD/MTNR1B/CNR1/CASR/GCK/KCNA5	13
GO:0046651	lymphocyte proliferation	16/143	305/18903	1.37956e-09	1.82409e-08	7.35767e-09	BCL2/CASP3/VCAM1/AHR/CDKN1A/IL10/IL6/TP53/IL1B/IL2/PTEN/IL1A/IGF2/CD40LG/IL6ST/ADA	16
GO:0031668	cellular response to extracellular stimulus	15/143	262/18903	1.41018e-09	1.85868e-08	7.49718e-09	BCL2/MAPK8/HMOX1/VCAM1/LPL/FOS/CDKN1A/MAPK1/TP53/COL1A1/NFE2L2/PPARA/AVPR1A/MTOR/CASR	15
GO:0019098	reproductive behavior	8/143	45/18903	1.49886e-09	1.96313e-08	7.91851e-09	DRD1/SLC6A4/PTEN/AVPR1A/CNR1/NR3C1/EDNRB/ADA	8
GO:0048512	circadian behavior	8/143	45/18903	1.49886e-09	1.96313e-08	7.91851e-09	DRD2/DRD3/ADRB1/TP53/PTEN/MTNR1B/MTOR/CSF2	8
GO:0010586	miRNA metabolic process	10/143	90/18903	1.52663e-09	1.99323e-08	8.03991e-09	TGFB1/PPARG/TNF/FOS/IL10/TP53/HIF1A/PPARA/PPARD/NR3C1	10
GO:0050679	positive regulation of epithelial cell proliferation	14/143	224/18903	1.65377e-09	2.15249e-08	8.68231e-09	PRKCA/AR/AKT1/TNF/HMOX1/KDR/EGFR/VEGFA/CCND1/IL10/EGF/HIF1A/F3/IGF2	14
GO:0030431	sleep	7/143	29/18903	1.661e-09	2.15516e-08	8.69307e-09	HTR2A/DRD2/DRD3/ADRB1/FOS/MTNR1B/CSF2	7
GO:0043405	regulation of MAP kinase activity	13/143	186/18903	1.67077e-09	2.16111e-08	8.71706e-09	HTR2A/TGFB1/PPARG/TNF/INSR/PTPN1/EGFR/VEGFA/EGF/CAV1/IL1B/HMGCR/FLT1	13
GO:0030072	peptide hormone secretion	14/143	225/18903	1.75222e-09	2.25944e-08	9.1137e-09	NOS2/TNF/DRD2/IL6/HIF1A/IL1B/IFNG/PPARD/MTNR1B/CNR1/CASR/GCK/KCNA5/TRPV4	14
GO:2000273	positive regulation of signaling receptor activity	8/143	46/18903	1.8029e-09	2.31762e-08	9.34838e-09	ADRB2/ADRA2B/IL10/EGF/HIF1A/CCL2/IFNG/NCF1	8
GO:0051897	positive regulation of protein kinase B signaling	11/143	120/18903	1.80864e-09	2.31784e-08	9.34928e-09	TGFB1/F7/TNF/INSR/MET/EGFR/EGF/F3/IGF2/PIK3CA/RET	11
GO:0051924	regulation of calcium ion transport	15/143	268/18903	1.92364e-09	2.45765e-08	9.91322e-09	PTGS2/PRKACA/DRD1/BCL2/F2R/NOS3/GSTM2/DRD2/DRD3/EGF/CAV1/CCL2/CXCL10/CASR/PDE4D	15
GO:0090594	inflammatory response to wounding	6/143	17/18903	1.94912e-09	2.4826e-08	1.00138e-08	TGFB1/PPARG/F2R/HMOX1/HIF1A/IL1A	6
GO:0010001	glial cell differentiation	14/143	227/18903	1.96531e-09	2.49558e-08	1.00662e-08	DRD1/TGFB1/AKT1/TNF/DRD3/MAPK1/IL6/SOD1/IL1B/IFNG/PTEN/MTOR/IL6ST/LDLR	14
GO:1904705	regulation of vascular associated smooth muscle cell proliferation	10/143	93/18903	2.11499e-09	2.67749e-08	1.07999e-08	PPARG/TNF/HMOX1/CDKN1A/MMP2/MMP9/IL10/GJA1/PTEN/CDKN1B	10
GO:0071901	negative regulation of protein serine/threonine kinase activity	11/143	122/18903	2.15874e-09	2.70844e-08	1.09248e-08	CASP3/PPARG/AKT1/PTPN1/CDKN1A/CDKN2A/CAV1/IL1B/PTEN/HMGCR/CDKN1B	11
GO:0007622	rhythmic behavior	8/143	47/18903	2.15895e-09	2.70844e-08	1.09248e-08	DRD2/DRD3/ADRB1/TP53/PTEN/MTNR1B/MTOR/CSF2	8
GO:1902895	positive regulation of miRNA transcription	8/143	47/18903	2.15895e-09	2.70844e-08	1.09248e-08	TGFB1/PPARG/TNF/FOS/IL10/TP53/HIF1A/NR3C1	8
GO:0002790	peptide secretion	14/143	230/18903	2.32948e-09	2.9136e-08	1.17523e-08	NOS2/TNF/DRD2/IL6/HIF1A/IL1B/IFNG/PPARD/MTNR1B/CNR1/CASR/GCK/KCNA5/TRPV4	14
GO:0031099	regeneration	13/143	192/18903	2.46249e-09	3.07074e-08	1.23862e-08	BCL2/F7/TNF/HMOX1/CCND1/CDKN1A/MMP2/IL10/IL6/PTEN/PPARD/SPP1/CDKN1B	13
GO:0006953	acute-phase response	8/143	48/18903	2.57431e-09	3.1816e-08	1.28333e-08	PTGS2/TNF/IL6/IL1B/IL1A/CRP/CNR1/EDNRB	8
GO:0045981	positive regulation of nucleotide metabolic process	8/143	48/18903	2.57431e-09	3.1816e-08	1.28333e-08	HTR2A/NOS2/NOS3/INSR/HIF1A/IFNG/PPARA/MTOR	8
GO:1900544	positive regulation of purine nucleotide metabolic process	8/143	48/18903	2.57431e-09	3.1816e-08	1.28333e-08	HTR2A/NOS2/NOS3/INSR/HIF1A/IFNG/PPARA/MTOR	8
GO:1990874	vascular associated smooth muscle cell proliferation	10/143	95/18903	2.61149e-09	3.218e-08	1.29802e-08	PPARG/TNF/HMOX1/CDKN1A/MMP2/MMP9/IL10/GJA1/PTEN/CDKN1B	10
GO:1903532	positive regulation of secretion by cell	15/143	278/18903	3.17163e-09	3.8967e-08	1.57178e-08	SLC6A4/TGFB1/PPARG/DRD2/HIF1A/IL1B/IFNG/IL1A/PPARD/SPP1/CYP19A1/AVPR1A/CNR1/CASR/GCK	15
GO:0120254	olefinic compound metabolic process	12/143	160/18903	3.26296e-09	3.99712e-08	1.61228e-08	PTGS1/PTGS2/CYP3A4/CYP1A2/CYP1A1/CYP1B1/GSTM2/AKR1B1/CYP17A1/CYP19A1/HSD11B2/EDNRB	12
GO:0051098	regulation of binding	17/143	372/18903	3.31419e-09	4.04797e-08	1.6328e-08	PRKACA/ADRB2/TGFB1/PON1/PPARG/AKT1/MAPK8/HMOX1/MET/NGF/CDKN1A/MMP9/IL10/EGF/CAV1/IFNG/PPARA	17
GO:0032409	regulation of transporter activity	16/143	326/18903	3.59307e-09	4.37375e-08	1.7642e-08	PRKACA/ADRB2/BCL2/PON1/PPARG/GSTM2/DRD2/DRD3/MMP9/CAV1/CCL2/IFNG/MTNR1B/KCNK3/ABCB1/PDE4D	16
GO:0045471	response to ethanol	11/143	128/18903	3.60191e-09	4.37375e-08	1.7642e-08	TNF/VCAM1/SLC2A4/DRD2/CCND1/FOS/SOD1/IL2/PPARA/CNR1/TBXA2R	11
GO:0009746	response to hexose	13/143	199/18903	3.80623e-09	4.60841e-08	1.85886e-08	PTGS2/PRKACA/CASP3/TNF/ICAM1/LPL/HIF1A/NCF1/PPARD/PIK3CA/CDKN1B/CASR/GCK	13
GO:0006140	regulation of nucleotide metabolic process	10/143	99/18903	3.92425e-09	4.73754e-08	1.91094e-08	HTR2A/NOS2/NOS3/INSR/TP53/HIF1A/IFNG/PPARA/MTOR/GCK	10
GO:0050767	regulation of neurogenesis	17/143	377/18903	4.04815e-09	4.87299e-08	1.96558e-08	TGFB1/TNF/DRD2/DRD3/NGF/VEGFA/IL6/TP53/HIF1A/IL1B/IFNG/PTEN/SPP1/MTOR/IL6ST/PRKCH/LDLR	17
GO:0055067	monovalent inorganic cation homeostasis	12/143	164/18903	4.32232e-09	5.18518e-08	2.0915e-08	KCNH2/BCL2/KCNMA1/CA2/DRD2/DRD3/MAPK1/IL1A/AVPR1A/EDNRB/AVPR2/KCNA5	12
GO:0036473	cell death in response to oxidative stress	10/143	100/18903	4.33239e-09	5.18518e-08	2.0915e-08	BCL2/AKT1/TNF/CYP1B1/MET/MMP3/IL10/SOD1/HIF1A/NFE2L2	10
GO:0006801	superoxide metabolic process	9/143	74/18903	4.58469e-09	5.47141e-08	2.20696e-08	TGFB1/NOS2/NOS3/SOD1/DUOX2/MPO/NCF1/NFE2L2/CRP	9
GO:0009895	negative regulation of catabolic process	16/143	332/18903	4.66126e-09	5.5469e-08	2.2374e-08	ADRA1A/BCL2/NOS2/AKT1/TNF/HMOX1/MET/EGFR/IL10/TP53/IL1B/PPARA/HMGCR/CNR1/MTOR/PIK3CA	16
GO:0006869	lipid transport	18/143	433/18903	4.90845e-09	5.82441e-08	2.34934e-08	PTGS2/PON1/NOS2/PPARG/AKT1/DRD2/DRD3/EGF/CAV1/IL1B/IL1A/PPARA/PPARD/SPP1/CYP19A1/REN/ABCB1/LDLR	18
GO:0045444	fat cell differentiation	14/143	244/18903	4.98587e-09	5.89105e-08	2.37622e-08	PTGS2/HTR2A/ADRB2/TGFB1/PPARG/AKT1/TNF/SLC2A4/ADRB1/LPL/CCND1/IL6/PPARD/TRPV4	14
GO:0048565	digestive tract development	11/143	132/18903	4.99289e-09	5.89105e-08	2.37622e-08	BCL2/TNF/CYP1A1/EGFR/HIF1A/CXCL8/COL3A1/IL6ST/RET/EDNRB/ADA	11
GO:0060562	epithelial tube morphogenesis	16/143	335/18903	5.29815e-09	6.23355e-08	2.51437e-08	PRKACA/BCL2/CASP3/TGFB1/AR/TNF/ESR1/KDR/MET/VEGFA/EGF/HIF1A/CXCL10/CASR/RET/NR3C1	16
GO:2000241	regulation of reproductive process	13/143	206/18903	5.78327e-09	6.78516e-08	2.73687e-08	PDE3A/AR/INSR/ESR1/VEGFA/SOD1/GJA1/PLAT/IL1A/CNR1/CDKN1B/EDNRB/ADA	13
GO:0051339	regulation of lyase activity	9/143	76/18903	5.8346e-09	6.82615e-08	2.75341e-08	DRD1/ADRB2/NOS2/NOS3/DRD2/DRD3/ADRB1/EDNRB/AVPR2	9
GO:0060749	mammary gland alveolus development	6/143	20/18903	5.99142e-09	6.97046e-08	2.81162e-08	AR/ESR1/VEGFA/CCND1/EGF/HIF1A	6
GO:0061377	mammary gland lobule development	6/143	20/18903	5.99142e-09	6.97046e-08	2.81162e-08	AR/ESR1/VEGFA/CCND1/EGF/HIF1A	6
GO:0046425	regulation of receptor signaling pathway via JAK-STAT	10/143	104/18903	6.367e-09	7.38678e-08	2.97954e-08	F2R/TNF/CYP1B1/IL10/EGF/IL6/CAV1/IFNG/RET/VHL	10
GO:0000082	G1/S transition of mitotic cell cycle	14/143	250/18903	6.80372e-09	7.87152e-08	3.17507e-08	BCL2/AKT1/CYP1A1/EGFR/CCND1/CDKN1A/CDKN2A/TP53/CCL2/PTEN/CHEK2/MDM2/CDKN1B/KCNA5	14
GO:0030857	negative regulation of epithelial cell differentiation	8/143	54/18903	6.83231e-09	7.8827e-08	3.17958e-08	XDH/STAT1/VEGFA/CCND1/MMP9/CAV1/IFNG/IL1A	8
GO:0008585	female gonad development	10/143	105/18903	6.99221e-09	8.02274e-08	3.23606e-08	BCL2/CASP3/NOS3/INSR/ESR1/KDR/VEGFA/MMP2/SOD1/CYP19A1	10
GO:1901655	cellular response to ketone	10/143	105/18903	6.99221e-09	8.02274e-08	3.23606e-08	AR/AKT1/CYP1B1/AHR/FOS/ACACA/PLAT/NCF1/SPP1/NR3C1	10
GO:2001242	regulation of intrinsic apoptotic signaling pathway	12/143	172/18903	7.41505e-09	8.48453e-08	3.42233e-08	PTGS2/BCL2/AKT1/PTPN1/MMP9/TP53/SOD1/HIF1A/CAV1/NFE2L2/ACKR3/MDM2	12
GO:0010506	regulation of autophagy	16/143	344/18903	7.71834e-09	8.80737e-08	3.55255e-08	PRKACA/ADRA1A/ADRB2/BCL2/CASP3/AKT1/MAPK8/HMOX1/KDR/MET/IL10/TP53/HIF1A/IFNG/MTOR/PIK3CA	16
GO:1904062	regulation of cation transmembrane transport	17/143	394/18903	7.81092e-09	8.88865e-08	3.58534e-08	KCNH2/PRKACA/DRD1/ADRB2/BCL2/F2R/GSTM2/DRD2/DRD3/MMP9/CAV1/CCL2/IFNG/CXCL10/MTNR1B/KCNK3/PDE4D	17
GO:0014013	regulation of gliogenesis	10/143	107/18903	8.40792e-09	9.51603e-08	3.8384e-08	TGFB1/TNF/DRD3/IL6/TP53/IL1B/MTOR/IL6ST/PRKCH/LDLR	10
GO:0032963	collagen metabolic process	10/143	107/18903	8.40792e-09	9.51603e-08	3.8384e-08	TGFB1/F2R/MMP1/MMP3/MMP2/MMP9/IL6/HIF1A/COL1A1/PPARD	10
GO:0002683	negative regulation of immune system process	18/143	449/18903	8.62867e-09	9.73941e-08	3.9285e-08	CASP3/TGFB1/PPARG/DPP4/AKT1/TNF/HMOX1/AHR/DRD2/IL10/CCL2/IL2/PTEN/COL3A1/CYP19A1/CNR1/LDLR/ADA	18
GO:0043470	regulation of carbohydrate catabolic process	8/143	56/18903	9.20988e-09	1.03394e-07	4.17051e-08	HTR2A/INSR/TP53/HIF1A/IFNG/PPARA/MTOR/GCK	8
GO:2000630	positive regulation of miRNA metabolic process	8/143	56/18903	9.20988e-09	1.03394e-07	4.17051e-08	TGFB1/PPARG/TNF/FOS/IL10/TP53/HIF1A/NR3C1	8
GO:0070227	lymphocyte apoptotic process	9/143	80/18903	9.25742e-09	1.03648e-07	4.18077e-08	BCL2/AKT1/IL10/TP53/HIF1A/IL2/PTEN/CHEK2/ADA	9
GO:0060048	cardiac muscle contraction	11/143	140/18903	9.29023e-09	1.03737e-07	4.18434e-08	KCNH2/PRKACA/ADRA1A/ADRA1B/GSTM2/CAV1/GJA1/MTOR/PIK3CA/PDE4D/KCNA5	11
GO:0046545	development of primary female sexual characteristics	10/143	109/18903	1.00718e-08	1.12163e-07	4.52422e-08	BCL2/CASP3/NOS3/INSR/ESR1/KDR/VEGFA/MMP2/SOD1/CYP19A1	10
GO:0051090	regulation of DNA-binding transcription factor activity	18/143	454/18903	1.02412e-08	1.13745e-07	4.58805e-08	AR/PPARG/AKT1/TNF/MAPK8/HMOX1/CYP1B1/ESR1/ESR2/VEGFA/IL10/IL6/CDKN2A/CAV1/IL1B/PTEN/CD40LG/PRKCH	18
GO:0061418	regulation of transcription from RNA polymerase II promoter in response to hypoxia	5/143	11/18903	1.02874e-08	1.13954e-07	4.59648e-08	VEGFA/TP53/HIF1A/NFE2L2/VHL	5
GO:0007588	excretion	7/143	37/18903	1.04173e-08	1.15088e-07	4.64219e-08	ADRA1A/KCNMA1/DRD2/DRD3/AVPR1A/EDNRB/AVPR2	7
GO:0051960	regulation of nervous system development	18/143	456/18903	1.09606e-08	1.2077e-07	4.87139e-08	TGFB1/AKT1/TNF/DRD2/DRD3/NGF/VEGFA/IL6/TP53/HIF1A/IL1B/IFNG/PTEN/SPP1/MTOR/IL6ST/PRKCH/LDLR	18
GO:0010888	negative regulation of lipid storage	6/143	22/18903	1.13908e-08	1.25178e-07	5.0492e-08	PPARG/TNF/IL6/PPARA/PPARD/CRP	6
GO:0010212	response to ionizing radiation	11/143	143/18903	1.16067e-08	1.27216e-07	5.13139e-08	BCL2/CASP3/VCAM1/CCND1/CDKN1A/TP53/THBD/IL1A/CHEK2/CXCL10/MDM2	11
GO:0014066	regulation of phosphatidylinositol 3-kinase signaling	10/143	111/18903	1.20206e-08	1.31407e-07	5.30044e-08	F2R/TNF/INSR/KDR/EGFR/EGF/PTEN/NCF1/PPARD/FLT1	10
GO:0010720	positive regulation of cell development	15/143	307/18903	1.21048e-08	1.3198e-07	5.32356e-08	PDE3A/BCL2/TGFB1/TNF/DRD2/NGF/VEGFA/IL6/HIF1A/IL1B/IFNG/MTOR/IL6ST/RET/PRKCH	15
GO:0007617	mating behavior	7/143	38/18903	1.26893e-08	1.37992e-07	5.56607e-08	DRD1/SLC6A4/PTEN/AVPR1A/CNR1/EDNRB/ADA	7
GO:0010574	regulation of vascular endothelial growth factor production	8/143	59/18903	1.41054e-08	1.52992e-07	6.17112e-08	PTGS2/TGFB1/CYP1B1/IL6/HIF1A/IL1B/IL1A/IL6ST	8
GO:0050671	positive regulation of lymphocyte proliferation	11/143	146/18903	1.44255e-08	1.56057e-07	6.29475e-08	BCL2/VCAM1/CDKN1A/IL6/IL1B/IL2/IL1A/IGF2/CD40LG/IL6ST/ADA	11
GO:0051091	positive regulation of DNA-binding transcription factor activity	14/143	266/18903	1.49677e-08	1.61504e-07	6.51446e-08	AR/PPARG/AKT1/TNF/ESR1/ESR2/VEGFA/IL10/IL6/CAV1/IL1B/PTEN/CD40LG/PRKCH	14
GO:0060965	negative regulation of miRNA-mediated gene silencing	6/143	23/18903	1.53154e-08	1.64829e-07	6.64854e-08	TGFB1/PPARG/TNF/ESR1/IL6/TP53	6
GO:0001990	regulation of systemic arterial blood pressure by hormone	7/143	39/18903	1.53679e-08	1.64967e-07	6.65413e-08	F2R/NOS3/AVPR1A/REN/HSD11B2/EDNRB/AVPR2	7
GO:0035264	multicellular organism growth	11/143	147/18903	1.54924e-08	1.65876e-07	6.69079e-08	ADRB2/BCL2/AR/DRD2/ADRB1/TP53/SOD1/COL3A1/IGF2/MTOR/PIK3CA	11
GO:0009408	response to heat	10/143	114/18903	1.55704e-08	1.66284e-07	6.70726e-08	PTGS2/PRKACA/NOS3/AKT1/HMOX1/SOD1/IL1A/CXCL10/MTOR/TRPV4	10
GO:0001938	positive regulation of endothelial cell proliferation	10/143	115/18903	1.69443e-08	1.80033e-07	7.26184e-08	PRKCA/AKT1/HMOX1/KDR/VEGFA/IL10/EGF/HIF1A/F3/IGF2	10
GO:0033559	unsaturated fatty acid metabolic process	10/143	115/18903	1.69443e-08	1.80033e-07	7.26184e-08	PTGS1/PTGS2/CYP1A2/CYP1A1/CYP1B1/GSTM1/GSTM2/AKR1B1/IL1B/AVPR1A	10
GO:0031650	regulation of heat generation	5/143	12/18903	1.75283e-08	1.85764e-07	7.49299e-08	PTGS2/TNF/IL1B/CNR1/EDNRB	5
GO:0032946	positive regulation of mononuclear cell proliferation	11/143	149/18903	1.78396e-08	1.88583e-07	7.60673e-08	BCL2/VCAM1/CDKN1A/IL6/IL1B/IL2/IL1A/IGF2/CD40LG/IL6ST/ADA	11
GO:0010863	positive regulation of phospholipase C activity	7/143	40/18903	1.85106e-08	1.94689e-07	7.85299e-08	HTR2A/ADRA1A/SELE/ESR1/EGFR/AVPR1A/FLT1	7
GO:0045823	positive regulation of heart contraction	7/143	40/18903	1.85106e-08	1.94689e-07	7.85299e-08	ADRA1A/ADRA1B/ADRA1D/ADRB1/AVPR1A/PDE4D/ADA	7
GO:0010507	negative regulation of autophagy	9/143	87/18903	1.95793e-08	2.0438e-07	8.24391e-08	ADRA1A/BCL2/AKT1/HMOX1/MET/IL10/TP53/MTOR/PIK3CA	9
GO:0019915	lipid storage	9/143	87/18903	1.95793e-08	2.0438e-07	8.24391e-08	PPARG/TNF/LPL/IL6/CAV1/IL1B/PPARA/PPARD/CRP	9
GO:2000134	negative regulation of G1/S transition of mitotic cell cycle	9/143	87/18903	1.95793e-08	2.0438e-07	8.24391e-08	BCL2/CCND1/CDKN1A/TP53/CCL2/PTEN/CHEK2/MDM2/CDKN1B	9
GO:0043406	positive regulation of MAP kinase activity	10/143	117/18903	2.00173e-08	2.0843e-07	8.40727e-08	HTR2A/TGFB1/TNF/INSR/PTPN1/EGFR/VEGFA/EGF/IL1B/FLT1	10
GO:0060149	negative regulation of post-transcriptional gene silencing	6/143	24/18903	2.02938e-08	2.09736e-07	8.45995e-08	TGFB1/PPARG/TNF/ESR1/IL6/TP53	6
GO:0060967	negative regulation of gene silencing by RNA	6/143	24/18903	2.02938e-08	2.09736e-07	8.45995e-08	TGFB1/PPARG/TNF/ESR1/IL6/TP53	6
GO:1900369	negative regulation of post-transcriptional gene silencing by RNA	6/143	24/18903	2.02938e-08	2.09736e-07	8.45995e-08	TGFB1/PPARG/TNF/ESR1/IL6/TP53	6
GO:0045428	regulation of nitric oxide biosynthetic process	8/143	62/18903	2.11009e-08	2.17e-07	8.75295e-08	PTGS2/AKT1/TNF/INSR/IL10/CAV1/IL1B/IFNG	8
GO:1904036	negative regulation of epithelial cell apoptotic process	8/143	62/18903	2.11009e-08	2.17e-07	8.75295e-08	BCL2/HMOX1/ICAM1/KDR/SERPINE1/NFE2L2/PPARA/CDKN1B	8
GO:0043200	response to amino acid	10/143	118/18903	2.17309e-08	2.22929e-07	8.99211e-08	CASP3/F7/TNF/EGFR/MMP2/COL1A1/COL3A1/MTOR/PIK3CA/CDKN1B	10
GO:0150077	regulation of neuroinflammatory response	7/143	41/18903	2.21813e-08	2.26434e-07	9.13348e-08	PTGS2/TNF/MMP3/MMP9/IL6/IL1B/LDLR	7
GO:1903524	positive regulation of blood circulation	7/143	41/18903	2.21813e-08	2.26434e-07	9.13348e-08	ADRA1A/ADRA1B/ADRA1D/ADRB1/AVPR1A/PDE4D/ADA	7
GO:0001894	tissue homeostasis	14/143	275/18903	2.27717e-08	2.3142e-07	9.33459e-08	PTGS2/ADRB2/BCL2/PRKCA/F2R/NOS3/KDR/VEGFA/IL6/SOD1/ACACA/GJA1/COL3A1/SPP1	14
GO:0031669	cellular response to nutrient levels	13/143	231/18903	2.27808e-08	2.3142e-07	9.33459e-08	BCL2/MAPK8/HMOX1/LPL/FOS/CDKN1A/MAPK1/TP53/COL1A1/NFE2L2/PPARA/MTOR/CASR	13
GO:0071229	cellular response to acid chemical	9/143	89/18903	2.39552e-08	2.42757e-07	9.79189e-08	TNF/EGFR/VEGFA/MMP2/COL1A1/COL3A1/AVPR1A/MTOR/PIK3CA	9
GO:0031663	lipopolysaccharide-mediated signaling pathway	8/143	63/18903	2.40169e-08	2.42792e-07	9.79328e-08	PRKCA/TGFB1/NOS3/AKT1/TNF/MAPK1/IL1B/CCL2	8
GO:0034763	negative regulation of transmembrane transport	11/143	154/18903	2.51518e-08	2.53649e-07	1.02312e-07	KCNH2/BCL2/AKT1/TNF/GSTM2/DRD2/DRD3/MMP9/CAV1/IL1B/MTNR1B	11
GO:0031334	positive regulation of protein-containing complex assembly	12/143	192/18903	2.54488e-08	2.55822e-07	1.03189e-07	TGFB1/TNF/MMP1/ESR1/MET/MMP3/VEGFA/TP53/IFNG/MTOR/CDKN1B/CSF2	12
GO:0007613	memory	10/143	120/18903	2.55515e-08	2.55822e-07	1.03189e-07	PTGS2/DRD1/HTR2A/SLC6A4/SLC2A4/INSR/DRD2/NGF/CNR1/LDLR	10
GO:0042752	regulation of circadian rhythm	10/143	120/18903	2.55515e-08	2.55822e-07	1.03189e-07	PPARG/MAPK8/DRD2/DRD3/ADRB1/TP53/PPARA/MTNR1B/MTOR/CSF2	10
GO:0051591	response to cAMP	9/143	90/18903	2.64472e-08	2.63245e-07	1.06183e-07	STAT1/CYP1B1/AHR/FOS/DUOX2/PLAT/THBD/COL1A1/REN	9
GO:1900274	regulation of phospholipase C activity	7/143	42/18903	2.64503e-08	2.63245e-07	1.06183e-07	HTR2A/ADRA1A/SELE/ESR1/EGFR/AVPR1A/FLT1	7
GO:0050927	positive regulation of positive chemotaxis	6/143	25/18903	2.65367e-08	2.63245e-07	1.06183e-07	F7/KDR/VEGFA/F3/CXCL8/CASR	6
GO:0071356	cellular response to tumor necrosis factor	13/143	234/18903	2.65457e-08	2.63245e-07	1.06183e-07	AKT1/TNF/STAT1/VCAM1/CYP1B1/SLC2A4/FOS/MAPK1/TP53/CCL2/CXCL8/COL1A1/NFE2L2	13
GO:0032368	regulation of lipid transport	11/143	155/18903	2.68997e-08	2.66122e-07	1.07343e-07	PON1/PPARG/AKT1/EGF/CAV1/IL1B/IL1A/PPARA/SPP1/CYP19A1/REN	11
GO:0050918	positive chemotaxis	8/143	64/18903	2.72739e-08	2.69184e-07	1.08578e-07	F7/KDR/MET/VEGFA/F3/CXCL8/CXCL10/CASR	8
GO:0044843	cell cycle G1/S phase transition	14/143	280/18903	2.8553e-08	2.81143e-07	1.13402e-07	BCL2/AKT1/CYP1A1/EGFR/CCND1/CDKN1A/CDKN2A/TP53/CCL2/PTEN/CHEK2/MDM2/CDKN1B/KCNA5	14
GO:0080164	regulation of nitric oxide metabolic process	8/143	65/18903	3.09046e-08	3.02865e-07	1.22164e-07	PTGS2/AKT1/TNF/INSR/IL10/CAV1/IL1B/IFNG	8
GO:1905953	negative regulation of lipid localization	8/143	65/18903	3.09046e-08	3.02865e-07	1.22164e-07	PPARG/AKT1/TNF/EGF/IL6/PPARA/PPARD/CRP	8
GO:0022612	gland morphogenesis	10/143	123/18903	3.23959e-08	3.15993e-07	1.27459e-07	BCL2/TGFB1/AR/TNF/ESR1/EGFR/MMP2/IL6/CAV1/NR3C1	10
GO:0097237	cellular response to toxic substance	10/143	123/18903	3.23959e-08	3.15993e-07	1.27459e-07	PTGS1/PTGS2/NOS3/TNF/GSTM1/GSTM2/SOD1/DUOX2/MPO/NFE2L2	10
GO:2001257	regulation of cation channel activity	12/143	197/18903	3.38556e-08	3.29459e-07	1.32891e-07	PRKACA/ADRB2/GSTM2/DRD2/DRD3/MMP9/CAV1/CCL2/IFNG/MTNR1B/KCNK3/PDE4D	12
GO:0050926	regulation of positive chemotaxis	6/143	26/18903	3.42837e-08	3.32074e-07	1.33946e-07	F7/KDR/VEGFA/F3/CXCL8/CASR	6
GO:1903798	regulation of miRNA maturation	6/143	26/18903	3.42837e-08	3.32074e-07	1.33946e-07	TGFB1/TNF/ESR1/EGFR/IL6/TP53	6
GO:0072577	endothelial cell apoptotic process	8/143	66/18903	3.49444e-08	3.37561e-07	1.36159e-07	TNF/ICAM1/KDR/IL10/CCL2/SERPINE1/NFE2L2/CD40LG	8
GO:0046660	female sex differentiation	10/143	124/18903	3.50123e-08	3.37561e-07	1.36159e-07	BCL2/CASP3/NOS3/INSR/ESR1/KDR/VEGFA/MMP2/SOD1/CYP19A1	10
GO:0045840	positive regulation of mitotic nuclear division	7/143	44/18903	3.70997e-08	3.5686e-07	1.43943e-07	TNF/INSR/DRD3/EGF/IL1B/IL1A/IGF2	7
GO:0016241	regulation of macroautophagy	11/143	160/18903	3.73686e-08	3.58618e-07	1.44653e-07	PRKACA/ADRB2/CASP3/AKT1/MAPK8/HMOX1/KDR/TP53/HIF1A/MTOR/PIK3CA	11
GO:1900542	regulation of purine nucleotide metabolic process	9/143	94/18903	3.88262e-08	3.71749e-07	1.49949e-07	HTR2A/NOS2/NOS3/INSR/HIF1A/IFNG/PPARA/MTOR/GCK	9
GO:0030888	regulation of B cell proliferation	8/143	67/18903	3.94312e-08	3.76676e-07	1.51937e-07	BCL2/CASP3/AHR/CDKN1A/IL10/IL2/PTEN/ADA	8
GO:0016042	lipid catabolic process	15/143	336/18903	4.01226e-08	3.82405e-07	1.54247e-07	AKT1/TNF/CYP3A4/CYP1A2/CYP1B1/LPL/IL1B/PPARA/PPARD/SPP1/HSD11B1/CYP19A1/CNR1/LDLR/PLA2G7	15
GO:0060964	regulation of miRNA-mediated gene silencing	7/143	45/18903	4.36578e-08	4.15147e-07	1.67454e-07	TGFB1/PPARG/TNF/ESR1/EGFR/IL6/TP53	7
GO:0001963	synaptic transmission, dopaminergic	6/143	27/18903	4.38056e-08	4.15604e-07	1.67639e-07	PTGS2/DRD1/SLC6A4/SLC6A2/DRD2/DRD3	6
GO:0038034	signal transduction in absence of ligand	8/143	68/18903	4.44054e-08	4.19385e-07	1.69164e-07	BCL2/AKT1/TNF/IL1B/IL2/IL1A/CSF2/RET	8
GO:0097192	extrinsic apoptotic signaling pathway in absence of ligand	8/143	68/18903	4.44054e-08	4.19385e-07	1.69164e-07	BCL2/AKT1/TNF/IL1B/IL2/IL1A/CSF2/RET	8
GO:0022898	regulation of transmembrane transporter activity	14/143	291/18903	4.62124e-08	4.35463e-07	1.75649e-07	PRKACA/ADRB2/BCL2/GSTM2/DRD2/DRD3/MMP9/CAV1/CCL2/IFNG/MTNR1B/KCNK3/ABCB1/PDE4D	14
GO:0019217	regulation of fatty acid metabolic process	9/143	96/18903	4.6725e-08	4.39299e-07	1.77196e-07	PTGS2/PPARG/AKT1/CAV1/IL1B/PPARA/PPARD/AVPR1A/CNR1	9
GO:0006633	fatty acid biosynthetic process	11/143	164/18903	4.82074e-08	4.52215e-07	1.82406e-07	PTGS1/PTGS2/CYP3A4/CYP1A2/CYP1A1/GSTM1/GSTM2/LPL/ACACA/IL1B/AVPR1A	11
GO:0006813	potassium ion transport	13/143	247/18903	5.0216e-08	4.69999e-07	1.89579e-07	KCNH2/DRD1/HTR2A/NOS3/KCNMA1/DRD2/DRD3/CAV1/MTNR1B/KCNK3/CDKN1B/GCK/KCNA5	13
GO:2001239	regulation of extrinsic apoptotic signaling pathway in absence of ligand	7/143	46/18903	5.11702e-08	4.76837e-07	1.92338e-07	BCL2/AKT1/TNF/IL1B/IL1A/CSF2/RET	7
GO:0002690	positive regulation of leukocyte chemotaxis	9/143	97/18903	5.11755e-08	4.76837e-07	1.92338e-07	F7/VEGFA/MAPK1/IL6/CXCL8/SERPINE1/CXCL10/TRPV4/PLA2G7	9
GO:0002675	positive regulation of acute inflammatory response	6/143	28/18903	5.54068e-08	5.1324e-07	2.07021e-07	PTGS2/TNF/IL6/IL1B/CNR1/IL6ST	6
GO:0070920	regulation of production of small RNA involved in gene silencing by RNA	6/143	28/18903	5.54068e-08	5.1324e-07	2.07021e-07	TGFB1/TNF/ESR1/EGFR/IL6/TP53	6
GO:0071674	mononuclear cell migration	12/143	206/18903	5.54521e-08	5.1324e-07	2.07021e-07	AKT1/TNF/ICAM1/MAPK1/IL6/CCL2/SERPINE1/CXCL10/RET/FLT1/TRPV4/PLA2G7	12
GO:0032642	regulation of chemokine production	9/143	98/18903	5.59915e-08	5.13687e-07	2.07202e-07	TNF/HMOX1/LPL/IL10/IL6/HIF1A/IL1B/IFNG/TRPV4	9
GO:1902807	negative regulation of cell cycle G1/S phase transition	9/143	98/18903	5.59915e-08	5.13687e-07	2.07202e-07	BCL2/CCND1/CDKN1A/TP53/CCL2/PTEN/CHEK2/MDM2/CDKN1B	9
GO:0014823	response to activity	8/143	70/18903	5.59938e-08	5.13687e-07	2.07202e-07	TNF/FOS/MMP2/IL10/IL6/HIF1A/PPARD/PIK3CA	8
GO:0032722	positive regulation of chemokine production	8/143	70/18903	5.59938e-08	5.13687e-07	2.07202e-07	TNF/HMOX1/LPL/IL6/HIF1A/IL1B/IFNG/TRPV4	8
GO:1903829	positive regulation of protein localization	17/143	451/18903	5.6429e-08	5.16543e-07	2.08353e-07	PTGS2/PRKACA/TGFB1/PPARG/AKT1/TNF/MAPK8/EGFR/EGF/HIF1A/IL1B/IFNG/IL1A/PPARD/CASR/GCK/PRKCH	17
GO:0070588	calcium ion transmembrane transport	15/143	345/18903	5.67737e-08	5.18558e-07	2.09166e-07	PRKACA/DRD1/HTR2A/ADRA1A/BCL2/F2R/GSTM2/DRD2/DRD3/CAV1/CXCL10/EDNRB/PDE4D/CACNA1B/TRPV4	15
GO:0006110	regulation of glycolytic process	7/143	47/18903	5.97471e-08	5.4215e-07	2.18682e-07	HTR2A/INSR/HIF1A/IFNG/PPARA/MTOR/GCK	7
GO:0140353	lipid export from cell	7/143	47/18903	5.97471e-08	5.4215e-07	2.18682e-07	PTGS2/NOS2/IL1B/IL1A/SPP1/CYP19A1/REN	7
GO:1900368	regulation of post-transcriptional gene silencing by RNA	7/143	47/18903	5.97471e-08	5.4215e-07	2.18682e-07	TGFB1/PPARG/TNF/ESR1/EGFR/IL6/TP53	7
GO:0032602	chemokine production	9/143	99/18903	6.11983e-08	5.52908e-07	2.23022e-07	TNF/HMOX1/LPL/IL10/IL6/HIF1A/IL1B/IFNG/TRPV4	9
GO:0032755	positive regulation of interleukin-6 production	9/143	99/18903	6.11983e-08	5.52908e-07	2.23022e-07	NOS2/F2R/TNF/LPL/IL6/IL1B/IFNG/IL1A/TRPV4	9
GO:0019722	calcium-mediated signaling	12/143	208/18903	6.16702e-08	5.55966e-07	2.24255e-07	PRKACA/TNF/SELE/VCAM1/GSTM2/KDR/CXCL8/ACKR3/AVPR1A/MTOR/EDNRB/ADA	12
GO:2000379	positive regulation of reactive oxygen species metabolic process	8/143	71/18903	6.27042e-08	5.64067e-07	2.27523e-07	TGFB1/XDH/CYP1B1/CDKN1A/TP53/SOD1/NFE2L2/CRP	8
GO:0030168	platelet activation	10/143	133/18903	6.834e-08	6.13439e-07	2.47438e-07	PRKCA/F2R/NOS3/ADRA2B/IL6/THBD/COL3A1/CD40LG/IL6ST/PIK3CA	10
GO:0031571	mitotic G1 DNA damage checkpoint signaling	6/143	29/18903	6.94274e-08	6.19919e-07	2.50051e-07	CCND1/CDKN1A/TP53/CHEK2/MDM2/CDKN1B	6
GO:0002673	regulation of acute inflammatory response	7/143	48/18903	6.95083e-08	6.19919e-07	2.50051e-07	PTGS2/TNF/IL6/IL1B/CNR1/IL6ST/EDNRB	7
GO:0060147	regulation of post-transcriptional gene silencing	7/143	48/18903	6.95083e-08	6.19919e-07	2.50051e-07	TGFB1/PPARG/TNF/ESR1/EGFR/IL6/TP53	7
GO:0035637	multicellular organismal signaling	11/143	170/18903	6.97257e-08	6.20529e-07	2.50297e-07	KCNH2/PRKACA/DRD1/SOD1/CAV1/GJA1/MTNR1B/AVPR1A/MTOR/PDE4D/KCNA5	11
GO:2001243	negative regulation of intrinsic apoptotic signaling pathway	9/143	101/18903	7.28919e-08	6.47324e-07	2.61105e-07	PTGS2/BCL2/AKT1/PTPN1/MMP9/HIF1A/NFE2L2/ACKR3/MDM2	9
GO:0042098	T cell proliferation	12/143	212/18903	7.60105e-08	6.73583e-07	2.71697e-07	CASP3/VCAM1/IL10/IL6/TP53/IL1B/IL2/PTEN/IL1A/IGF2/CD40LG/IL6ST	12
GO:0050805	negative regulation of synaptic transmission	8/143	73/18903	7.82235e-08	6.90256e-07	2.78423e-07	PTGS2/DRD1/HTR2A/SLC6A4/DRD2/DRD3/IL1B/PTEN	8
GO:0150076	neuroinflammatory response	8/143	73/18903	7.82235e-08	6.90256e-07	2.78423e-07	PTGS2/TNF/MMP3/MMP9/IL6/IL1B/IFNG/LDLR	8
GO:0035249	synaptic transmission, glutamatergic	9/143	102/18903	7.94366e-08	6.99479e-07	2.82143e-07	PTGS2/DRD1/HTR2A/TNF/DRD2/DRD3/CCL2/PLAT/CNR1	9
GO:0006898	receptor-mediated endocytosis	13/143	257/18903	7.98925e-08	7.02009e-07	2.83163e-07	ADRB2/DPP4/SELE/INSR/DRD2/DRD3/VEGFA/EGF/CAV1/CXCL8/SERPINE1/ACKR3/LDLR	13
GO:0031281	positive regulation of cyclase activity	7/143	49/18903	8.05835e-08	7.05106e-07	2.84413e-07	DRD1/ADRB2/NOS2/NOS3/MAPK8/ADRB1/AVPR2	7
GO:0045933	positive regulation of muscle contraction	7/143	49/18903	8.05835e-08	7.05106e-07	2.84413e-07	PTGS2/ADRA1A/F2R/ADRA2B/TBXA2R/ADA/TRPV4	7
GO:0044819	mitotic G1/S transition checkpoint signaling	6/143	30/18903	8.6246e-08	7.52028e-07	3.03339e-07	CCND1/CDKN1A/TP53/CHEK2/MDM2/CDKN1B	6
GO:0019233	sensory perception of pain	9/143	103/18903	8.64877e-08	7.52028e-07	3.03339e-07	PTGS2/HTR2A/F2R/TNF/IL10/CCL2/IL1A/CNR1/EDNRB	9
GO:0032677	regulation of interleukin-8 production	9/143	103/18903	8.64877e-08	7.52028e-07	3.03339e-07	NOS2/F2R/TNF/IL10/IL6/F3/IL1B/SERPINE1/CRP	9
GO:0060966	regulation of gene silencing by RNA	7/143	50/18903	9.31131e-08	8.06846e-07	3.2545e-07	TGFB1/PPARG/TNF/ESR1/EGFR/IL6/TP53	7
GO:0006469	negative regulation of protein kinase activity	12/143	216/18903	9.32641e-08	8.06846e-07	3.2545e-07	CASP3/PPARG/AKT1/PTPN1/CDKN1A/CDKN2A/CAV1/IL1B/IFNG/PTEN/HMGCR/CDKN1B	12
GO:0007162	negative regulation of cell adhesion	14/143	308/18903	9.33798e-08	8.06846e-07	3.2545e-07	CASP3/TGFB1/AKT1/CYP1B1/VEGFA/MMP2/IL10/CDKN2A/IL2/SERPINE1/COL1A1/PTEN/PPARA/TRPV4	14
GO:0032637	interleukin-8 production	9/143	104/18903	9.40781e-08	8.06846e-07	3.2545e-07	NOS2/F2R/TNF/IL10/IL6/F3/IL1B/SERPINE1/CRP	9
GO:0042100	B cell proliferation	9/143	104/18903	9.40781e-08	8.06846e-07	3.2545e-07	BCL2/CASP3/AHR/CDKN1A/IL10/IL2/PTEN/CD40LG/ADA	9
GO:0034349	glial cell apoptotic process	5/143	16/18903	9.43418e-08	8.06846e-07	3.2545e-07	CASP3/PRKCA/TP53/CCL2/PRKCH	5
GO:0045187	regulation of circadian sleep/wake cycle, sleep	5/143	16/18903	9.43418e-08	8.06846e-07	3.2545e-07	DRD2/DRD3/ADRB1/MTNR1B/CSF2	5
GO:1903799	negative regulation of miRNA maturation	5/143	16/18903	9.43418e-08	8.06846e-07	3.2545e-07	TGFB1/TNF/ESR1/IL6/TP53	5
GO:0055074	calcium ion homeostasis	14/143	309/18903	9.71848e-08	8.29456e-07	3.34571e-07	PRKACA/DRD1/HTR2A/BCL2/F2R/GSTM2/KDR/DRD2/DRD3/CAV1/CXCL10/CASR/PDE4D/TRPV4	14
GO:0042176	regulation of protein catabolic process	15/143	361/18903	1.02539e-07	8.73363e-07	3.52281e-07	PRKACA/NOS2/AKT1/TNF/EGFR/IL10/CAV1/IL1B/IFNG/NFE2L2/CHEK2/HMGCR/MDM2/CDKN1B/LDLR	15
GO:0003158	endothelium development	10/143	139/18903	1.03813e-07	8.82407e-07	3.55929e-07	TNF/XDH/ICAM1/KDR/MET/VEGFA/IL1B/CXCL10/EDNRB/PDE4D	10
GO:0010039	response to iron ion	6/143	31/18903	1.06282e-07	8.99724e-07	3.62914e-07	BCL2/HMOX1/CYP1A1/DRD2/CCND1/HIF1A	6
GO:0045987	positive regulation of smooth muscle contraction	6/143	31/18903	1.06282e-07	8.99724e-07	3.62914e-07	PTGS2/ADRA1A/F2R/ADRA2B/TBXA2R/ADA	6
GO:0006694	steroid biosynthetic process	11/143	178/18903	1.11515e-07	9.42107e-07	3.8001e-07	TNF/CYP3A4/CYP1A1/AKR1B1/SOD1/IFNG/IL1A/HMGCR/CYP17A1/CYP19A1/NR3C1	11
GO:1903131	mononuclear cell differentiation	17/143	473/18903	1.11752e-07	9.42204e-07	3.80049e-07	BCL2/PPARG/VCAM1/VEGFA/FOS/IL10/IL6/TP53/SOD1/IL1B/IL2/IFNG/IL1A/CD40LG/MTOR/CSF2/ADA	17
GO:0060485	mesenchyme development	14/143	313/18903	1.13846e-07	9.57919e-07	3.86388e-07	BCL2/TGFB1/NOS3/STAT1/MAPK1/IL6/HIF1A/IL1B/COL1A1/PTEN/MDM2/MTOR/RET/EDNRB	14
GO:0034754	cellular hormone metabolic process	10/143	141/18903	1.18799e-07	9.97576e-07	4.02384e-07	CYP3A4/CYP1A2/CYP1A1/CYP1B1/ESR1/AKR1B1/SPP1/CYP17A1/CYP19A1/EDNRB	10
GO:0035265	organ growth	11/143	180/18903	1.24934e-07	1.04698e-06	4.22312e-07	ADRA1A/SLC6A4/BCL2/AR/AKT1/ESR1/SOD1/PTEN/PPARA/IGF2/CYP19A1	11
GO:0010743	regulation of macrophage derived foam cell differentiation	6/143	32/18903	1.29997e-07	1.08723e-06	4.38545e-07	PPARG/LPL/PPARA/CRP/CSF2/PRKCH	6
GO:0051341	regulation of oxidoreductase activity	9/143	108/18903	1.30553e-07	1.08968e-06	4.39536e-07	AKT1/TNF/EGFR/HIF1A/CAV1/IL1B/IFNG/IL1A/CNR1	9
GO:0051966	regulation of synaptic transmission, glutamatergic	8/143	78/18903	1.32176e-07	1.10103e-06	4.44111e-07	PTGS2/DRD1/HTR2A/TNF/DRD2/DRD3/CCL2/CNR1	8
GO:0009404	toxin metabolic process	5/143	17/18903	1.32839e-07	1.10214e-06	4.4456e-07	CYP3A4/CYP1A2/CYP1A1/CYP1B1/NFE2L2	5
GO:0090399	replicative senescence	5/143	17/18903	1.32839e-07	1.10214e-06	4.4456e-07	CDKN1A/CDKN2A/TP53/SERPINE1/CHEK2	5
GO:0042129	regulation of T cell proliferation	11/143	182/18903	1.39767e-07	1.15732e-06	4.66817e-07	CASP3/VCAM1/IL10/IL6/IL1B/IL2/PTEN/IL1A/IGF2/CD40LG/IL6ST	11
GO:0031644	regulation of nervous system process	10/143	145/18903	1.54584e-07	1.27746e-06	5.15279e-07	ADRB2/F2R/NOS3/TNF/IL10/PTEN/IL1A/MTNR1B/AVPR1A/EDNRB	10
GO:0098801	regulation of renal system process	6/143	33/18903	1.57901e-07	1.30229e-06	5.25293e-07	F2R/DRD2/DRD3/AVPR1A/EDNRB/AVPR2	6
GO:0010883	regulation of lipid storage	7/143	54/18903	1.60985e-07	1.32285e-06	5.33586e-07	PPARG/TNF/LPL/IL6/PPARA/PPARD/CRP	7
GO:0014068	positive regulation of phosphatidylinositol 3-kinase signaling	8/143	80/18903	1.61346e-07	1.32285e-06	5.33586e-07	F2R/TNF/INSR/KDR/EGF/NCF1/PPARD/FLT1	8
GO:1903201	regulation of oxidative stress-induced cell death	8/143	80/18903	1.61346e-07	1.32285e-06	5.33586e-07	AKT1/TNF/MET/MMP3/IL10/SOD1/HIF1A/NFE2L2	8
GO:0001508	action potential	10/143	146/18903	1.6489e-07	1.34924e-06	5.44233e-07	KCNH2/DRD1/ADRA1A/TNF/CAV1/GJA1/MTNR1B/CNR1/MTOR/KCNA5	10
GO:0018107	peptidyl-threonine phosphorylation	9/143	111/18903	1.65455e-07	1.35122e-06	5.45029e-07	PRKACA/BCL2/PRKCA/TGFB1/AKT1/MAPK8/MAPK1/EGF/MTOR	9
GO:0034767	positive regulation of ion transmembrane transport	11/143	186/18903	1.74195e-07	1.41981e-06	5.72696e-07	KCNH2/DRD1/ADRB2/F2R/GSTM2/CAV1/CCL2/IFNG/CXCL10/KCNK3/ABCB1	11
GO:0045598	regulation of fat cell differentiation	10/143	147/18903	1.75794e-07	1.42985e-06	5.76746e-07	PTGS2/HTR2A/TGFB1/PPARG/AKT1/TNF/LPL/IL6/PPARD/TRPV4	10
GO:0019318	hexose metabolic process	12/143	229/18903	1.76113e-07	1.42985e-06	5.76746e-07	AKT1/TNF/INSR/AKR1B1/TP53/PPARA/PPARD/IGFBP3/IGF2/PIK3CA/GCK/NR3C1	12
GO:0051348	negative regulation of transferase activity	13/143	276/18903	1.82598e-07	1.46992e-06	5.92908e-07	CASP3/PPARG/AKT1/PTPN1/CDKN1A/CDKN2A/TP53/CAV1/IL1B/IFNG/PTEN/HMGCR/CDKN1B	13
GO:0006977	DNA damage response, signal transduction by p53 class mediator resulting in cell cycle arrest	5/143	18/18903	1.82813e-07	1.46992e-06	5.92908e-07	CDKN1A/TP53/CHEK2/MDM2/CDKN1B	5
GO:0030730	sequestering of triglyceride	5/143	18/18903	1.82813e-07	1.46992e-06	5.92908e-07	PPARG/TNF/LPL/IL1B/PPARA	5
GO:0050802	circadian sleep/wake cycle, sleep	5/143	18/18903	1.82813e-07	1.46992e-06	5.92908e-07	DRD2/DRD3/ADRB1/MTNR1B/CSF2	5
GO:0051770	positive regulation of nitric-oxide synthase biosynthetic process	5/143	18/18903	1.82813e-07	1.46992e-06	5.92908e-07	STAT1/KDR/CCL2/IFNG/NAMPT	5
GO:0010518	positive regulation of phospholipase activity	7/143	55/18903	1.83304e-07	1.47102e-06	5.93353e-07	HTR2A/ADRA1A/SELE/ESR1/EGFR/AVPR1A/FLT1	7
GO:0048469	cell maturation	11/143	187/18903	1.83897e-07	1.47294e-06	5.94128e-07	PRKACA/PDE3A/BCL2/PPARG/KDR/AKR1B1/VEGFA/HIF1A/REN/RET/EDNRB	11
GO:0034405	response to fluid shear stress	6/143	34/18903	1.90548e-07	1.52328e-06	6.14434e-07	PTGS2/NOS3/AKT1/MMP2/NFE2L2/CSF2	6
GO:0050769	positive regulation of neurogenesis	12/143	231/18903	1.93484e-07	1.53966e-06	6.21039e-07	TGFB1/TNF/DRD2/NGF/VEGFA/IL6/HIF1A/IL1B/IFNG/MTOR/IL6ST/PRKCH	12
GO:0006006	glucose metabolic process	11/143	188/18903	1.94075e-07	1.53966e-06	6.21039e-07	AKT1/TNF/INSR/TP53/PPARA/PPARD/IGFBP3/IGF2/PIK3CA/GCK/NR3C1	11
GO:0010721	negative regulation of cell development	11/143	188/18903	1.94075e-07	1.53966e-06	6.21039e-07	TNF/DRD3/VEGFA/IL6/TP53/IL1B/PTEN/IL1A/SPP1/EDNRB/LDLR	11
GO:0030308	negative regulation of cell growth	11/143	188/18903	1.94075e-07	1.53966e-06	6.21039e-07	BCL2/TGFB1/ESR2/CDKN1A/CDKN2A/TP53/GJA1/PPARA/PPARD/SPP1/CDKN1B	11
GO:0048708	astrocyte differentiation	8/143	82/18903	1.95877e-07	1.551e-06	6.25615e-07	DRD1/TNF/MAPK1/IL6/IL1B/IFNG/IL6ST/LDLR	8
GO:0045761	regulation of adenylate cyclase activity	7/143	56/18903	2.08174e-07	1.64525e-06	6.63629e-07	DRD1/ADRB2/DRD2/DRD3/ADRB1/EDNRB/AVPR2	7
GO:0034766	negative regulation of ion transmembrane transport	9/143	115/18903	2.24447e-07	1.76394e-06	7.11507e-07	KCNH2/BCL2/TNF/GSTM2/DRD2/DRD3/MMP9/CAV1/MTNR1B	9
GO:1990748	cellular detoxification	9/143	115/18903	2.24447e-07	1.76394e-06	7.11507e-07	PTGS1/PTGS2/NOS3/GSTM1/GSTM2/SOD1/DUOX2/MPO/NFE2L2	9
GO:0032412	regulation of ion transmembrane transporter activity	13/143	281/18903	2.24463e-07	1.76394e-06	7.11507e-07	PRKACA/ADRB2/GSTM2/DRD2/DRD3/MMP9/CAV1/CCL2/IFNG/MTNR1B/KCNK3/ABCB1/PDE4D	13
GO:1903531	negative regulation of secretion by cell	10/143	151/18903	2.26017e-07	1.77281e-06	7.15083e-07	F2R/HMOX1/ADRA2B/DRD2/DRD3/GJA1/IL1B/HMGCR/MTNR1B/CNR1	10
GO:0043276	anoikis	6/143	35/18903	2.28546e-07	1.78257e-06	7.1902e-07	BCL2/AKT1/CAV1/CHEK2/MTOR/PIK3CA	6
GO:1901099	negative regulation of signal transduction in absence of ligand	6/143	35/18903	2.28546e-07	1.78257e-06	7.1902e-07	BCL2/AKT1/TNF/IL1B/IL1A/CSF2	6
GO:2001240	negative regulation of extrinsic apoptotic signaling pathway in absence of ligand	6/143	35/18903	2.28546e-07	1.78257e-06	7.1902e-07	BCL2/AKT1/TNF/IL1B/IL1A/CSF2	6
GO:0010332	response to gamma radiation	7/143	57/18903	2.35828e-07	1.83593e-06	7.40545e-07	BCL2/CDKN1A/TP53/IL1A/CHEK2/CXCL10/MDM2	7
GO:0015844	monoamine transport	8/143	84/18903	2.36563e-07	1.83822e-06	7.41467e-07	DRD1/HTR2A/SLC6A4/SLC6A2/ADRA2B/DRD2/DRD3/CNR1	8
GO:0015980	energy derivation by oxidation of organic compounds	14/143	333/18903	2.42598e-07	1.8816e-06	7.58966e-07	NOS2/AKT1/TNF/CYP1A2/INSR/TP53/HIF1A/IFNG/IGF2/MTOR/IL6ST/PIK3CA/GCK/TRPV4	14
GO:0031645	negative regulation of nervous system process	5/143	19/18903	2.46596e-07	1.90552e-06	7.68612e-07	TNF/IL10/PTEN/MTNR1B/AVPR1A	5
GO:0035813	regulation of renal sodium excretion	5/143	19/18903	2.46596e-07	1.90552e-06	7.68612e-07	DRD2/DRD3/AVPR1A/EDNRB/AVPR2	5
GO:0006874	cellular calcium ion homeostasis	13/143	284/18903	2.53533e-07	1.95549e-06	7.88769e-07	PRKACA/DRD1/HTR2A/BCL2/F2R/GSTM2/DRD2/DRD3/CAV1/CXCL10/CASR/PDE4D/TRPV4	13
GO:0008625	extrinsic apoptotic signaling pathway via death domain receptors	8/143	85/18903	2.59487e-07	1.99772e-06	8.05802e-07	BCL2/NOS3/TNF/HMOX1/ICAM1/NGF/SERPINE1/PTEN	8
GO:0021782	glial cell development	9/143	117/18903	2.60256e-07	1.99994e-06	8.06697e-07	DRD1/AKT1/TNF/IL6/SOD1/IL1B/IFNG/PTEN/LDLR	9
GO:0009749	response to glucose	11/143	194/18903	2.66311e-07	2.0427e-06	8.23947e-07	PRKACA/CASP3/ICAM1/LPL/HIF1A/NCF1/PPARD/PIK3CA/CDKN1B/CASR/GCK	11
GO:0098754	detoxification	10/143	154/18903	2.71555e-07	2.07909e-06	8.38625e-07	PTGS1/PTGS2/NOS3/GSTM1/GSTM2/SOD1/DUOX2/MPO/NFE2L2/ABCB1	10
GO:1903580	positive regulation of ATP metabolic process	6/143	36/18903	2.72555e-07	2.08292e-06	8.40169e-07	HTR2A/INSR/HIF1A/IFNG/PPARA/MTOR	6
GO:0033673	negative regulation of kinase activity	12/143	240/18903	2.92087e-07	2.2281e-06	8.98728e-07	CASP3/PPARG/AKT1/PTPN1/CDKN1A/CDKN2A/CAV1/IL1B/IFNG/PTEN/HMGCR/CDKN1B	12
GO:0051785	positive regulation of nuclear division	7/143	59/18903	3.0049e-07	2.28801e-06	9.22896e-07	TNF/INSR/DRD3/EGF/IL1B/IL1A/IGF2	7
GO:0018210	peptidyl-threonine modification	9/143	120/18903	3.23255e-07	2.45685e-06	9.91e-07	PRKACA/BCL2/PRKCA/TGFB1/AKT1/MAPK8/MAPK1/EGF/MTOR	9
GO:0042749	regulation of circadian sleep/wake cycle	5/143	20/18903	3.26798e-07	2.47026e-06	9.96408e-07	DRD2/DRD3/ADRB1/MTNR1B/CSF2	5
GO:0055093	response to hyperoxia	5/143	20/18903	3.26798e-07	2.47026e-06	9.96408e-07	CYP1A1/MMP2/CAV1/COL1A1/KCNA5	5
GO:0097709	connective tissue replacement	5/143	20/18903	3.26798e-07	2.47026e-06	9.96408e-07	TGFB1/PPARG/F2R/HIF1A/IL1A	5
GO:0019748	secondary metabolic process	7/143	60/18903	3.38042e-07	2.54601e-06	1.02696e-06	BCL2/CYP3A4/CYP1A2/CYP1A1/CYP1B1/AKR1B1/NFE2L2	7
GO:2000351	regulation of endothelial cell apoptotic process	7/143	60/18903	3.38042e-07	2.54601e-06	1.02696e-06	TNF/ICAM1/KDR/CCL2/SERPINE1/NFE2L2/CD40LG	7
GO:0031623	receptor internalization	9/143	121/18903	3.47007e-07	2.60411e-06	1.0504e-06	SELE/INSR/DRD2/DRD3/VEGFA/EGF/CAV1/CXCL8/ACKR3	9
GO:0045446	endothelial cell differentiation	9/143	121/18903	3.47007e-07	2.60411e-06	1.0504e-06	TNF/XDH/ICAM1/KDR/MET/VEGFA/IL1B/EDNRB/PDE4D	9
GO:0051222	positive regulation of protein transport	13/143	294/18903	3.76405e-07	2.81965e-06	1.13734e-06	PTGS2/PRKACA/TGFB1/PPARG/TNF/MAPK8/HIF1A/IL1B/IFNG/IL1A/PPARD/CASR/GCK	13
GO:0060135	maternal process involved in female pregnancy	7/143	61/18903	3.79465e-07	2.83747e-06	1.14453e-06	PTGS2/AR/AKT1/ESR1/PPARD/SPP1/CNR1	7
GO:0032885	regulation of polysaccharide biosynthetic process	6/143	38/18903	3.81529e-07	2.84779e-06	1.14869e-06	TGFB1/AKT1/INSR/EGF/IGF2/GCK	6
GO:0048872	homeostasis of number of cells	13/143	296/18903	4.0658e-07	3.02935e-06	1.22192e-06	BCL2/CASP3/F2R/NOS3/AKT1/STAT1/HMOX1/VEGFA/IL6/SOD1/HIF1A/IL2/ADA	13
GO:0005996	monosaccharide metabolic process	12/143	248/18903	4.14985e-07	3.08645e-06	1.24495e-06	AKT1/TNF/INSR/AKR1B1/TP53/PPARA/PPARD/IGFBP3/IGF2/PIK3CA/GCK/NR3C1	12
GO:0001763	morphogenesis of a branching structure	11/143	203/18903	4.19349e-07	3.11335e-06	1.2558e-06	BCL2/AR/TNF/ESR1/KDR/MET/DRD2/VEGFA/IL10/EGF/CASR	11
GO:0022617	extracellular matrix disassembly	7/143	62/18903	4.25075e-07	3.12608e-06	1.26094e-06	TGFB1/DPP4/MMP1/MMP3/MMP2/MMP9/IL6	7
GO:0070228	regulation of lymphocyte apoptotic process	7/143	62/18903	4.25075e-07	3.12608e-06	1.26094e-06	BCL2/IL10/TP53/HIF1A/IL2/PTEN/ADA	7
GO:1903409	reactive oxygen species biosynthetic process	7/143	62/18903	4.25075e-07	3.12608e-06	1.26094e-06	CYP1A2/CYP1A1/SOD1/DUOX2/MPO/NCF1/PPARA	7
GO:0022410	circadian sleep/wake cycle process	5/143	21/18903	4.26317e-07	3.12608e-06	1.26094e-06	DRD2/DRD3/ADRB1/MTNR1B/CSF2	5
GO:0035812	renal sodium excretion	5/143	21/18903	4.26317e-07	3.12608e-06	1.26094e-06	DRD2/DRD3/AVPR1A/EDNRB/AVPR2	5
GO:0038083	peptidyl-tyrosine autophosphorylation	5/143	21/18903	4.26317e-07	3.12608e-06	1.26094e-06	INSR/KDR/EGFR/VEGFA/CAV1	5
GO:0045821	positive regulation of glycolytic process	5/143	21/18903	4.26317e-07	3.12608e-06	1.26094e-06	HTR2A/INSR/HIF1A/IFNG/MTOR	5
GO:0043618	regulation of transcription from RNA polymerase II promoter in response to stress	6/143	39/18903	4.48104e-07	3.27497e-06	1.321e-06	HMOX1/VEGFA/TP53/HIF1A/NFE2L2/VHL	6
GO:0045786	negative regulation of cell cycle	15/143	405/18903	4.48196e-07	3.27497e-06	1.321e-06	PTGS2/BCL2/CASP3/TGFB1/TNF/CCND1/CDKN1A/IL10/CDKN2A/TP53/CCL2/PTEN/CHEK2/MDM2/CDKN1B	15
GO:0071695	anatomical structure maturation	12/143	250/18903	4.52127e-07	3.29791e-06	1.33025e-06	PRKACA/PDE3A/BCL2/PPARG/KDR/AKR1B1/VEGFA/MMP2/HIF1A/REN/RET/EDNRB	12
GO:0032757	positive regulation of interleukin-8 production	7/143	63/18903	4.75207e-07	3.4602e-06	1.39571e-06	NOS2/F2R/TNF/IL6/F3/IL1B/SERPINE1	7
GO:0006690	icosanoid metabolic process	9/143	126/18903	4.89902e-07	3.56098e-06	1.43636e-06	PTGS1/PTGS2/CYP1A2/CYP1A1/CYP1B1/GSTM1/AKR1B1/IL1B/AVPR1A	9
GO:0048762	mesenchymal cell differentiation	12/143	252/18903	4.92198e-07	3.57143e-06	1.44058e-06	BCL2/TGFB1/STAT1/MAPK1/IL6/HIF1A/IL1B/COL1A1/PTEN/MTOR/RET/EDNRB	12
GO:1901990	regulation of mitotic cell cycle phase transition	14/143	354/18903	5.07349e-07	3.67497e-06	1.48234e-06	BCL2/AKT1/CYP1A1/EGFR/CCND1/CDKN1A/CDKN2A/TP53/CCL2/PTEN/CHEK2/MDM2/CDKN1B/KCNA5	14
GO:2000106	regulation of leukocyte apoptotic process	8/143	93/18903	5.2192e-07	3.77395e-06	1.52227e-06	BCL2/IL10/CDKN2A/TP53/HIF1A/IL2/PTEN/ADA	8
GO:0045923	positive regulation of fatty acid metabolic process	6/143	40/18903	5.23914e-07	3.77526e-06	1.5228e-06	PTGS2/PPARG/IL1B/PPARA/PPARD/AVPR1A	6
GO:0048246	macrophage chemotaxis	6/143	40/18903	5.23914e-07	3.77526e-06	1.5228e-06	MMP2/MAPK1/CCL2/CYP19A1/EDNRB/TRPV4	6
GO:0032869	cellular response to insulin stimulus	11/143	208/18903	5.34312e-07	3.83691e-06	1.54766e-06	PPARG/AKT1/STAT1/SLC2A4/INSR/PTPN1/LPL/IL1B/IGF2/PIK3CA/GCK	11
GO:0045216	cell-cell junction organization	11/143	208/18903	5.34312e-07	3.83691e-06	1.54766e-06	PRKACA/PRKCA/TGFB1/F2R/TNF/VEGFA/CAV1/GJA1/IL1B/PRKCH/TRPV4	11
GO:0072507	divalent inorganic cation homeostasis	14/143	356/18903	5.42774e-07	3.89097e-06	1.56947e-06	PRKACA/DRD1/HTR2A/BCL2/F2R/GSTM2/KDR/DRD2/DRD3/CAV1/CXCL10/CASR/PDE4D/TRPV4	14
GO:0002902	regulation of B cell apoptotic process	5/143	22/18903	5.48355e-07	3.89744e-06	1.57207e-06	BCL2/IL10/IL2/PTEN/ADA	5
GO:0007620	copulation	5/143	22/18903	5.48355e-07	3.89744e-06	1.57207e-06	SLC6A4/AVPR1A/CNR1/EDNRB/ADA	5
GO:0044062	regulation of excretion	5/143	22/18903	5.48355e-07	3.89744e-06	1.57207e-06	DRD2/DRD3/AVPR1A/EDNRB/AVPR2	5
GO:0051767	nitric-oxide synthase biosynthetic process	5/143	22/18903	5.48355e-07	3.89744e-06	1.57207e-06	STAT1/KDR/CCL2/IFNG/NAMPT	5
GO:0051769	regulation of nitric-oxide synthase biosynthetic process	5/143	22/18903	5.48355e-07	3.89744e-06	1.57207e-06	STAT1/KDR/CCL2/IFNG/NAMPT	5
GO:0021700	developmental maturation	13/143	304/18903	5.50123e-07	3.90334e-06	1.57446e-06	PRKACA/PDE3A/BCL2/PPARG/KDR/AKR1B1/VEGFA/MMP2/HIF1A/PTEN/REN/RET/EDNRB	13
GO:0001885	endothelial cell development	7/143	65/18903	5.90478e-07	4.16837e-06	1.68136e-06	TNF/ICAM1/MET/VEGFA/IL1B/EDNRB/PDE4D	7
GO:0040014	regulation of multicellular organism growth	7/143	65/18903	5.90478e-07	4.16837e-06	1.68136e-06	ADRB2/BCL2/DRD2/ADRB1/SOD1/IGF2/PIK3CA	7
GO:1905330	regulation of morphogenesis of an epithelium	7/143	65/18903	5.90478e-07	4.16837e-06	1.68136e-06	AR/TNF/ESR1/VEGFA/EGF/GJA1/CXCL10	7
GO:0031349	positive regulation of defense response	13/143	307/18903	6.14668e-07	4.32727e-06	1.74545e-06	PTGS2/TNF/LPL/IL6/IL1B/IL2/SERPINE1/IFNG/CNR1/IL6ST/LDLR/TRPV4/PLA2G7	13
GO:1900407	regulation of cellular response to oxidative stress	8/143	95/18903	6.15065e-07	4.32727e-06	1.74545e-06	AKT1/TNF/MET/MMP3/IL10/SOD1/HIF1A/NFE2L2	8
GO:0001655	urogenital system development	14/143	360/18903	6.20367e-07	4.35722e-06	1.75753e-06	BCL2/AR/STAT1/ESR1/AKR1B1/VEGFA/MMP2/MMP9/PTEN/CYP19A1/REN/CDKN1B/RET/EDNRB	14
GO:0010517	regulation of phospholipase activity	7/143	66/18903	6.56388e-07	4.59472e-06	1.85333e-06	HTR2A/ADRA1A/SELE/ESR1/EGFR/AVPR1A/FLT1	7
GO:0034605	cellular response to heat	7/143	66/18903	6.56388e-07	4.59472e-06	1.85333e-06	PTGS2/PRKACA/HMOX1/IL1A/CXCL10/MTOR/TRPV4	7
GO:0050806	positive regulation of synaptic transmission	10/143	170/18903	6.77684e-07	4.73583e-06	1.91025e-06	PTGS2/DRD1/ADRA1A/TNF/CA2/DRD2/MAPK1/CCL2/PTEN/CNR1	10
GO:1904951	positive regulation of establishment of protein localization	13/143	310/18903	6.85899e-07	4.78521e-06	1.93017e-06	PTGS2/PRKACA/TGFB1/PPARG/TNF/MAPK8/HIF1A/IL1B/IFNG/IL1A/PPARD/CASR/GCK	13
GO:0048143	astrocyte activation	5/143	23/18903	6.96421e-07	4.85049e-06	1.9565e-06	TNF/IL6/IL1B/IFNG/LDLR	5
GO:0014002	astrocyte development	6/143	42/18903	7.07172e-07	4.90895e-06	1.98008e-06	DRD1/TNF/IL6/IL1B/IFNG/LDLR	6
GO:0045429	positive regulation of nitric oxide biosynthetic process	6/143	42/18903	7.07172e-07	4.90895e-06	1.98008e-06	PTGS2/AKT1/TNF/INSR/IL1B/IFNG	6
GO:0045927	positive regulation of growth	12/143	261/18903	7.14375e-07	4.94803e-06	1.99584e-06	BCL2/AKT1/INSR/DRD2/NGF/EGFR/VEGFA/IL2/PPARD/IGF2/AVPR1A/MTOR	12
GO:1904064	positive regulation of cation transmembrane transport	10/143	171/18903	7.15177e-07	4.94803e-06	1.99584e-06	KCNH2/DRD1/ADRB2/F2R/GSTM2/CAV1/CCL2/IFNG/CXCL10/KCNK3	10
GO:0051952	regulation of amine transport	8/143	98/18903	7.81269e-07	5.39633e-06	2.17667e-06	DRD1/HTR2A/TNF/ADRA2B/DRD2/DRD3/AVPR1A/CNR1	8
GO:0060193	positive regulation of lipase activity	7/143	68/18903	8.06854e-07	5.56382e-06	2.24423e-06	HTR2A/ADRA1A/SELE/ESR1/EGFR/AVPR1A/FLT1	7
GO:0072330	monocarboxylic acid biosynthetic process	11/143	218/18903	8.50489e-07	5.85502e-06	2.36169e-06	PTGS1/PTGS2/CYP3A4/CYP1A2/CYP1A1/GSTM1/GSTM2/LPL/ACACA/IL1B/AVPR1A	11
GO:0042745	circadian sleep/wake cycle	5/143	24/18903	8.74349e-07	6.00935e-06	2.42394e-06	DRD2/DRD3/ADRB1/MTNR1B/CSF2	5
GO:0014015	positive regulation of gliogenesis	7/143	69/18903	8.92316e-07	6.11266e-06	2.46561e-06	TGFB1/TNF/IL6/IL1B/MTOR/IL6ST/PRKCH	7
GO:0061180	mammary gland epithelium development	7/143	69/18903	8.92316e-07	6.11266e-06	2.46561e-06	AR/AKT1/ESR1/CCND1/MAPK1/HIF1A/NR3C1	7
GO:0001776	leukocyte homeostasis	8/143	100/18903	9.12203e-07	6.2284e-06	2.5123e-06	BCL2/CASP3/F2R/AKT1/IL6/HIF1A/IL2/ADA	8
GO:0098869	cellular oxidant detoxification	8/143	100/18903	9.12203e-07	6.2284e-06	2.5123e-06	PTGS1/PTGS2/NOS3/GSTM2/SOD1/DUOX2/MPO/NFE2L2	8
GO:0032635	interleukin-6 production	10/143	176/18903	9.31175e-07	6.33717e-06	2.55617e-06	NOS2/F2R/TNF/LPL/IL10/IL6/IL1B/IFNG/IL1A/TRPV4	10
GO:0032675	regulation of interleukin-6 production	10/143	176/18903	9.31175e-07	6.33717e-06	2.55617e-06	NOS2/F2R/TNF/LPL/IL10/IL6/IL1B/IFNG/IL1A/TRPV4	10
GO:0010565	regulation of cellular ketone metabolic process	9/143	136/18903	9.34172e-07	6.34719e-06	2.56021e-06	PTGS2/PPARG/AKT1/CAV1/IL1B/PPARA/PPARD/AVPR1A/CNR1	9
GO:0032881	regulation of polysaccharide metabolic process	6/143	44/18903	9.39861e-07	6.35474e-06	2.56326e-06	TGFB1/AKT1/INSR/EGF/IGF2/GCK	6
GO:1904407	positive regulation of nitric oxide metabolic process	6/143	44/18903	9.39861e-07	6.35474e-06	2.56326e-06	PTGS2/AKT1/TNF/INSR/IL1B/IFNG	6
GO:1904706	negative regulation of vascular associated smooth muscle cell proliferation	6/143	44/18903	9.39861e-07	6.35474e-06	2.56326e-06	PPARG/HMOX1/CDKN1A/IL10/PTEN/CDKN1B	6
GO:0015908	fatty acid transport	8/143	101/18903	9.84402e-07	6.64001e-06	2.67832e-06	PPARG/AKT1/DRD2/DRD3/IL1B/IL1A/PPARA/PPARD	8
GO:0043627	response to estrogen	7/143	70/18903	9.8524e-07	6.64001e-06	2.67832e-06	AR/F7/HMOX1/ESR1/CCND1/MMP2/CAV1	7
GO:0043084	penile erection	4/143	11/18903	9.94423e-07	6.68028e-06	2.69457e-06	AVPR1A/CNR1/EDNRB/ADA	4
GO:0071492	cellular response to UV-A	4/143	11/18903	9.94423e-07	6.68028e-06	2.69457e-06	MMP1/MMP3/MMP2/MMP9	4
GO:0008631	intrinsic apoptotic signaling pathway in response to oxidative stress	6/143	45/18903	1.07774e-06	7.21669e-06	2.91093e-06	BCL2/AKT1/CYP1B1/SOD1/HIF1A/NFE2L2	6
GO:0043620	regulation of DNA-templated transcription in response to stress	6/143	45/18903	1.07774e-06	7.21669e-06	2.91093e-06	HMOX1/VEGFA/TP53/HIF1A/NFE2L2/VHL	6
GO:0072503	cellular divalent inorganic cation homeostasis	13/143	323/18903	1.0874e-06	7.26967e-06	2.9323e-06	PRKACA/DRD1/HTR2A/BCL2/F2R/GSTM2/DRD2/DRD3/CAV1/CXCL10/CASR/PDE4D/TRPV4	13
GO:0043255	regulation of carbohydrate biosynthetic process	8/143	103/18903	1.14352e-06	7.63263e-06	3.07871e-06	TGFB1/AKT1/INSR/EGF/PPARA/IGF2/GCK/NR3C1	8
GO:0044089	positive regulation of cellular component biogenesis	16/143	498/18903	1.19553e-06	7.96701e-06	3.21358e-06	PRKCA/TGFB1/TNF/MMP1/ESR1/KDR/MET/MMP3/VEGFA/TP53/CAV1/IFNG/MTOR/PIK3CA/CDKN1B/CSF2	16
GO:1902882	regulation of response to oxidative stress	8/143	104/18903	1.23097e-06	8.1901e-06	3.30357e-06	AKT1/TNF/MET/MMP3/IL10/SOD1/HIF1A/NFE2L2	8
GO:0001889	liver development	9/143	141/18903	1.26455e-06	8.40005e-06	3.38826e-06	TNF/HMOX1/CYP1A1/MET/CCND1/IL10/IL6/PIK3CA/ADA	9
GO:0050795	regulation of behavior	7/143	73/18903	1.31407e-06	8.68745e-06	3.50418e-06	DRD2/DRD3/ADRB1/MTNR1B/CNR1/MTOR/CSF2	7
GO:0051937	catecholamine transport	7/143	73/18903	1.31407e-06	8.68745e-06	3.50418e-06	DRD1/HTR2A/SLC6A2/ADRA2B/DRD2/DRD3/CNR1	7
GO:1903578	regulation of ATP metabolic process	7/143	73/18903	1.31407e-06	8.68745e-06	3.50418e-06	HTR2A/INSR/HIF1A/IFNG/PPARA/MTOR/GCK	7
GO:0006706	steroid catabolic process	5/143	26/18903	1.33678e-06	8.80965e-06	3.55347e-06	CYP3A4/CYP1A2/SPP1/HSD11B1/CYP19A1	5
GO:0042178	xenobiotic catabolic process	5/143	26/18903	1.33678e-06	8.80965e-06	3.55347e-06	CYP3A4/CYP1A2/CYP1A1/GSTM1/GSTM2	5
GO:0044282	small molecule catabolic process	14/143	385/18903	1.37512e-06	9.04799e-06	3.64961e-06	PON1/NOS2/NOS3/AKT1/XDH/CYP3A4/CYP1A1/TP53/PTEN/PPARA/PPARD/CNR1/GCK/ADA	14
GO:0046677	response to antibiotic	6/143	47/18903	1.40323e-06	9.20388e-06	3.71249e-06	CASP3/CYP1A1/TP53/SOD1/MDM2/CDKN1B	6
GO:0071470	cellular response to osmotic stress	6/143	47/18903	1.40323e-06	9.20388e-06	3.71249e-06	PTGS2/CASP3/SLC2A4/AKR1B1/MTOR/TRPV4	6
GO:0015837	amine transport	8/143	106/18903	1.42309e-06	9.30481e-06	3.7532e-06	DRD1/HTR2A/TNF/ADRA2B/DRD2/DRD3/AVPR1A/CNR1	8
GO:0042102	positive regulation of T cell proliferation	8/143	106/18903	1.42309e-06	9.30481e-06	3.7532e-06	VCAM1/IL6/IL1B/IL2/IL1A/IGF2/CD40LG/IL6ST	8
GO:0051962	positive regulation of nervous system development	12/143	279/18903	1.44049e-06	9.40061e-06	3.79184e-06	TGFB1/TNF/DRD2/NGF/VEGFA/IL6/HIF1A/IL1B/IFNG/MTOR/IL6ST/PRKCH	12
GO:0035924	cellular response to vascular endothelial growth factor stimulus	7/143	74/18903	1.44225e-06	9.40061e-06	3.79184e-06	AKT1/XDH/VCAM1/KDR/VEGFA/PIK3CA/FLT1	7
GO:0035815	positive regulation of renal sodium excretion	4/143	12/18903	1.48287e-06	9.56061e-06	3.85638e-06	DRD2/DRD3/AVPR1A/EDNRB	4
GO:0042711	maternal behavior	4/143	12/18903	1.48287e-06	9.56061e-06	3.85638e-06	DRD1/PTEN/AVPR1A/NR3C1	4
GO:0051583	dopamine uptake involved in synaptic transmission	4/143	12/18903	1.48287e-06	9.56061e-06	3.85638e-06	DRD1/SLC6A2/DRD2/DRD3	4
GO:0051934	catecholamine uptake involved in synaptic transmission	4/143	12/18903	1.48287e-06	9.56061e-06	3.85638e-06	DRD1/SLC6A2/DRD2/DRD3	4
GO:0060134	prepulse inhibition	4/143	12/18903	1.48287e-06	9.56061e-06	3.85638e-06	DRD1/DRD2/DRD3/PTEN	4
GO:0060736	prostate gland growth	4/143	12/18903	1.48287e-06	9.56061e-06	3.85638e-06	AR/ESR1/PTEN/CYP19A1	4
GO:1903800	positive regulation of miRNA maturation	4/143	12/18903	1.48287e-06	9.56061e-06	3.85638e-06	TGFB1/EGFR/IL6/TP53	4
GO:0061008	hepaticobiliary system development	9/143	144/18903	1.50769e-06	9.70562e-06	3.91487e-06	TNF/HMOX1/CYP1A1/MET/CCND1/IL10/IL6/PIK3CA/ADA	9
GO:0010906	regulation of glucose metabolic process	8/143	107/18903	1.52835e-06	9.82344e-06	3.9624e-06	AKT1/INSR/TP53/PPARA/IGFBP3/IGF2/GCK/NR3C1	8
GO:0032309	icosanoid secretion	6/143	48/18903	1.59376e-06	1.02123e-05	4.11927e-06	PTGS2/NOS2/DRD2/DRD3/IL1B/IL1A	6
GO:0061028	establishment of endothelial barrier	6/143	48/18903	1.59376e-06	1.02123e-05	4.11927e-06	TNF/ICAM1/VEGFA/IL1B/EDNRB/PDE4D	6
GO:0048568	embryonic organ development	15/143	449/18903	1.62865e-06	1.03847e-05	4.1888e-06	TGFB1/AKT1/TNF/KDR/EGFR/VEGFA/MAPK1/IL10/TP53/SOD1/HIF1A/CXCL8/IGF2/CSF2/ADA	15
GO:0001783	B cell apoptotic process	5/143	27/18903	1.63064e-06	1.03847e-05	4.1888e-06	BCL2/IL10/IL2/PTEN/ADA	5
GO:0002092	positive regulation of receptor internalization	5/143	27/18903	1.63064e-06	1.03847e-05	4.1888e-06	SELE/INSR/DRD2/VEGFA/EGF	5
GO:0036296	response to increased oxygen levels	5/143	27/18903	1.63064e-06	1.03847e-05	4.1888e-06	CYP1A1/MMP2/CAV1/COL1A1/KCNA5	5
GO:0061138	morphogenesis of a branching epithelium	10/143	188/18903	1.69601e-06	1.07681e-05	4.34345e-06	BCL2/AR/TNF/ESR1/KDR/MET/VEGFA/IL10/EGF/CASR	10
GO:1903169	regulation of calcium ion transmembrane transport	10/143	188/18903	1.69601e-06	1.07681e-05	4.34345e-06	PRKACA/DRD1/BCL2/F2R/GSTM2/DRD2/DRD3/CAV1/CXCL10/PDE4D	10
GO:0001937	negative regulation of endothelial cell proliferation	7/143	76/18903	1.73019e-06	1.09684e-05	4.42422e-06	PPARG/TNF/XDH/STAT1/CAV1/CCL2/FLT1	7
GO:1904063	negative regulation of cation transmembrane transport	8/143	109/18903	1.75889e-06	1.11334e-05	4.49079e-06	KCNH2/BCL2/GSTM2/DRD2/DRD3/MMP9/CAV1/MTNR1B	8
GO:0043457	regulation of cellular respiration	6/143	49/18903	1.80491e-06	1.139e-05	4.5943e-06	NOS2/TNF/HIF1A/IFNG/PIK3CA/TRPV4	6
GO:1904894	positive regulation of receptor signaling pathway via STAT	6/143	49/18903	1.80491e-06	1.139e-05	4.5943e-06	TGFB1/F2R/TNF/CYP1B1/IL10/IL6	6
GO:0005976	polysaccharide metabolic process	8/143	110/18903	1.88484e-06	1.18765e-05	4.79052e-06	TGFB1/AKT1/INSR/EGF/MGAM/IGF2/IL6ST/GCK	8
GO:0032147	activation of protein kinase activity	9/143	148/18903	1.89395e-06	1.19159e-05	4.80641e-06	ADRB2/INSR/ADRA2B/DRD2/EGFR/VEGFA/EGF/MTOR/PIK3CA	9
GO:0001676	long-chain fatty acid metabolic process	8/143	111/18903	2.01839e-06	1.26796e-05	5.11447e-06	PTGS1/PTGS2/CYP3A4/CYP1A2/CYP1A1/CYP1B1/GSTM1/GSTM2	8
GO:0006692	prostanoid metabolic process	6/143	50/18903	2.03833e-06	1.27472e-05	5.14174e-06	PTGS1/PTGS2/GSTM1/AKR1B1/IL1B/AVPR1A	6
GO:0006693	prostaglandin metabolic process	6/143	50/18903	2.03833e-06	1.27472e-05	5.14174e-06	PTGS1/PTGS2/GSTM1/AKR1B1/IL1B/AVPR1A	6
GO:0051349	positive regulation of lyase activity	6/143	50/18903	2.03833e-06	1.27472e-05	5.14174e-06	DRD1/ADRB2/NOS2/NOS3/ADRB1/AVPR2	6
GO:0051403	stress-activated MAPK cascade	11/143	239/18903	2.09111e-06	1.30577e-05	5.26697e-06	TNF/MAPK8/XDH/EGFR/VEGFA/MAPK1/IL1B/IL1A/NCF1/CASR/TRPV4	11
GO:0003084	positive regulation of systemic arterial blood pressure	4/143	13/18903	2.12934e-06	1.32567e-05	5.34722e-06	ADRA1A/AVPR1A/HSD11B2/AVPR2	4
GO:0060746	parental behavior	4/143	13/18903	2.12934e-06	1.32567e-05	5.34722e-06	DRD1/PTEN/AVPR1A/NR3C1	4
GO:0015872	dopamine transport	6/143	51/18903	2.29581e-06	1.42292e-05	5.73952e-06	DRD1/HTR2A/SLC6A2/DRD2/DRD3/CNR1	6
GO:0030225	macrophage differentiation	6/143	51/18903	2.29581e-06	1.42292e-05	5.73952e-06	PRKCA/TGFB1/VEGFA/MMP9/IFNG/CSF2	6
GO:0030850	prostate gland development	6/143	51/18903	2.29581e-06	1.42292e-05	5.73952e-06	AR/ESR1/MMP2/PTEN/CYP19A1/CDKN1B	6
GO:1904659	glucose transmembrane transport	8/143	113/18903	2.30976e-06	1.42732e-05	5.75726e-06	DRD1/AKT1/TNF/SLC2A4/INSR/IL1B/NFE2L2/PPARD	8
GO:1905954	positive regulation of lipid localization	8/143	113/18903	2.30976e-06	1.42732e-05	5.75726e-06	PON1/PPARG/LPL/CAV1/IL1B/IL1A/SPP1/CYP19A1	8
GO:0042759	long-chain fatty acid biosynthetic process	5/143	29/18903	2.36968e-06	1.45571e-05	5.87177e-06	CYP3A4/CYP1A2/CYP1A1/GSTM1/GSTM2	5
GO:0048265	response to pain	5/143	29/18903	2.36968e-06	1.45571e-05	5.87177e-06	SLC6A2/AKT1/MTOR/RET/EDNRB	5
GO:0097254	renal tubular secretion	5/143	29/18903	2.36968e-06	1.45571e-05	5.87177e-06	DRD2/DRD3/AVPR1A/EDNRB/AVPR2	5
GO:0097421	liver regeneration	5/143	29/18903	2.36968e-06	1.45571e-05	5.87177e-06	TNF/HMOX1/CCND1/IL10/IL6	5
GO:0016125	sterol metabolic process	9/143	154/18903	2.63236e-06	1.61463e-05	6.5128e-06	PON1/CYP3A4/CYP1A2/CYP1B1/SOD1/PPARD/HMGCR/CYP19A1/LDLR	9
GO:0048640	negative regulation of developmental growth	8/143	115/18903	2.63613e-06	1.61463e-05	6.5128e-06	ADRB2/SLC6A4/ADRB1/CDKN1A/PTEN/PPARA/SPP1/CDKN1B	8
GO:0042113	B cell activation	13/143	350/18903	2.64541e-06	1.61794e-05	6.52613e-06	BCL2/CASP3/TGFB1/VCAM1/AHR/CDKN1A/IL10/IL6/TP53/IL2/PTEN/CD40LG/ADA	13
GO:0044262	cellular carbohydrate metabolic process	12/143	296/18903	2.66284e-06	1.6262e-05	6.55948e-06	AKT1/INSR/TP53/MGAM/PTEN/PPARA/IGFBP3/IGF2/MTOR/IL6ST/GCK/NR3C1	12
GO:0001649	osteoblast differentiation	11/143	246/18903	2.76497e-06	1.68118e-05	6.78125e-06	PRKACA/PPARG/AKT1/TNF/NR1I3/IL6/COL1A1/SPP1/IGFBP3/IGF2/IL6ST	11
GO:0031098	stress-activated protein kinase signaling cascade	11/143	246/18903	2.76497e-06	1.68118e-05	6.78125e-06	TNF/MAPK8/XDH/EGFR/VEGFA/MAPK1/IL1B/IL1A/NCF1/CASR/TRPV4	11
GO:0045930	negative regulation of mitotic cell cycle	11/143	246/18903	2.76497e-06	1.68118e-05	6.78125e-06	BCL2/TNF/CCND1/CDKN1A/IL10/TP53/CCL2/PTEN/CHEK2/MDM2/CDKN1B	11
GO:0010675	regulation of cellular carbohydrate metabolic process	9/143	155/18903	2.77684e-06	1.68349e-05	6.79054e-06	AKT1/INSR/TP53/PPARA/IGFBP3/IGF2/MTOR/GCK/NR3C1	9
GO:0016052	carbohydrate catabolic process	9/143	155/18903	2.77684e-06	1.68349e-05	6.79054e-06	HTR2A/INSR/TP53/HIF1A/MGAM/IFNG/PPARA/MTOR/GCK	9
GO:0008645	hexose transmembrane transport	8/143	116/18903	2.81349e-06	1.70323e-05	6.87016e-06	DRD1/AKT1/TNF/SLC2A4/INSR/IL1B/NFE2L2/PPARD	8
GO:0007202	activation of phospholipase C activity	5/143	30/18903	2.82637e-06	1.70606e-05	6.88159e-06	HTR2A/ADRA1A/SELE/EGFR/AVPR1A	5
GO:0008209	androgen metabolic process	5/143	30/18903	2.82637e-06	1.70606e-05	6.88159e-06	CYP3A4/ESR1/SPP1/CYP17A1/CYP19A1	5
GO:0009409	response to cold	6/143	53/18903	2.89046e-06	1.73971e-05	7.0173e-06	PRKACA/ADRB2/ADRB1/LPL/FOS/CXCL10	6
GO:0048260	positive regulation of receptor-mediated endocytosis	6/143	53/18903	2.89046e-06	1.73971e-05	7.0173e-06	SELE/INSR/DRD2/VEGFA/EGF/SERPINE1	6
GO:0042509	regulation of tyrosine phosphorylation of STAT protein	7/143	82/18903	2.89732e-06	1.74132e-05	7.0238e-06	TNF/IL6/CAV1/IL2/IFNG/IL6ST/CSF2	7
GO:0048148	behavioral response to cocaine	4/143	14/18903	2.96357e-06	1.77857e-05	7.17406e-06	DRD1/HTR2A/DRD2/DRD3	4
GO:0000079	regulation of cyclin-dependent protein serine/threonine kinase activity	8/143	117/18903	3.00089e-06	1.79837e-05	7.25394e-06	CASP3/AKT1/EGFR/CCND1/CDKN1A/CDKN2A/PTEN/CDKN1B	8
GO:0044772	mitotic cell cycle phase transition	15/143	473/18903	3.0853e-06	1.84432e-05	7.43926e-06	BCL2/AKT1/CYP1A1/EGFR/CCND1/CDKN1A/CDKN2A/TP53/CCL2/PTEN/CHEK2/MDM2/CDKN1B/ABCB1/KCNA5	15
GO:0048754	branching morphogenesis of an epithelial tube	9/143	157/18903	3.08641e-06	1.84432e-05	7.43926e-06	BCL2/AR/TNF/ESR1/KDR/MET/VEGFA/EGF/CASR	9
GO:0006096	glycolytic process	7/143	83/18903	3.14434e-06	1.87624e-05	7.56803e-06	HTR2A/INSR/HIF1A/IFNG/PPARA/MTOR/GCK	7
GO:0006805	xenobiotic metabolic process	8/143	118/18903	3.19877e-06	1.90599e-05	7.68804e-06	CYP3A4/CYP1A2/CYP1A1/CYP1B1/AHR/GSTM1/GSTM2/ABCB1	8
GO:0045744	negative regulation of G protein-coupled receptor signaling pathway	6/143	54/18903	3.23164e-06	1.92283e-05	7.75594e-06	ADRB2/MET/DRD2/DRD3/CXCL8/ADA	6
GO:0006163	purine nucleotide metabolic process	15/143	476/18903	3.33217e-06	1.97981e-05	7.9858e-06	HTR2A/TGFB1/NOS2/NOS3/XDH/INSR/HIF1A/ACACA/IFNG/PPARA/HMGCR/MTOR/GCK/PDE4D/ADA	15
GO:0015718	monocarboxylic acid transport	8/143	119/18903	3.40763e-06	2.01664e-05	8.13435e-06	PTGS2/NOS2/TNF/DRD2/DRD3/IL1B/IL1A/CASR	8
GO:0015749	monosaccharide transmembrane transport	8/143	119/18903	3.40763e-06	2.01664e-05	8.13435e-06	DRD1/AKT1/TNF/SLC2A4/INSR/IL1B/NFE2L2/PPARD	8
GO:0006757	ATP generation from ADP	7/143	84/18903	3.40868e-06	2.01664e-05	8.13435e-06	HTR2A/INSR/HIF1A/IFNG/PPARA/MTOR/GCK	7
GO:0098657	import into cell	11/143	252/18903	3.48703e-06	2.06007e-05	8.30951e-06	KCNH2/DRD1/SLC6A4/SLC6A2/AKT1/TNF/DRD2/DRD3/IFNG/CACNA1B/TRPV4	11
GO:0050864	regulation of B cell activation	10/143	204/18903	3.5323e-06	2.08386e-05	8.40548e-06	BCL2/CASP3/TGFB1/AHR/CDKN1A/IL10/IL6/IL2/PTEN/ADA	10
GO:0002686	negative regulation of leukocyte migration	6/143	55/18903	3.60491e-06	2.11471e-05	8.52992e-06	DPP4/AKT1/HMOX1/CCL2/CYP19A1/ADA	6
GO:0042743	hydrogen peroxide metabolic process	6/143	55/18903	3.60491e-06	2.11471e-05	8.52992e-06	CYP1A2/CYP1A1/MMP3/SOD1/DUOX2/MPO	6
GO:0055078	sodium ion homeostasis	6/143	55/18903	3.60491e-06	2.11471e-05	8.52992e-06	DRD2/DRD3/IL1A/AVPR1A/EDNRB/AVPR2	6
GO:1900087	positive regulation of G1/S transition of mitotic cell cycle	6/143	55/18903	3.60491e-06	2.11471e-05	8.52992e-06	AKT1/CYP1A1/EGFR/CCND1/MDM2/KCNA5	6
GO:1904029	regulation of cyclin-dependent protein kinase activity	8/143	120/18903	3.62794e-06	2.12523e-05	8.57234e-06	CASP3/AKT1/EGFR/CCND1/CDKN1A/CDKN2A/PTEN/CDKN1B	8
GO:0034103	regulation of tissue remodeling	7/143	85/18903	3.6913e-06	2.15931e-05	8.70981e-06	PRKCA/TGFB1/PPARG/IL6/TP53/IL2/SPP1	7
GO:0051101	regulation of DNA binding	8/143	121/18903	3.86022e-06	2.25495e-05	9.0956e-06	TGFB1/PPARG/MAPK8/HMOX1/NGF/MMP9/EGF/IFNG	8
GO:0016032	viral process	14/143	421/18903	3.89256e-06	2.27066e-05	9.15897e-06	HTR2A/BCL2/DPP4/TNF/STAT1/ICAM1/INSR/EGFR/TP53/CAV1/CCL2/CXCL8/PPARA/LDLR	14
GO:0032770	positive regulation of monooxygenase activity	5/143	32/18903	3.94566e-06	2.2952e-05	9.25796e-06	AKT1/TNF/HIF1A/IL1B/IFNG	5
GO:1990776	response to angiotensin	5/143	32/18903	3.94566e-06	2.2952e-05	9.25796e-06	PTGS2/CA2/CAV1/NFE2L2/COL3A1	5
GO:0022411	cellular component disassembly	15/143	483/18903	3.97829e-06	2.31096e-05	9.32151e-06	ADRB2/PRKCA/TGFB1/DPP4/TNF/MMP1/INSR/MMP3/MMP2/MMP9/IL6/TP53/HIF1A/PIK3CA/TRPV4	15
GO:0007260	tyrosine phosphorylation of STAT protein	7/143	86/18903	3.99319e-06	2.31638e-05	9.34339e-06	TNF/IL6/CAV1/IL2/IFNG/IL6ST/CSF2	7
GO:0060986	endocrine hormone secretion	6/143	56/18903	4.01252e-06	2.32073e-05	9.36091e-06	PPARG/GJA1/IL1B/SPP1/CYP19A1/REN	6
GO:0071715	icosanoid transport	6/143	56/18903	4.01252e-06	2.32073e-05	9.36091e-06	PTGS2/NOS2/DRD2/DRD3/IL1B/IL1A	6
GO:0045725	positive regulation of glycogen biosynthetic process	4/143	15/18903	4.0175e-06	2.32073e-05	9.36091e-06	AKT1/INSR/IGF2/GCK	4
GO:0002285	lymphocyte activation involved in immune response	10/143	207/18903	4.02296e-06	2.32073e-05	9.36091e-06	TGFB1/ICAM1/IL10/IL6/TP53/IL2/IFNG/CD40LG/MTOR/ADA	10
GO:0043500	muscle adaptation	8/143	122/18903	4.10499e-06	2.36477e-05	9.53856e-06	ADRA1A/PRKCA/PPARG/NOS3/HMOX1/IL1B/PPARA/IL6ST	8
GO:0001892	embryonic placenta development	7/143	87/18903	4.31537e-06	2.48253e-05	1.00136e-05	AKT1/EGFR/MAPK1/IL10/HIF1A/IGF2/CSF2	7
GO:0046887	positive regulation of hormone secretion	8/143	123/18903	4.36279e-06	2.50289e-05	1.00957e-05	PPARG/DRD2/HIF1A/PPARD/SPP1/CYP19A1/CASR/GCK	8
GO:0071675	regulation of mononuclear cell migration	8/143	123/18903	4.36279e-06	2.50289e-05	1.00957e-05	AKT1/TNF/MAPK1/CCL2/SERPINE1/CXCL10/TRPV4/PLA2G7	8
GO:0006066	alcohol metabolic process	13/143	367/18903	4.43969e-06	2.54284e-05	1.02568e-05	PON1/CYP3A4/CYP1A2/CYP1A1/CYP1B1/AKR1B1/SOD1/PTEN/PPARD/HMGCR/HSD11B2/EDNRB/LDLR	13
GO:0035196	miRNA processing	6/143	57/18903	4.45683e-06	2.54284e-05	1.02568e-05	TGFB1/TNF/ESR1/EGFR/IL6/TP53	6
GO:0043388	positive regulation of DNA binding	6/143	57/18903	4.45683e-06	2.54284e-05	1.02568e-05	TGFB1/PPARG/NGF/MMP9/EGF/IFNG	6
GO:0070231	T cell apoptotic process	6/143	57/18903	4.45683e-06	2.54284e-05	1.02568e-05	BCL2/AKT1/TP53/HIF1A/CHEK2/ADA	6
GO:0045736	negative regulation of cyclin-dependent protein serine/threonine kinase activity	5/143	33/18903	4.62204e-06	2.62989e-05	1.0608e-05	CASP3/CDKN1A/CDKN2A/PTEN/CDKN1B	5
GO:1904030	negative regulation of cyclin-dependent protein kinase activity	5/143	33/18903	4.62204e-06	2.62989e-05	1.0608e-05	CASP3/CDKN1A/CDKN2A/PTEN/CDKN1B	5
GO:0051209	release of sequestered calcium ion into cytosol	8/143	124/18903	4.63418e-06	2.6332e-05	1.06213e-05	PRKACA/DRD1/HTR2A/F2R/GSTM2/DRD2/CXCL10/PDE4D	8
GO:0032370	positive regulation of lipid transport	7/143	88/18903	4.65892e-06	2.64365e-05	1.06635e-05	PON1/PPARG/CAV1/IL1B/IL1A/SPP1/CYP19A1	7
GO:0051283	negative regulation of sequestering of calcium ion	8/143	125/18903	4.91974e-06	2.78785e-05	1.12451e-05	PRKACA/DRD1/HTR2A/F2R/GSTM2/DRD2/CXCL10/PDE4D	8
GO:0001541	ovarian follicle development	6/143	58/18903	4.94033e-06	2.78814e-05	1.12463e-05	BCL2/ESR1/KDR/VEGFA/MMP2/SOD1	6
GO:0033619	membrane protein proteolysis	6/143	58/18903	4.94033e-06	2.78814e-05	1.12463e-05	TGFB1/TNF/IL10/IL1B/IFNG/RET	6
GO:0048010	vascular endothelial growth factor receptor signaling pathway	6/143	58/18903	4.94033e-06	2.78814e-05	1.12463e-05	KDR/PTPN1/VEGFA/HIF1A/IL1B/FLT1	6
GO:0034329	cell junction assembly	14/143	430/18903	4.9625e-06	2.79686e-05	1.12815e-05	PRKACA/DRD1/BCL2/PRKCA/TNF/KDR/DRD2/VEGFA/CAV1/GJA1/IL1B/PTEN/PRKCH/TRPV4	14
GO:0034644	cellular response to UV	7/143	89/18903	5.02494e-06	2.82823e-05	1.1408e-05	PTGS2/MMP1/MMP3/CDKN1A/MMP2/MMP9/TP53	7
GO:0045862	positive regulation of proteolysis	13/143	372/18903	5.14101e-06	2.88965e-05	1.16557e-05	PPARG/F2R/AKT1/TNF/XDH/EGF/CAV1/F3/IL1B/IFNG/PTEN/NFE2L2/MDM2	13
GO:0038127	ERBB signaling pathway	8/143	126/18903	5.22007e-06	2.93013e-05	1.1819e-05	TGFB1/AKT1/EGFR/MMP9/MAPK1/EGF/NCF1/PIK3CA	8
GO:0045986	negative regulation of smooth muscle contraction	4/143	16/18903	5.32522e-06	2.98112e-05	1.20247e-05	PTGS2/ADRB2/KCNMA1/SOD1	4
GO:0070875	positive regulation of glycogen metabolic process	4/143	16/18903	5.32522e-06	2.98112e-05	1.20247e-05	AKT1/INSR/IGF2/GCK	4
GO:0055094	response to lipoprotein particle	5/143	34/18903	5.38609e-06	3.01115e-05	1.21458e-05	PPARG/AKT1/LPL/CASR/LDLR	5
GO:0060191	regulation of lipase activity	7/143	90/18903	5.41458e-06	3.02302e-05	1.21937e-05	HTR2A/ADRA1A/SELE/ESR1/EGFR/AVPR1A/FLT1	7
GO:0002090	regulation of receptor internalization	6/143	59/18903	5.4656e-06	3.04742e-05	1.22921e-05	SELE/INSR/DRD2/DRD3/VEGFA/EGF	6
GO:0051282	regulation of sequestering of calcium ion	8/143	127/18903	5.53578e-06	3.08242e-05	1.24333e-05	PRKACA/DRD1/HTR2A/F2R/GSTM2/DRD2/CXCL10/PDE4D	8
GO:0030198	extracellular matrix organization	12/143	318/18903	5.55136e-06	3.08697e-05	1.24516e-05	TGFB1/DPP4/TNF/MMP1/CYP1B1/MMP3/MMP2/MMP9/IL6/CAV1/COL1A1/COL3A1	12
GO:0019058	viral life cycle	12/143	319/18903	5.73137e-06	3.17858e-05	1.28212e-05	HTR2A/BCL2/DPP4/TNF/ICAM1/INSR/EGFR/CAV1/CCL2/CXCL8/PPARA/LDLR	12
GO:0043062	extracellular structure organization	12/143	319/18903	5.73137e-06	3.17858e-05	1.28212e-05	TGFB1/DPP4/TNF/MMP1/CYP1B1/MMP3/MMP2/MMP9/IL6/CAV1/COL1A1/COL3A1	12
GO:1905517	macrophage migration	6/143	60/18903	6.03533e-06	3.3427e-05	1.34832e-05	MMP2/MAPK1/CCL2/CYP19A1/EDNRB/TRPV4	6
GO:0045229	external encapsulating structure organization	12/143	321/18903	6.10688e-06	3.37784e-05	1.36249e-05	TGFB1/DPP4/TNF/MMP1/CYP1B1/MMP3/MMP2/MMP9/IL6/CAV1/COL1A1/COL3A1	12
GO:0016242	negative regulation of macroautophagy	5/143	35/18903	6.24568e-06	3.44547e-05	1.38977e-05	AKT1/HMOX1/TP53/MTOR/PIK3CA	5
GO:0090075	relaxation of muscle	5/143	35/18903	6.24568e-06	3.44547e-05	1.38977e-05	GSTM2/KCNMA1/SOD1/PIK3CA/PDE4D	5
GO:0046031	ADP metabolic process	7/143	92/18903	6.26954e-06	3.45405e-05	1.39323e-05	HTR2A/INSR/HIF1A/IFNG/PPARA/MTOR/GCK	7
GO:0002697	regulation of immune effector process	13/143	379/18903	6.28721e-06	3.45921e-05	1.39531e-05	TGFB1/NOS2/TNF/HMOX1/ICAM1/AHR/IL10/IL6/IL1B/IL2/IFNG/NCF1/CD40LG	13
GO:0002573	myeloid leukocyte differentiation	10/143	218/18903	6.36384e-06	3.49675e-05	1.41046e-05	PRKCA/TGFB1/PPARG/TNF/VEGFA/FOS/MMP9/IFNG/MTOR/CSF2	10
GO:0070918	small regulatory ncRNA processing	6/143	61/18903	6.65233e-06	3.65045e-05	1.47245e-05	TGFB1/TNF/ESR1/EGFR/IL6/TP53	6
GO:0015849	organic acid transport	12/143	324/18903	6.7107e-06	3.67764e-05	1.48342e-05	PPARG/AKT1/TNF/DRD2/DRD3/GJA1/IL1B/IL1A/PPARA/PPARD/AVPR1A/ABCB1	12
GO:0051781	positive regulation of cell division	7/143	93/18903	6.73737e-06	3.6874e-05	1.48736e-05	TGFB1/DRD2/DRD3/VEGFA/IL1B/IL1A/IGF2	7
GO:0090494	dopamine uptake	4/143	17/18903	6.92288e-06	3.78396e-05	1.5263e-05	DRD1/SLC6A2/DRD2/DRD3	4
GO:0051208	sequestering of calcium ion	8/143	131/18903	6.96539e-06	3.80221e-05	1.53366e-05	PRKACA/DRD1/HTR2A/F2R/GSTM2/DRD2/CXCL10/PDE4D	8
GO:0032228	regulation of synaptic transmission, GABAergic	5/143	36/18903	7.20909e-06	3.92495e-05	1.58317e-05	ADRA1A/CA2/DRD2/PTEN/CNR1	5
GO:0098810	neurotransmitter reuptake	5/143	36/18903	7.20909e-06	3.92495e-05	1.58317e-05	DRD1/SLC6A4/SLC6A2/DRD2/DRD3	5
GO:1903035	negative regulation of response to wounding	7/143	94/18903	7.23385e-06	3.93329e-05	1.58654e-05	NOS3/TNF/PLAT/THBD/SERPINE1/PTEN/SPP1	7
GO:0034219	carbohydrate transmembrane transport	8/143	132/18903	7.3679e-06	4.00095e-05	1.61383e-05	DRD1/AKT1/TNF/SLC2A4/INSR/IL1B/NFE2L2/PPARD	8
GO:0009267	cellular response to starvation	9/143	175/18903	7.4891e-06	4.06147e-05	1.63824e-05	BCL2/MAPK8/FOS/CDKN1A/MAPK1/TP53/NFE2L2/PPARA/MTOR	9
GO:0014909	smooth muscle cell migration	7/143	95/18903	7.76034e-06	4.2031e-05	1.69537e-05	BCL2/CYP1B1/PLAT/SERPINE1/NFE2L2/PPARD/IGFBP3	7
GO:0050994	regulation of lipid catabolic process	6/143	63/18903	8.03999e-06	4.33764e-05	1.74963e-05	AKT1/TNF/IL1B/PPARA/CNR1/LDLR	6
GO:0070542	response to fatty acid	6/143	63/18903	8.03999e-06	4.33764e-05	1.74963e-05	PTGS2/PON1/LPL/PLAT/PIK3CA/LDLR	6
GO:2001258	negative regulation of cation channel activity	6/143	63/18903	8.03999e-06	4.33764e-05	1.74963e-05	GSTM2/DRD2/DRD3/MMP9/CAV1/MTNR1B	6
GO:0051099	positive regulation of binding	9/143	177/18903	8.21012e-06	4.42369e-05	1.78435e-05	TGFB1/PON1/PPARG/MET/NGF/MMP9/EGF/CAV1/IFNG	9
GO:0071402	cellular response to lipoprotein particle stimulus	5/143	37/18903	8.285e-06	4.45827e-05	1.79829e-05	PPARG/AKT1/LPL/CASR/LDLR	5
GO:0032091	negative regulation of protein binding	7/143	96/18903	8.31827e-06	4.4704e-05	1.80319e-05	ADRB2/AKT1/MAPK8/CDKN1A/IL10/CAV1/PPARA	7
GO:0046777	protein autophosphorylation	10/143	226/18903	8.73485e-06	4.6822e-05	1.88862e-05	PRKACA/AKT1/INSR/KDR/EGFR/VEGFA/CAV1/CHEK2/MTOR/FLT1	10
GO:0051651	maintenance of location in cell	10/143	226/18903	8.73485e-06	4.6822e-05	1.88862e-05	PRKACA/DRD1/HTR2A/F2R/AKT1/GSTM2/DRD2/CAV1/CXCL10/PDE4D	10
GO:0032310	prostaglandin secretion	4/143	18/18903	8.84861e-06	4.71888e-05	1.90341e-05	PTGS2/NOS2/IL1B/IL1A	4
GO:0043117	positive regulation of vascular permeability	4/143	18/18903	8.84861e-06	4.71888e-05	1.90341e-05	PDE3A/TGFB1/VEGFA/TRPV4	4
GO:0050665	hydrogen peroxide biosynthetic process	4/143	18/18903	8.84861e-06	4.71888e-05	1.90341e-05	CYP1A2/CYP1A1/SOD1/DUOX2	4
GO:0090493	catecholamine uptake	4/143	18/18903	8.84861e-06	4.71888e-05	1.90341e-05	DRD1/SLC6A2/DRD2/DRD3	4
GO:0006942	regulation of striated muscle contraction	7/143	97/18903	8.90908e-06	4.74506e-05	1.91397e-05	PRKACA/ADRA1A/ADRA1B/GSTM2/CAV1/PDE4D/TRPV4	7
GO:1901987	regulation of cell cycle phase transition	14/143	453/18903	8.97425e-06	4.77366e-05	1.92551e-05	BCL2/AKT1/CYP1A1/EGFR/CCND1/CDKN1A/CDKN2A/TP53/CCL2/PTEN/CHEK2/MDM2/CDKN1B/KCNA5	14
GO:0001701	in utero embryonic development	13/143	393/18903	9.27641e-06	4.92809e-05	1.9878e-05	AR/NOS3/AKT1/EGFR/VEGFA/MAPK1/IL10/TP53/HIF1A/COL3A1/IGF2/CSF2/ADA	13
GO:0032094	response to food	5/143	38/18903	9.48249e-06	5.03116e-05	2.02937e-05	AKT1/CYP1A1/MPO/PPARA/HSD11B2	5
GO:0031100	animal organ regeneration	6/143	65/18903	9.65344e-06	5.11534e-05	2.06333e-05	F7/TNF/HMOX1/CCND1/IL10/IL6	6
GO:0110148	biomineralization	9/143	181/18903	9.83183e-06	5.20325e-05	2.09879e-05	PTGS2/ADRB2/TGFB1/NOS3/HIF1A/COL1A1/PPARA/SPP1/ADA	9
GO:0043279	response to alkaloid	7/143	99/18903	1.01955e-05	5.38885e-05	2.17365e-05	DRD1/HTR2A/CASP3/GSTM2/DRD2/DRD3/CNR1	7
GO:0008210	estrogen metabolic process	5/143	39/18903	1.08111e-05	5.68537e-05	2.29326e-05	CYP3A4/CYP1A2/CYP1A1/CYP1B1/CYP19A1	5
GO:0044060	regulation of endocrine process	5/143	39/18903	1.08111e-05	5.68537e-05	2.29326e-05	F2R/GJA1/SPP1/CYP19A1/REN	5
GO:0060251	regulation of glial cell proliferation	5/143	39/18903	1.08111e-05	5.68537e-05	2.29326e-05	TNF/IL6/TP53/IL1B/PRKCH	5
GO:0097242	amyloid-beta clearance	5/143	39/18903	1.08111e-05	5.68537e-05	2.29326e-05	TNF/INSR/IFNG/HMGCR/LDLR	5
GO:0002532	production of molecular mediator involved in inflammatory response	7/143	100/18903	1.08942e-05	5.71466e-05	2.30507e-05	NOS2/TNF/IL6/HIF1A/SERPINE1/NCF1/PPARA	7
GO:0006165	nucleoside diphosphate phosphorylation	7/143	100/18903	1.08942e-05	5.71466e-05	2.30507e-05	HTR2A/INSR/HIF1A/IFNG/PPARA/MTOR/GCK	7
GO:0002544	chronic inflammatory response	4/143	19/18903	1.11425e-05	5.80831e-05	2.34285e-05	TNF/VCAM1/IL10/CYP19A1	4
GO:0010885	regulation of cholesterol storage	4/143	19/18903	1.11425e-05	5.80831e-05	2.34285e-05	PPARG/LPL/PPARA/PPARD	4
GO:0036003	positive regulation of transcription from RNA polymerase II promoter in response to stress	4/143	19/18903	1.11425e-05	5.80831e-05	2.34285e-05	VEGFA/TP53/HIF1A/NFE2L2	4
GO:0070242	thymocyte apoptotic process	4/143	19/18903	1.11425e-05	5.80831e-05	2.34285e-05	TP53/HIF1A/CHEK2/ADA	4
GO:1902894	negative regulation of miRNA transcription	4/143	19/18903	1.11425e-05	5.80831e-05	2.34285e-05	TGFB1/PPARG/PPARA/PPARD	4
GO:0050728	negative regulation of inflammatory response	9/143	184/18903	1.1221e-05	5.84195e-05	2.35642e-05	PPARG/IL10/SOD1/IL2/PPARA/PPARD/CYP19A1/LDLR/ADA	9
GO:0042531	positive regulation of tyrosine phosphorylation of STAT protein	6/143	67/18903	1.15195e-05	5.98986e-05	2.41608e-05	TNF/IL6/IL2/IFNG/IL6ST/CSF2	6
GO:0070555	response to interleukin-1	8/143	141/18903	1.19628e-05	6.21259e-05	2.50592e-05	PRKCA/SELE/MMP2/IL6/HIF1A/IL1B/CCL2/CXCL8	8
GO:0043267	negative regulation of potassium ion transport	5/143	40/18903	1.22807e-05	6.36182e-05	2.56611e-05	KCNH2/HTR2A/NOS3/CAV1/MTNR1B	5
GO:0071392	cellular response to estradiol stimulus	5/143	40/18903	1.22807e-05	6.36182e-05	2.56611e-05	ESR1/ESR2/EGFR/MMP2/IL10	5
GO:0007249	I-kappaB kinase/NF-kappaB signaling	11/143	288/18903	1.23637e-05	6.39685e-05	2.58024e-05	F2R/AKT1/TNF/STAT1/HMOX1/ESR1/GJA1/IL1B/IL1A/EDNRB/AVPR2	11
GO:0008630	intrinsic apoptotic signaling pathway in response to DNA damage	7/143	102/18903	1.24111e-05	6.40547e-05	2.58372e-05	BCL2/TNF/HMOX1/CDKN1A/TP53/CHEK2/ACKR3	7
GO:0046939	nucleotide phosphorylation	7/143	102/18903	1.24111e-05	6.40547e-05	2.58372e-05	HTR2A/INSR/HIF1A/IFNG/PPARA/MTOR/GCK	7
GO:0042446	hormone biosynthetic process	6/143	68/18903	1.25562e-05	6.46436e-05	2.60747e-05	AKR1B1/HIF1A/DUOX2/CYP17A1/CYP19A1/NR3C1	6
GO:1902808	positive regulation of cell cycle G1/S phase transition	6/143	68/18903	1.25562e-05	6.46436e-05	2.60747e-05	AKT1/CYP1A1/EGFR/CCND1/MDM2/KCNA5	6
GO:0030324	lung development	9/143	187/18903	1.27745e-05	6.56863e-05	2.64953e-05	NOS3/TNF/CYP1A2/KDR/VEGFA/MAPK1/COL3A1/HSD11B1/ADA	9
GO:0045639	positive regulation of myeloid cell differentiation	7/143	103/18903	1.32327e-05	6.78745e-05	2.73779e-05	PRKCA/TGFB1/TNF/STAT1/FOS/HIF1A/IFNG	7
GO:1903076	regulation of protein localization to plasma membrane	7/143	103/18903	1.32327e-05	6.78745e-05	2.73779e-05	TGFB1/AR/AKT1/TNF/EGFR/IFNG/PRKCH	7
GO:0030099	myeloid cell differentiation	13/143	407/18903	1.34557e-05	6.89334e-05	2.78051e-05	CASP3/PRKCA/TGFB1/PPARG/TNF/STAT1/VEGFA/FOS/MMP9/HIF1A/IFNG/MTOR/CSF2	13
GO:0002260	lymphocyte homeostasis	6/143	69/18903	1.36671e-05	6.99305e-05	2.82072e-05	BCL2/CASP3/AKT1/HIF1A/IL2/ADA	6
GO:0015732	prostaglandin transport	4/143	20/18903	1.38464e-05	7.05015e-05	2.84376e-05	PTGS2/NOS2/IL1B/IL1A	4
GO:0042359	vitamin D metabolic process	4/143	20/18903	1.38464e-05	7.05015e-05	2.84376e-05	TNF/CYP3A4/CYP1A1/IFNG	4
GO:0051546	keratinocyte migration	4/143	20/18903	1.38464e-05	7.05015e-05	2.84376e-05	MMP9/PTEN/PPARD/MTOR	4
GO:2000629	negative regulation of miRNA metabolic process	4/143	20/18903	1.38464e-05	7.05015e-05	2.84376e-05	TGFB1/PPARG/PPARA/PPARD	4
GO:0071478	cellular response to radiation	9/143	189/18903	1.39092e-05	7.07347e-05	2.85316e-05	PTGS2/MMP1/MMP3/CDKN1A/MMP2/MMP9/TP53/CHEK2/MDM2	9
GO:0009135	purine nucleoside diphosphate metabolic process	7/143	104/18903	1.40988e-05	7.15242e-05	2.88501e-05	HTR2A/INSR/HIF1A/IFNG/PPARA/MTOR/GCK	7
GO:0009179	purine ribonucleoside diphosphate metabolic process	7/143	104/18903	1.40988e-05	7.15242e-05	2.88501e-05	HTR2A/INSR/HIF1A/IFNG/PPARA/MTOR/GCK	7
GO:0042692	muscle cell differentiation	13/143	409/18903	1.41712e-05	7.18042e-05	2.8963e-05	ADRA1A/BCL2/CASP3/TGFB1/AKT1/VEGFA/PPARA/CXCL10/IGF2/MDM2/AVPR1A/MTOR/EDNRB	13
GO:0002366	leukocyte activation involved in immune response	11/143	293/18903	1.45173e-05	7.33791e-05	2.95983e-05	TGFB1/HMOX1/ICAM1/IL10/IL6/TP53/IL2/IFNG/CD40LG/MTOR/ADA	11
GO:0051146	striated muscle cell differentiation	11/143	293/18903	1.45173e-05	7.33791e-05	2.95983e-05	ADRA1A/BCL2/CASP3/TGFB1/AKT1/VEGFA/PPARA/CXCL10/IGF2/AVPR1A/MTOR	11
GO:0051783	regulation of nuclear division	8/143	145/18903	1.46717e-05	7.40697e-05	2.98769e-05	PDE3A/TNF/INSR/DRD3/EGF/IL1B/IL1A/IGF2	8
GO:0030323	respiratory tube development	9/143	191/18903	1.51287e-05	7.62843e-05	3.07702e-05	NOS3/TNF/CYP1A2/KDR/VEGFA/MAPK1/COL3A1/HSD11B1/ADA	9
GO:0002703	regulation of leukocyte mediated immunity	10/143	241/18903	1.52815e-05	7.69617e-05	3.10434e-05	TGFB1/NOS2/TNF/HMOX1/ICAM1/AHR/IL10/IL6/IL1B/IL2	10
GO:0050768	negative regulation of neurogenesis	8/143	146/18903	1.54242e-05	7.75865e-05	3.12954e-05	TNF/DRD3/IL6/TP53/IL1B/PTEN/SPP1/LDLR	8
GO:0010907	positive regulation of glucose metabolic process	5/143	42/18903	1.56846e-05	7.88016e-05	3.17855e-05	AKT1/INSR/PPARA/IGF2/GCK	5
GO:0009755	hormone-mediated signaling pathway	9/143	192/18903	1.57718e-05	7.91441e-05	3.19237e-05	NR3C2/AR/PPARG/ESR1/ESR2/PPARA/PPARD/REN/NR3C1	9
GO:0002548	monocyte chemotaxis	6/143	71/18903	1.61271e-05	8.08294e-05	3.26035e-05	IL6/CCL2/SERPINE1/CXCL10/FLT1/PLA2G7	6
GO:0008584	male gonad development	8/143	147/18903	1.62088e-05	8.11416e-05	3.27294e-05	BCL2/AR/CYP1B1/INSR/ESR1/CCND1/IL1A/REN	8
GO:0002263	cell activation involved in immune response	11/143	297/18903	1.64678e-05	8.2339e-05	3.32124e-05	TGFB1/HMOX1/ICAM1/IL10/IL6/TP53/IL2/IFNG/CD40LG/MTOR/ADA	11
GO:0003085	negative regulation of systemic arterial blood pressure	4/143	21/18903	1.70041e-05	8.4614e-05	3.413e-05	ADRA1A/ADRB2/TNF/ADRB1	4
GO:0010878	cholesterol storage	4/143	21/18903	1.70041e-05	8.4614e-05	3.413e-05	PPARG/LPL/PPARA/PPARD	4
GO:0060252	positive regulation of glial cell proliferation	4/143	21/18903	1.70041e-05	8.4614e-05	3.413e-05	TNF/IL6/IL1B/PRKCH	4
GO:1901522	positive regulation of transcription from RNA polymerase II promoter involved in cellular response to chemical stimulus	4/143	21/18903	1.70041e-05	8.4614e-05	3.413e-05	VEGFA/TP53/HIF1A/NFE2L2	4
GO:0046546	development of primary male sexual characteristics	8/143	148/18903	1.70268e-05	8.46262e-05	3.41349e-05	BCL2/AR/CYP1B1/INSR/ESR1/CCND1/IL1A/REN	8
GO:1901991	negative regulation of mitotic cell cycle phase transition	9/143	194/18903	1.71283e-05	8.5029e-05	3.42974e-05	BCL2/CCND1/CDKN1A/TP53/CCL2/PTEN/CHEK2/MDM2/CDKN1B	9
GO:0045600	positive regulation of fat cell differentiation	6/143	72/18903	1.74845e-05	8.65908e-05	3.49274e-05	PTGS2/HTR2A/PPARG/AKT1/LPL/PPARD	6
GO:0050709	negative regulation of protein secretion	6/143	72/18903	1.74845e-05	8.65908e-05	3.49274e-05	F2R/DRD2/DRD3/IL1B/HMGCR/MTNR1B	6
GO:0007595	lactation	5/143	43/18903	1.76409e-05	8.71584e-05	3.51563e-05	XDH/VEGFA/CCND1/HIF1A/CAV1	5
GO:0042554	superoxide anion generation	5/143	43/18903	1.76409e-05	8.71584e-05	3.51563e-05	TGFB1/SOD1/DUOX2/NCF1/CRP	5
GO:0032872	regulation of stress-activated MAPK cascade	9/143	195/18903	1.7843e-05	8.80521e-05	3.55168e-05	TNF/XDH/EGFR/VEGFA/MAPK1/IL1B/IL1A/NCF1/TRPV4	9
GO:0006090	pyruvate metabolic process	7/143	108/18903	1.80465e-05	8.87409e-05	3.57946e-05	HTR2A/INSR/HIF1A/IFNG/PPARA/MTOR/GCK	7
GO:0014812	muscle cell migration	7/143	108/18903	1.80465e-05	8.87409e-05	3.57946e-05	BCL2/CYP1B1/PLAT/SERPINE1/NFE2L2/PPARD/IGFBP3	7
GO:0034308	primary alcohol metabolic process	7/143	108/18903	1.80465e-05	8.87409e-05	3.57946e-05	CYP3A4/CYP1A2/CYP1A1/CYP1B1/AKR1B1/HSD11B2/EDNRB	7
GO:0030098	lymphocyte differentiation	13/143	419/18903	1.82749e-05	8.97582e-05	3.6205e-05	BCL2/VCAM1/IL10/IL6/TP53/SOD1/IL1B/IL2/IFNG/IL1A/CD40LG/MTOR/ADA	13
GO:0007612	learning	8/143	150/18903	1.87673e-05	9.20679e-05	3.71366e-05	PTGS2/DRD1/INSR/DRD2/DRD3/FOS/HIF1A/HMGCR	8
GO:0031330	negative regulation of cellular catabolic process	10/143	247/18903	1.88933e-05	9.25769e-05	3.7342e-05	ADRA1A/BCL2/AKT1/HMOX1/MET/IL10/TP53/CNR1/MTOR/PIK3CA	10
GO:0000271	polysaccharide biosynthetic process	6/143	73/18903	1.89326e-05	9.26606e-05	3.73757e-05	TGFB1/AKT1/INSR/EGF/IGF2/GCK	6
GO:0051961	negative regulation of nervous system development	8/143	151/18903	1.9692e-05	9.62645e-05	3.88294e-05	TNF/DRD3/IL6/TP53/IL1B/PTEN/SPP1/LDLR	8
GO:0001504	neurotransmitter uptake	5/143	44/18903	1.97821e-05	9.65914e-05	3.89612e-05	DRD1/SLC6A4/SLC6A2/DRD2/DRD3	5
GO:0002819	regulation of adaptive immune response	9/143	198/18903	2.01414e-05	9.81155e-05	3.9576e-05	TGFB1/TNF/AHR/IL10/IL6/IL1B/IL2/IL6ST/ADA	9
GO:0070302	regulation of stress-activated protein kinase signaling cascade	9/143	198/18903	2.01414e-05	9.81155e-05	3.9576e-05	TNF/XDH/EGFR/VEGFA/MAPK1/IL1B/IL1A/NCF1/TRPV4	9
GO:0007173	epidermal growth factor receptor signaling pathway	7/143	110/18903	2.03386e-05	9.89604e-05	3.99168e-05	TGFB1/AKT1/EGFR/MMP9/EGF/NCF1/PIK3CA	7
GO:0051926	negative regulation of calcium ion transport	6/143	74/18903	2.04758e-05	9.95121e-05	4.01393e-05	PTGS2/BCL2/NOS3/GSTM2/DRD2/DRD3	6
GO:0007043	cell-cell junction assembly	8/143	152/18903	2.06548e-05	9.97133e-05	4.02205e-05	PRKACA/PRKCA/TNF/CAV1/GJA1/IL1B/PRKCH/TRPV4	8
GO:0030183	B cell differentiation	8/143	152/18903	2.06548e-05	9.97133e-05	4.02205e-05	BCL2/VCAM1/IL10/IL6/TP53/IL2/CD40LG/ADA	8
GO:0030728	ovulation	4/143	22/18903	2.06609e-05	9.97133e-05	4.02205e-05	PTGS2/NOS3/MMP2/PLAT	4
GO:0035809	regulation of urine volume	4/143	22/18903	2.06609e-05	9.97133e-05	4.02205e-05	DRD2/AKR1B1/EDNRB/AVPR2	4
GO:0061042	vascular wound healing	4/143	22/18903	2.06609e-05	9.97133e-05	4.02205e-05	TNF/KDR/VEGFA/SERPINE1	4
GO:0071404	cellular response to low-density lipoprotein particle stimulus	4/143	22/18903	2.06609e-05	9.97133e-05	4.02205e-05	PPARG/LPL/CASR/LDLR	4
GO:0016485	protein processing	10/143	250/18903	2.09591e-05	0.000101035	4.07538e-05	PRKACA/CASP3/DPP4/F7/F3/PLAT/THBD/SERPINE1/REN/PLA2G7	10
GO:0043393	regulation of protein binding	9/143	200/18903	2.18097e-05	0.000105014	4.23586e-05	PRKACA/ADRB2/AKT1/MAPK8/CDKN1A/MMP9/IL10/CAV1/PPARA	9
GO:0032890	regulation of organic acid transport	6/143	75/18903	2.21189e-05	0.000105654	4.26168e-05	AKT1/TNF/IL1B/IL1A/PPARA/AVPR1A	6
GO:0046323	glucose import	6/143	75/18903	2.21189e-05	0.000105654	4.26168e-05	DRD1/AKT1/TNF/SLC2A4/INSR/NFE2L2	6
GO:2000242	negative regulation of reproductive process	6/143	75/18903	2.21189e-05	0.000105654	4.26168e-05	SOD1/GJA1/PLAT/IL1A/CDKN1B/ADA	6
GO:0006775	fat-soluble vitamin metabolic process	5/143	45/18903	2.21201e-05	0.000105654	4.26168e-05	TNF/CYP3A4/CYP1A1/IFNG/PPARD	5
GO:0031295	T cell costimulation	5/143	45/18903	2.21201e-05	0.000105654	4.26168e-05	DPP4/AKT1/CAV1/CD40LG/PIK3CA	5
GO:0046427	positive regulation of receptor signaling pathway via JAK-STAT	5/143	45/18903	2.21201e-05	0.000105654	4.26168e-05	F2R/TNF/CYP1B1/IL10/IL6	5
GO:1904646	cellular response to amyloid-beta	5/143	45/18903	2.21201e-05	0.000105654	4.26168e-05	ADRB2/TNF/ICAM1/VCAM1/GJA1	5
GO:0048259	regulation of receptor-mediated endocytosis	7/143	112/18903	2.28658e-05	0.00010909	4.40028e-05	SELE/INSR/DRD2/DRD3/VEGFA/EGF/SERPINE1	7
GO:0022408	negative regulation of cell-cell adhesion	9/143	202/18903	2.3594e-05	0.000112436	4.53523e-05	CASP3/TGFB1/AKT1/VEGFA/IL10/IL2/PTEN/PPARA/TRPV4	9
GO:0002637	regulation of immunoglobulin production	6/143	76/18903	2.38665e-05	0.000113088	4.56151e-05	TGFB1/TNF/IL10/IL6/IL2/CD40LG	6
GO:0006073	cellular glucan metabolic process	6/143	76/18903	2.38665e-05	0.000113088	4.56151e-05	AKT1/INSR/MGAM/IGF2/IL6ST/GCK	6
GO:0044042	glucan metabolic process	6/143	76/18903	2.38665e-05	0.000113088	4.56151e-05	AKT1/INSR/MGAM/IGF2/IL6ST/GCK	6
GO:0045685	regulation of glial cell differentiation	6/143	76/18903	2.38665e-05	0.000113088	4.56151e-05	TGFB1/DRD3/IL6/MTOR/IL6ST/LDLR	6
GO:0086003	cardiac muscle cell contraction	6/143	76/18903	2.38665e-05	0.000113088	4.56151e-05	KCNH2/CAV1/GJA1/PIK3CA/PDE4D/KCNA5	6
GO:0035272	exocrine system development	5/143	46/18903	2.46675e-05	0.00011675	4.70925e-05	TGFB1/TNF/INSR/EGFR/IGF2	5
GO:0019430	removal of superoxide radicals	4/143	23/18903	2.48639e-05	0.000117546	4.74136e-05	NOS3/SOD1/MPO/NFE2L2	4
GO:0008643	carbohydrate transport	8/143	156/18903	2.49107e-05	0.000117634	4.74489e-05	DRD1/AKT1/TNF/SLC2A4/INSR/IL1B/NFE2L2/PPARD	8
GO:0009185	ribonucleoside diphosphate metabolic process	7/143	114/18903	2.56465e-05	0.000120971	4.87951e-05	HTR2A/INSR/HIF1A/IFNG/PPARA/MTOR/GCK	7
GO:0043281	regulation of cysteine-type endopeptidase activity involved in apoptotic process	9/143	205/18903	2.65025e-05	0.000124867	5.03667e-05	PTGS2/PPARG/F2R/AKT1/TNF/XDH/VEGFA/MMP9/F3	9
GO:0001678	cellular glucose homeostasis	8/143	158/18903	2.73001e-05	0.00012819	5.1707e-05	PRKACA/ICAM1/HIF1A/NCF1/PPARD/PIK3CA/CASR/GCK	8
GO:0044409	entry into host	8/143	158/18903	2.73001e-05	0.00012819	5.1707e-05	HTR2A/DPP4/ICAM1/INSR/EGFR/CAV1/CXCL8/LDLR	8
GO:0097530	granulocyte migration	8/143	158/18903	2.73001e-05	0.00012819	5.1707e-05	DPP4/MAPK1/IL1B/CCL2/CXCL8/IL1A/CXCL10/TRPV4	8
GO:0008542	visual learning	5/143	47/18903	2.74371e-05	0.000128399	5.17913e-05	DRD1/DRD2/DRD3/HIF1A/HMGCR	5
GO:0031294	lymphocyte costimulation	5/143	47/18903	2.74371e-05	0.000128399	5.17913e-05	DPP4/AKT1/CAV1/CD40LG/PIK3CA	5
GO:0070849	response to epidermal growth factor	5/143	47/18903	2.74371e-05	0.000128399	5.17913e-05	AKT1/EGFR/FOS/MAPK1/COL1A1	5
GO:0055117	regulation of cardiac muscle contraction	6/143	78/18903	2.76951e-05	0.000129316	5.21612e-05	PRKACA/ADRA1A/ADRA1B/GSTM2/CAV1/PDE4D	6
GO:0061045	negative regulation of wound healing	6/143	78/18903	2.76951e-05	0.000129316	5.21612e-05	NOS3/TNF/PLAT/THBD/SERPINE1/PTEN	6
GO:0035051	cardiocyte differentiation	8/143	159/18903	2.8565e-05	0.000133229	5.37392e-05	ADRA1A/TGFB1/VCAM1/EGFR/VEGFA/MAPK1/PPARA/MTOR	8
GO:0010623	programmed cell death involved in cell development	4/143	24/18903	2.96619e-05	0.000137881	5.5616e-05	BCL2/SOD1/IL1B/IL1A	4
GO:0051043	regulation of membrane protein ectodomain proteolysis	4/143	24/18903	2.96619e-05	0.000137881	5.5616e-05	TNF/IL10/IL1B/IFNG	4
GO:2000637	positive regulation of miRNA-mediated gene silencing	4/143	24/18903	2.96619e-05	0.000137881	5.5616e-05	TGFB1/EGFR/IL6/TP53	4
GO:0016236	macroautophagy	11/143	317/18903	3.00202e-05	0.000139391	5.6225e-05	PRKACA/ADRB2/CASP3/AKT1/MAPK8/HMOX1/KDR/TP53/HIF1A/MTOR/PIK3CA	11
GO:0042220	response to cocaine	5/143	48/18903	3.04421e-05	0.000141193	5.69518e-05	DRD1/HTR2A/DRD2/DRD3/CNR1	5
GO:0030100	regulation of endocytosis	9/143	209/18903	3.08496e-05	0.000142607	5.75221e-05	SELE/INSR/PTPN1/DRD2/DRD3/VEGFA/EGF/CAV1/SERPINE1	9
GO:0045732	positive regulation of protein catabolic process	9/143	209/18903	3.08496e-05	0.000142607	5.75221e-05	AKT1/TNF/CAV1/IL1B/IFNG/NFE2L2/MDM2/CDKN1B/LDLR	9
GO:0071383	cellular response to steroid hormone stimulus	9/143	209/18903	3.08496e-05	0.000142607	5.75221e-05	NR3C2/AR/CYP1B1/ESR1/ESR2/PLAT/PPARA/PPARD/NR3C1	9
GO:0071230	cellular response to amino acid stimulus	6/143	80/18903	3.20027e-05	0.000147649	5.95558e-05	TNF/EGFR/MMP2/COL1A1/COL3A1/MTOR	6
GO:0007088	regulation of mitotic nuclear division	7/143	118/18903	3.20467e-05	0.000147649	5.95558e-05	TNF/INSR/DRD3/EGF/IL1B/IL1A/IGF2	7
GO:0071346	cellular response to interferon-gamma	7/143	118/18903	3.20467e-05	0.000147649	5.95558e-05	NOS2/PPARG/TNF/STAT1/TP53/CCL2/IFNG	7
GO:0042594	response to starvation	9/143	211/18903	3.32407e-05	0.000152812	6.16384e-05	BCL2/MAPK8/FOS/CDKN1A/MAPK1/TP53/NFE2L2/PPARA/MTOR	9
GO:0060541	respiratory system development	9/143	211/18903	3.32407e-05	0.000152812	6.16384e-05	NOS3/TNF/CYP1A2/KDR/VEGFA/MAPK1/COL3A1/HSD11B1/ADA	9
GO:0033628	regulation of cell adhesion mediated by integrin	5/143	49/18903	3.36963e-05	0.000154395	6.22771e-05	DPP4/CYP1B1/SERPINE1/RET/ADA	5
GO:0070509	calcium ion import	5/143	49/18903	3.36963e-05	0.000154395	6.22771e-05	EGF/CCL2/CASR/GCK/TRPV4	5
GO:2000378	negative regulation of reactive oxygen species metabolic process	5/143	49/18903	3.36963e-05	0.000154395	6.22771e-05	BCL2/MMP3/TP53/HIF1A/PPARA	5
GO:0001570	vasculogenesis	6/143	81/18903	3.43496e-05	0.000157043	6.33451e-05	TGFB1/XDH/KDR/VEGFA/CAV1/ACKR3	6
GO:0044773	mitotic DNA damage checkpoint signaling	6/143	81/18903	3.43496e-05	0.000157043	6.33451e-05	CCND1/CDKN1A/TP53/CHEK2/MDM2/CDKN1B	6
GO:0016051	carbohydrate biosynthetic process	9/143	212/18903	3.4494e-05	0.00015753	6.35415e-05	TGFB1/AKT1/INSR/AKR1B1/EGF/PPARA/IGF2/GCK/NR3C1	9
GO:0001964	startle response	4/143	25/18903	3.51048e-05	0.000158581	6.39654e-05	DRD1/DRD2/DRD3/PTEN	4
GO:0003071	renal system process involved in regulation of systemic arterial blood pressure	4/143	25/18903	3.51048e-05	0.000158581	6.39654e-05	F2R/REN/HSD11B2/EDNRB	4
GO:0045662	negative regulation of myoblast differentiation	4/143	25/18903	3.51048e-05	0.000158581	6.39654e-05	TGFB1/TNF/PPARD/CXCL10	4
GO:0045932	negative regulation of muscle contraction	4/143	25/18903	3.51048e-05	0.000158581	6.39654e-05	PTGS2/ADRB2/KCNMA1/SOD1	4
GO:0060148	positive regulation of post-transcriptional gene silencing	4/143	25/18903	3.51048e-05	0.000158581	6.39654e-05	TGFB1/EGFR/IL6/TP53	4
GO:0071450	cellular response to oxygen radical	4/143	25/18903	3.51048e-05	0.000158581	6.39654e-05	NOS3/SOD1/MPO/NFE2L2	4
GO:0071451	cellular response to superoxide	4/143	25/18903	3.51048e-05	0.000158581	6.39654e-05	NOS3/SOD1/MPO/NFE2L2	4
GO:0086064	cell communication by electrical coupling involved in cardiac conduction	4/143	25/18903	3.51048e-05	0.000158581	6.39654e-05	PRKACA/CAV1/GJA1/PDE4D	4
GO:1900370	positive regulation of post-transcriptional gene silencing by RNA	4/143	25/18903	3.51048e-05	0.000158581	6.39654e-05	TGFB1/EGFR/IL6/TP53	4
GO:2000209	regulation of anoikis	4/143	25/18903	3.51048e-05	0.000158581	6.39654e-05	BCL2/CAV1/CHEK2/PIK3CA	4
GO:0030522	intracellular receptor signaling pathway	10/143	266/18903	3.55748e-05	0.00016053	6.47516e-05	NR3C2/AR/PPARG/AHR/NR1I3/ESR1/ESR2/PPARA/PPARD/NR3C1	10
GO:0051100	negative regulation of binding	8/143	164/18903	3.56504e-05	0.000160697	6.4819e-05	ADRB2/AKT1/MAPK8/HMOX1/CDKN1A/IL10/CAV1/PPARA	8
GO:0002821	positive regulation of adaptive immune response	7/143	120/18903	3.5708e-05	0.000160782	6.48534e-05	TGFB1/TNF/IL6/IL1B/IL2/IL6ST/ADA	7
GO:0009150	purine ribonucleotide metabolic process	13/143	447/18903	3.58078e-05	0.000161058	6.49644e-05	HTR2A/TGFB1/XDH/INSR/HIF1A/ACACA/IFNG/PPARA/HMGCR/MTOR/GCK/PDE4D/ADA	13
GO:0051279	regulation of release of sequestered calcium ion into cytosol	6/143	82/18903	3.68327e-05	0.000165489	6.67518e-05	PRKACA/DRD1/F2R/GSTM2/CXCL10/PDE4D	6
GO:0032964	collagen biosynthetic process	5/143	50/18903	3.72139e-05	0.000166483	6.71529e-05	TGFB1/F2R/IL6/COL1A1/PPARD	5
GO:0038084	vascular endothelial growth factor signaling pathway	5/143	50/18903	3.72139e-05	0.000166483	6.71529e-05	XDH/KDR/VEGFA/PIK3CA/FLT1	5
GO:1902041	regulation of extrinsic apoptotic signaling pathway via death domain receptors	5/143	50/18903	3.72139e-05	0.000166483	6.71529e-05	NOS3/HMOX1/ICAM1/SERPINE1/PTEN	5
GO:1904707	positive regulation of vascular associated smooth muscle cell proliferation	5/143	50/18903	3.72139e-05	0.000166483	6.71529e-05	TNF/MMP2/MMP9/IL10/GJA1	5
GO:0006720	isoprenoid metabolic process	7/143	121/18903	3.76635e-05	0.000168314	6.78913e-05	CYP3A4/CYP1A2/CYP1A1/CYP1B1/AKR1B1/PPARD/HMGCR	7
GO:0046394	carboxylic acid biosynthetic process	11/143	326/18903	3.87436e-05	0.000172955	6.97634e-05	PTGS1/PTGS2/CYP3A4/CYP1A2/CYP1A1/GSTM1/GSTM2/LPL/ACACA/IL1B/AVPR1A	11
GO:1901989	positive regulation of cell cycle phase transition	7/143	122/18903	3.97062e-05	0.000177063	7.14202e-05	AKT1/CYP1A1/EGFR/CCND1/CHEK2/MDM2/KCNA5	7
GO:0001654	eye development	12/143	388/18903	4.00329e-05	0.000178328	7.19308e-05	BCL2/CYP1A1/CYP1B1/KDR/DRD2/EGFR/VEGFA/HIF1A/MTNR1B/CDKN1B/RET/FLT1	12
GO:0030307	positive regulation of cell growth	8/143	167/18903	4.05669e-05	0.000180514	7.28123e-05	BCL2/AKT1/NGF/EGFR/VEGFA/IL2/AVPR1A/MTOR	8
GO:0016053	organic acid biosynthetic process	11/143	328/18903	4.09546e-05	0.000182045	7.34297e-05	PTGS1/PTGS2/CYP3A4/CYP1A2/CYP1A1/GSTM1/GSTM2/LPL/ACACA/IL1B/AVPR1A	11
GO:0050873	brown fat cell differentiation	5/143	51/18903	4.10093e-05	0.000182094	7.34496e-05	PTGS2/ADRB2/SLC2A4/ADRB1/TRPV4	5
GO:0002026	regulation of the force of heart contraction	4/143	26/18903	4.12445e-05	0.00018236	7.3557e-05	ADRA1A/NOS3/ADRB1/CAV1	4
GO:0045822	negative regulation of heart contraction	4/143	26/18903	4.12445e-05	0.00018236	7.3557e-05	ADRA1A/TNF/IL2/PDE4D	4
GO:0050995	negative regulation of lipid catabolic process	4/143	26/18903	4.12445e-05	0.00018236	7.3557e-05	AKT1/TNF/IL1B/CNR1	4
GO:0060333	interferon-gamma-mediated signaling pathway	4/143	26/18903	4.12445e-05	0.00018236	7.3557e-05	PPARG/STAT1/TP53/IFNG	4
GO:0071560	cellular response to transforming growth factor beta stimulus	10/143	271/18903	4.16404e-05	0.000183916	7.41844e-05	PDE3A/TGFB1/PPARG/FOS/TP53/CAV1/COL1A1/COL3A1/PPARA/NR3C1	10
GO:0071482	cellular response to light stimulus	7/143	123/18903	4.1839e-05	0.000184597	7.44593e-05	PTGS2/MMP1/MMP3/CDKN1A/MMP2/MMP9/TP53	7
GO:0097006	regulation of plasma lipoprotein particle levels	6/143	84/18903	4.22308e-05	0.000186128	7.50769e-05	PRKACA/HMOX1/LPL/MPO/LDLR/PLA2G7	6
GO:0048639	positive regulation of developmental growth	8/143	168/18903	4.23264e-05	0.000186353	7.51675e-05	BCL2/AKT1/INSR/DRD2/NGF/VEGFA/PPARD/IGF2	8
GO:0031348	negative regulation of defense response	10/143	272/18903	4.29541e-05	0.000188916	7.62015e-05	PPARG/DRD2/IL10/SOD1/IL2/PPARA/PPARD/CYP19A1/LDLR/ADA	10
GO:0150063	visual system development	12/143	392/18903	4.4205e-05	0.000194213	7.83379e-05	BCL2/CYP1A1/CYP1B1/KDR/DRD2/EGFR/VEGFA/HIF1A/MTNR1B/CDKN1B/RET/FLT1	12
GO:0010543	regulation of platelet activation	5/143	52/18903	4.50977e-05	0.000197773	7.97741e-05	PRKCA/NOS3/IL6/THBD/IL6ST	5
GO:0008306	associative learning	6/143	85/18903	4.51578e-05	0.000197773	7.97741e-05	DRD1/DRD2/DRD3/FOS/HIF1A/HMGCR	6
GO:0044774	mitotic DNA integrity checkpoint signaling	6/143	85/18903	4.51578e-05	0.000197773	7.97741e-05	CCND1/CDKN1A/TP53/CHEK2/MDM2/CDKN1B	6
GO:1904375	regulation of protein localization to cell periphery	7/143	125/18903	4.63871e-05	0.000202944	8.18596e-05	TGFB1/AR/AKT1/TNF/EGFR/IFNG/PRKCH	7
GO:0050866	negative regulation of cell activation	9/143	221/18903	4.76911e-05	0.00020843	8.40725e-05	CASP3/NOS3/HMOX1/IL10/IL2/THBD/PTEN/CNR1/LDLR	9
GO:0046661	male sex differentiation	8/143	171/18903	4.7992e-05	0.000209525	8.45142e-05	BCL2/AR/CYP1B1/INSR/ESR1/CCND1/IL1A/REN	8
GO:0051953	negative regulation of amine transport	4/143	27/18903	4.81338e-05	0.000209704	8.45866e-05	TNF/ADRA2B/DRD2/CNR1	4
GO:1903523	negative regulation of blood circulation	4/143	27/18903	4.81338e-05	0.000209704	8.45866e-05	ADRA1A/TNF/IL2/PDE4D	4
GO:0033077	T cell differentiation in thymus	6/143	86/18903	4.82452e-05	0.00020997	8.46937e-05	BCL2/TP53/SOD1/IL1B/IL1A/ADA	6
GO:0032411	positive regulation of transporter activity	7/143	126/18903	4.88087e-05	0.000211847	8.54508e-05	ADRB2/PON1/GSTM2/CCL2/IFNG/KCNK3/ABCB1	7
GO:0002676	regulation of chronic inflammatory response	3/143	10/18903	4.89308e-05	0.000211847	8.54508e-05	TNF/IL10/CYP19A1	3
GO:0042368	vitamin D biosynthetic process	3/143	10/18903	4.89308e-05	0.000211847	8.54508e-05	TNF/CYP3A4/IFNG	3
GO:0051967	negative regulation of synaptic transmission, glutamatergic	3/143	10/18903	4.89308e-05	0.000211847	8.54508e-05	HTR2A/DRD2/DRD3	3
GO:0097267	omega-hydroxylase P450 pathway	3/143	10/18903	4.89308e-05	0.000211847	8.54508e-05	CYP1A2/CYP1A1/CYP1B1	3
GO:0007632	visual behavior	5/143	53/18903	4.94942e-05	0.000214064	8.63451e-05	DRD1/DRD2/DRD3/HIF1A/HMGCR	5
GO:0007254	JNK cascade	8/143	172/18903	5.00155e-05	0.000215868	8.70727e-05	TNF/MAPK8/EGFR/IL1B/IL1A/NCF1/CASR/TRPV4	8
GO:1905475	regulation of protein localization to membrane	8/143	172/18903	5.00155e-05	0.000215868	8.70727e-05	TGFB1/AR/AKT1/TNF/MAPK8/EGFR/IFNG/PRKCH	8
GO:0071559	response to transforming growth factor beta	10/143	277/18903	5.00668e-05	0.000215868	8.70727e-05	PDE3A/TGFB1/PPARG/FOS/TP53/CAV1/COL1A1/COL3A1/PPARA/NR3C1	10
GO:0048880	sensory system development	12/143	398/18903	5.11692e-05	0.000220393	8.8898e-05	BCL2/CYP1A1/CYP1B1/KDR/DRD2/EGFR/VEGFA/HIF1A/MTNR1B/CDKN1B/RET/FLT1	12
GO:0001523	retinoid metabolic process	6/143	87/18903	5.14992e-05	0.0002209	8.91027e-05	CYP3A4/CYP1A2/CYP1A1/CYP1B1/AKR1B1/PPARD	6
GO:0010660	regulation of muscle cell apoptotic process	6/143	87/18903	5.14992e-05	0.0002209	8.91027e-05	PPARG/HMOX1/CDKN2A/TP53/IFNG/NFE2L2	6
GO:0014910	regulation of smooth muscle cell migration	6/143	87/18903	5.14992e-05	0.0002209	8.91027e-05	BCL2/CYP1B1/SERPINE1/NFE2L2/PPARD/IGFBP3	6
GO:2000243	positive regulation of reproductive process	6/143	87/18903	5.14992e-05	0.0002209	8.91027e-05	PDE3A/AR/INSR/VEGFA/PLAT/EDNRB	6
GO:0072331	signal transduction by p53 class mediator	8/143	173/18903	5.21097e-05	0.000223289	9.00661e-05	BCL2/AKT1/CDKN1A/TP53/CHEK2/MDM2/MTOR/CDKN1B	8
GO:0014009	glial cell proliferation	5/143	54/18903	5.42149e-05	0.000231358	9.33207e-05	TNF/IL6/TP53/IL1B/PRKCH	5
GO:0042572	retinol metabolic process	5/143	54/18903	5.42149e-05	0.000231358	9.33207e-05	CYP3A4/CYP1A2/CYP1A1/CYP1B1/AKR1B1	5
GO:0061900	glial cell activation	5/143	54/18903	5.42149e-05	0.000231358	9.33207e-05	TNF/IL6/IL1B/IFNG/LDLR	5
GO:1904031	positive regulation of cyclin-dependent protein kinase activity	5/143	54/18903	5.42149e-05	0.000231358	9.33207e-05	AKT1/EGFR/CCND1/CDKN1A/CDKN1B	5
GO:0031214	biomineral tissue development	8/143	174/18903	5.42765e-05	0.000231383	9.33311e-05	PTGS2/ADRB2/TGFB1/NOS3/HIF1A/COL1A1/PPARA/SPP1	8
GO:0009259	ribonucleotide metabolic process	13/143	466/18903	5.48329e-05	0.0002332	9.40638e-05	HTR2A/TGFB1/XDH/INSR/HIF1A/ACACA/IFNG/PPARA/HMGCR/MTOR/GCK/PDE4D/ADA	13
GO:0002312	B cell activation involved in immune response	6/143	88/18903	5.49266e-05	0.0002332	9.40638e-05	TGFB1/IL10/IL6/IL2/CD40LG/ADA	6
GO:0006112	energy reserve metabolic process	6/143	88/18903	5.49266e-05	0.0002332	9.40638e-05	AKT1/INSR/IGF2/MTOR/IL6ST/GCK	6
GO:0033627	cell adhesion mediated by integrin	6/143	88/18903	5.49266e-05	0.0002332	9.40638e-05	DPP4/ICAM1/CYP1B1/SERPINE1/RET/ADA	6
GO:0000303	response to superoxide	4/143	28/18903	5.58273e-05	0.000236542	9.54118e-05	NOS3/SOD1/MPO/NFE2L2	4
GO:0007190	activation of adenylate cyclase activity	4/143	28/18903	5.58273e-05	0.000236542	9.54118e-05	DRD1/ADRB2/ADRB1/AVPR2	4
GO:0043010	camera-type eye development	11/143	340/18903	5.66432e-05	0.000239278	9.65154e-05	CYP1A1/CYP1B1/KDR/DRD2/EGFR/VEGFA/HIF1A/MTNR1B/CDKN1B/RET/FLT1	11
GO:0045931	positive regulation of mitotic cell cycle	7/143	129/18903	5.67028e-05	0.000239278	9.65154e-05	PRKCA/AKT1/CYP1A1/EGFR/CCND1/MDM2/KCNA5	7
GO:0050714	positive regulation of protein secretion	7/143	129/18903	5.67028e-05	0.000239278	9.65154e-05	TGFB1/PPARG/HIF1A/IL1A/PPARD/CASR/GCK	7
GO:0051928	positive regulation of calcium ion transport	7/143	129/18903	5.67028e-05	0.000239278	9.65154e-05	DRD1/F2R/GSTM2/CAV1/CCL2/CXCL10/CASR	7
GO:0007589	body fluid secretion	6/143	89/18903	5.85339e-05	0.000246008	9.923e-05	XDH/VEGFA/CCND1/HIF1A/CAV1/ADA	6
GO:0032413	negative regulation of ion transmembrane transporter activity	6/143	89/18903	5.85339e-05	0.000246008	9.923e-05	GSTM2/DRD2/DRD3/MMP9/CAV1/MTNR1B	6
GO:0046849	bone remodeling	6/143	89/18903	5.85339e-05	0.000246008	9.923e-05	ADRB2/PRKCA/TGFB1/IL6/GJA1/SPP1	6
GO:0048678	response to axon injury	6/143	89/18903	5.85339e-05	0.000246008	9.923e-05	BCL2/DRD2/MMP2/SOD1/PTEN/SPP1	6
GO:1903202	negative regulation of oxidative stress-induced cell death	5/143	55/18903	5.92759e-05	0.000248875	0.000100387	AKT1/MET/IL10/HIF1A/NFE2L2	5
GO:0032874	positive regulation of stress-activated MAPK cascade	7/143	130/18903	5.95552e-05	0.000249545	0.000100657	TNF/XDH/VEGFA/IL1B/IL1A/NCF1/TRPV4	7
GO:0071621	granulocyte chemotaxis	7/143	130/18903	5.95552e-05	0.000249545	0.000100657	DPP4/MAPK1/IL1B/CCL2/CXCL8/CXCL10/TRPV4	7
GO:0016101	diterpenoid metabolic process	6/143	90/18903	6.23281e-05	0.000260639	0.000105132	CYP3A4/CYP1A2/CYP1A1/CYP1B1/AKR1B1/PPARD	6
GO:2000177	regulation of neural precursor cell proliferation	6/143	90/18903	6.23281e-05	0.000260639	0.000105132	SLC6A4/DRD2/VEGFA/EGF/TP53/HIF1A	6
GO:0000305	response to oxygen radical	4/143	29/18903	6.43805e-05	0.000268413	0.000108268	NOS3/SOD1/MPO/NFE2L2	4
GO:0007263	nitric oxide mediated signal transduction	4/143	29/18903	6.43805e-05	0.000268413	0.000108268	NOS2/NOS3/EGFR/VEGFA	4
GO:1902175	regulation of oxidative stress-induced intrinsic apoptotic signaling pathway	4/143	29/18903	6.43805e-05	0.000268413	0.000108268	AKT1/SOD1/HIF1A/NFE2L2	4
GO:0010676	positive regulation of cellular carbohydrate metabolic process	5/143	56/18903	6.46939e-05	0.000269181	0.000108577	AKT1/INSR/PPARA/IGF2/GCK	5
GO:0010718	positive regulation of epithelial to mesenchymal transition	5/143	56/18903	6.46939e-05	0.000269181	0.000108577	TGFB1/IL6/IL1B/COL1A1/MTOR	5
GO:0009132	nucleoside diphosphate metabolic process	7/143	132/18903	6.56128e-05	0.00027246	0.0001099	HTR2A/INSR/HIF1A/IFNG/PPARA/MTOR/GCK	7
GO:0070304	positive regulation of stress-activated protein kinase signaling cascade	7/143	132/18903	6.56128e-05	0.00027246	0.0001099	TNF/XDH/VEGFA/IL1B/IL1A/NCF1/TRPV4	7
GO:1901216	positive regulation of neuron death	6/143	91/18903	6.63163e-05	0.000275107	0.000110968	CASP3/TNF/FOS/TP53/IFNG/NR3C1	6
GO:0019693	ribose phosphate metabolic process	13/143	475/18903	6.65717e-05	0.000275892	0.000111284	HTR2A/TGFB1/XDH/INSR/HIF1A/ACACA/IFNG/PPARA/HMGCR/MTOR/GCK/PDE4D/ADA	13
GO:0009120	deoxyribonucleoside metabolic process	3/143	11/18903	6.69069e-05	0.000275908	0.000111291	XDH/ADA/TK2	3
GO:0010887	negative regulation of cholesterol storage	3/143	11/18903	6.69069e-05	0.000275908	0.000111291	PPARG/PPARA/PPARD	3
GO:0034350	regulation of glial cell apoptotic process	3/143	11/18903	6.69069e-05	0.000275908	0.000111291	PRKCA/CCL2/PRKCH	3
GO:0071394	cellular response to testosterone stimulus	3/143	11/18903	6.69069e-05	0.000275908	0.000111291	AR/NCF1/SPP1	3
GO:1900222	negative regulation of amyloid-beta clearance	3/143	11/18903	6.69069e-05	0.000275908	0.000111291	TNF/IFNG/HMGCR	3
GO:0043254	regulation of protein-containing complex assembly	12/143	410/18903	6.79937e-05	0.000280113	0.000112987	TGFB1/TNF/MMP1/ESR1/MET/MMP3/VEGFA/TP53/IFNG/MTOR/CDKN1B/CSF2	12
GO:0050433	regulation of catecholamine secretion	5/143	57/18903	7.04859e-05	0.000289601	0.000116814	HTR2A/ADRA2B/DRD2/DRD3/CNR1	5
GO:0051932	synaptic transmission, GABAergic	5/143	57/18903	7.04859e-05	0.000289601	0.000116814	ADRA1A/CA2/DRD2/PTEN/CNR1	5
GO:0010657	muscle cell apoptotic process	6/143	92/18903	7.05056e-05	0.000289601	0.000116814	PPARG/HMOX1/CDKN2A/TP53/IFNG/NFE2L2	6
GO:1903706	regulation of hemopoiesis	12/143	413/18903	7.28797e-05	0.000299058	0.000120628	PRKCA/TGFB1/TNF/STAT1/FOS/IL10/SOD1/HIF1A/IL2/IFNG/MTOR/ADA	12
GO:0046942	carboxylic acid transport	10/143	290/18903	7.34277e-05	0.00030101	0.000121416	PTGS2/NOS2/TNF/DRD2/DRD3/GJA1/IL1B/IL1A/AVPR1A/CASR	10
GO:0002360	T cell lineage commitment	4/143	30/18903	7.38504e-05	0.00030126	0.000121517	BCL2/IL6/TP53/MTOR	4
GO:0005979	regulation of glycogen biosynthetic process	4/143	30/18903	7.38504e-05	0.00030126	0.000121517	AKT1/INSR/IGF2/GCK	4
GO:0009651	response to salt stress	4/143	30/18903	7.38504e-05	0.00030126	0.000121517	TNF/AKR1B1/TP53/TRPV4	4
GO:0010962	regulation of glucan biosynthetic process	4/143	30/18903	7.38504e-05	0.00030126	0.000121517	AKT1/INSR/IGF2/GCK	4
GO:0071480	cellular response to gamma radiation	4/143	30/18903	7.38504e-05	0.00030126	0.000121517	CDKN1A/TP53/CHEK2/MDM2	4
GO:0002822	regulation of adaptive immune response based on somatic recombination of immune receptors built from immunoglobulin superfamily domains	8/143	182/18903	7.44679e-05	0.000303482	0.000122413	TGFB1/TNF/AHR/IL10/IL6/IL1B/IL2/ADA	8
GO:0044070	regulation of anion transport	6/143	93/18903	7.49034e-05	0.000304959	0.000123009	TNF/CA2/IL1B/IL1A/AVPR1A/ABCB1	6
GO:0035270	endocrine system development	7/143	135/18903	7.56359e-05	0.00030764	0.00012409	AKT1/CYP1B1/INSR/DRD2/MAPK1/IL6/NR3C1	7
GO:2000116	regulation of cysteine-type endopeptidase activity	9/143	235/18903	7.6582e-05	0.000310329	0.000125175	PTGS2/PPARG/F2R/AKT1/TNF/XDH/VEGFA/MMP9/F3	9
GO:0019369	arachidonic acid metabolic process	5/143	58/18903	7.66695e-05	0.000310329	0.000125175	PTGS1/PTGS2/CYP1A2/CYP1A1/CYP1B1	5
GO:0048008	platelet-derived growth factor receptor signaling pathway	5/143	58/18903	7.66695e-05	0.000310329	0.000125175	F7/PTPN1/VEGFA/F3/PLAT	5
GO:0050432	catecholamine secretion	5/143	58/18903	7.66695e-05	0.000310329	0.000125175	HTR2A/ADRA2B/DRD2/DRD3/CNR1	5
GO:0051898	negative regulation of protein kinase B signaling	5/143	58/18903	7.66695e-05	0.000310329	0.000125175	XDH/DRD2/DRD3/PTEN/PPARA	5
GO:0008361	regulation of cell size	8/143	183/18903	7.73812e-05	0.000312602	0.000126092	KCNMA1/NGF/VEGFA/PTEN/SPP1/MTOR/RET/TRPV4	8
GO:0044000	movement in host	8/143	183/18903	7.73812e-05	0.000312602	0.000126092	HTR2A/DPP4/ICAM1/INSR/EGFR/CAV1/CXCL8/LDLR	8
GO:0043401	steroid hormone mediated signaling pathway	7/143	136/18903	7.9242e-05	0.000319499	0.000128874	NR3C2/AR/ESR1/ESR2/PPARA/PPARD/NR3C1	7
GO:0071333	cellular response to glucose stimulus	7/143	136/18903	7.9242e-05	0.000319499	0.000128874	PRKACA/ICAM1/HIF1A/NCF1/PPARD/PIK3CA/CASR	7
GO:0002042	cell migration involved in sprouting angiogenesis	6/143	94/18903	7.95173e-05	0.000320299	0.000129196	PTGS2/AKT1/HMOX1/KDR/VEGFA/TBXA2R	6
GO:1902107	positive regulation of leukocyte differentiation	8/143	184/18903	8.03884e-05	0.000323183	0.00013036	PRKCA/TGFB1/TNF/FOS/IL10/IL2/IFNG/ADA	8
GO:1903708	positive regulation of hemopoiesis	8/143	184/18903	8.03884e-05	0.000323183	0.00013036	PRKCA/TGFB1/TNF/FOS/IL10/IL2/IFNG/ADA	8
GO:0002274	myeloid leukocyte activation	9/143	237/18903	8.17141e-05	0.000328196	0.000132382	TNF/HMOX1/IL10/IL6/CXCL8/IFNG/CNR1/CSF2/LDLR	9
GO:0002763	positive regulation of myeloid leukocyte differentiation	5/143	59/18903	8.32624e-05	0.00033345	0.000134501	PRKCA/TGFB1/TNF/FOS/IFNG	5
GO:0061098	positive regulation of protein tyrosine kinase activity	5/143	59/18903	8.32624e-05	0.00033345	0.000134501	ADRA1A/PTPN1/EGFR/EGF/NCF1	5
GO:1903078	positive regulation of protein localization to plasma membrane	5/143	59/18903	8.32624e-05	0.00033345	0.000134501	AKT1/TNF/EGFR/IFNG/PRKCH	5
GO:0002313	mature B cell differentiation involved in immune response	4/143	31/18903	8.42949e-05	0.000336292	0.000135647	IL10/IL6/IL2/ADA	4
GO:0060055	angiogenesis involved in wound healing	4/143	31/18903	8.42949e-05	0.000336292	0.000135647	TNF/KDR/VEGFA/SERPINE1	4
GO:1900745	positive regulation of p38MAPK cascade	4/143	31/18903	8.42949e-05	0.000336292	0.000135647	XDH/VEGFA/IL1B/NCF1	4
GO:1902042	negative regulation of extrinsic apoptotic signaling pathway via death domain receptors	4/143	31/18903	8.42949e-05	0.000336292	0.000135647	NOS3/HMOX1/ICAM1/SERPINE1	4
GO:0071331	cellular response to hexose stimulus	7/143	138/18903	8.68756e-05	0.000346255	0.000139666	PRKACA/ICAM1/HIF1A/NCF1/PPARD/PIK3CA/CASR	7
GO:0030217	T cell differentiation	10/143	296/18903	8.70025e-05	0.00034643	0.000139736	BCL2/IL6/TP53/SOD1/IL1B/IL2/IFNG/IL1A/MTOR/ADA	10
GO:0014854	response to inactivity	3/143	12/18903	8.87149e-05	0.000352911	0.000142351	DRD2/IL10/PIK3CA	3
GO:0060537	muscle tissue development	12/143	422/18903	8.9401e-05	0.000354715	0.000143078	ADRA1A/BCL2/TGFB1/VEGFA/FOS/CAV1/GJA1/PTEN/COL3A1/PPARA/IGF2/MTOR	12
GO:0045807	positive regulation of endocytosis	6/143	96/18903	8.94239e-05	0.000354715	0.000143078	SELE/INSR/DRD2/VEGFA/EGF/SERPINE1	6
GO:0061097	regulation of protein tyrosine kinase activity	6/143	96/18903	8.94239e-05	0.000354715	0.000143078	ADRA1A/PTPN1/EGFR/EGF/CAV1/NCF1	6
GO:0002700	regulation of production of molecular mediator of immune response	8/143	187/18903	8.99982e-05	0.000356653	0.00014386	TGFB1/TNF/HMOX1/IL10/IL6/IL1B/IL2/CD40LG	8
GO:0043407	negative regulation of MAP kinase activity	5/143	60/18903	9.02831e-05	0.000356764	0.000143905	PPARG/PTPN1/CAV1/IL1B/HMGCR	5
GO:0051353	positive regulation of oxidoreductase activity	5/143	60/18903	9.02831e-05	0.000356764	0.000143905	AKT1/TNF/HIF1A/IL1B/IFNG	5
GO:2000300	regulation of synaptic vesicle exocytosis	5/143	60/18903	9.02831e-05	0.000356764	0.000143905	DRD1/HTR2A/ADRA1A/DRD2/CNR1	5
GO:0008203	cholesterol metabolic process	7/143	139/18903	9.09112e-05	0.000358566	0.000144631	PON1/CYP3A4/CYP1A2/SOD1/PPARD/HMGCR/LDLR	7
GO:0008277	regulation of G protein-coupled receptor signaling pathway	7/143	139/18903	9.09112e-05	0.000358566	0.000144631	ADRB2/PRKCA/MET/DRD2/DRD3/CXCL8/ADA	7
GO:0043502	regulation of muscle adaptation	6/143	97/18903	9.47326e-05	0.000373284	0.000150568	ADRA1A/PRKCA/PPARG/NOS3/PPARA/IL6ST	6
GO:0034341	response to interferon-gamma	7/143	140/18903	9.50983e-05	0.000374018	0.000150864	NOS2/PPARG/TNF/STAT1/TP53/CCL2/IFNG	7
GO:0071326	cellular response to monosaccharide stimulus	7/143	140/18903	9.50983e-05	0.000374018	0.000150864	PRKACA/ICAM1/HIF1A/NCF1/PPARD/PIK3CA/CASR	7
GO:0001516	prostaglandin biosynthetic process	4/143	32/18903	9.57734e-05	0.000374902	0.000151221	PTGS1/PTGS2/IL1B/AVPR1A	4
GO:0010165	response to X-ray	4/143	32/18903	9.57734e-05	0.000374902	0.000151221	CASP3/CCND1/TP53/THBD	4
GO:0010644	cell communication by electrical coupling	4/143	32/18903	9.57734e-05	0.000374902	0.000151221	PRKACA/CAV1/GJA1/PDE4D	4
GO:0046457	prostanoid biosynthetic process	4/143	32/18903	9.57734e-05	0.000374902	0.000151221	PTGS1/PTGS2/IL1B/AVPR1A	4
GO:0051482	positive regulation of cytosolic calcium ion concentration involved in phospholipase C-activating G protein-coupled signaling pathway	4/143	32/18903	9.57734e-05	0.000374902	0.000151221	DRD1/F2R/DRD2/DRD3	4
GO:0086065	cell communication involved in cardiac conduction	5/143	61/18903	9.77501e-05	0.000381922	0.000154053	PRKACA/CAV1/GJA1/PDE4D/KCNA5	5
GO:0098900	regulation of action potential	5/143	61/18903	9.77501e-05	0.000381922	0.000154053	ADRA1A/TNF/CAV1/MTNR1B/CNR1	5
GO:0046824	positive regulation of nucleocytoplasmic transport	5/143	62/18903	0.000105683	0.000412529	0.000166398	PTGS2/PRKACA/TGFB1/IL1B/IFNG	5
GO:0044264	cellular polysaccharide metabolic process	6/143	99/18903	0.000106101	0.000413776	0.000166901	AKT1/INSR/MGAM/IGF2/IL6ST/GCK	6
GO:0001782	B cell homeostasis	4/143	33/18903	0.000108346	0.000421739	0.000170113	BCL2/CASP3/HIF1A/ADA	4
GO:2000191	regulation of fatty acid transport	4/143	33/18903	0.000108346	0.000421739	0.000170113	AKT1/IL1B/IL1A/PPARA	4
GO:0009144	purine nucleoside triphosphate metabolic process	9/143	247/18903	0.000111926	0.000435268	0.00017557	HTR2A/TGFB1/INSR/HIF1A/IFNG/PPARA/MTOR/GCK/ADA	9
GO:1901992	positive regulation of mitotic cell cycle phase transition	6/143	100/18903	0.000112179	0.000435843	0.000175802	AKT1/CYP1A1/EGFR/CCND1/MDM2/KCNA5	6
GO:0002024	diet induced thermogenesis	3/143	13/18903	0.000114691	0.000442302	0.000178408	ADRB2/ADRB1/TRPV4	3
GO:0010745	negative regulation of macrophage derived foam cell differentiation	3/143	13/18903	0.000114691	0.000442302	0.000178408	PPARG/PPARA/CRP	3
GO:0031392	regulation of prostaglandin biosynthetic process	3/143	13/18903	0.000114691	0.000442302	0.000178408	PTGS2/IL1B/AVPR1A	3
GO:0033604	negative regulation of catecholamine secretion	3/143	13/18903	0.000114691	0.000442302	0.000178408	ADRA2B/DRD2/CNR1	3
GO:0042362	fat-soluble vitamin biosynthetic process	3/143	13/18903	0.000114691	0.000442302	0.000178408	TNF/CYP3A4/IFNG	3
GO:0051918	negative regulation of fibrinolysis	3/143	13/18903	0.000114691	0.000442302	0.000178408	PLAT/THBD/SERPINE1	3
GO:0070243	regulation of thymocyte apoptotic process	3/143	13/18903	0.000114691	0.000442302	0.000178408	TP53/HIF1A/ADA	3
GO:0099550	trans-synaptic signaling, modulating synaptic transmission	3/143	13/18903	0.000114691	0.000442302	0.000178408	F2R/PLAT/CNR1	3
GO:0006721	terpenoid metabolic process	6/143	101/18903	0.000118529	0.000455838	0.000183867	CYP3A4/CYP1A2/CYP1A1/CYP1B1/AKR1B1/PPARD	6
GO:0061337	cardiac conduction	6/143	101/18903	0.000118529	0.000455838	0.000183867	KCNH2/PRKACA/CAV1/GJA1/PDE4D/KCNA5	6
GO:1905477	positive regulation of protein localization to membrane	6/143	101/18903	0.000118529	0.000455838	0.000183867	AKT1/TNF/MAPK8/EGFR/IFNG/PRKCH	6
GO:0009112	nucleobase metabolic process	4/143	34/18903	0.000122074	0.000468607	0.000189018	XDH/MAPK1/MTOR/ADA	4
GO:0090322	regulation of superoxide metabolic process	4/143	34/18903	0.000122074	0.000468607	0.000189018	TGFB1/SOD1/NFE2L2/CRP	4
GO:0019218	regulation of steroid metabolic process	6/143	102/18903	0.000125161	0.000480015	0.00019362	TNF/SOD1/IFNG/IL1A/NR3C1/LDLR	6
GO:0046620	regulation of organ growth	6/143	103/18903	0.000132085	0.000505636	0.000203954	SLC6A4/AKT1/SOD1/PTEN/PPARA/IGF2	6
GO:0048144	fibroblast proliferation	6/143	103/18903	0.000132085	0.000505636	0.000203954	ESR1/EGFR/CDKN1A/TP53/CAV1/COL3A1	6
GO:0002460	adaptive immune response based on somatic recombination of immune receptors built from immunoglobulin superfamily domains	11/143	375/18903	0.000135029	0.000516433	0.000208309	TGFB1/TNF/ICAM1/AHR/IL10/IL6/IL1B/IL2/CD40LG/MTOR/ADA	11
GO:0001893	maternal placenta development	4/143	35/18903	0.00013702	0.000520699	0.00021003	PTGS2/AKT1/PPARD/SPP1	4
GO:0002719	negative regulation of cytokine production involved in immune response	4/143	35/18903	0.00013702	0.000520699	0.00021003	TGFB1/TNF/HMOX1/IL10	4
GO:0010661	positive regulation of muscle cell apoptotic process	4/143	35/18903	0.00013702	0.000520699	0.00021003	PPARG/CDKN2A/TP53/IFNG	4
GO:0035633	maintenance of blood-brain barrier	4/143	35/18903	0.00013702	0.000520699	0.00021003	PTGS2/VEGFA/IL6/GJA1	4
GO:0045762	positive regulation of adenylate cyclase activity	4/143	35/18903	0.00013702	0.000520699	0.00021003	DRD1/ADRB2/ADRB1/AVPR2	4
GO:0090050	positive regulation of cell migration involved in sprouting angiogenesis	4/143	35/18903	0.00013702	0.000520699	0.00021003	PTGS2/HMOX1/KDR/VEGFA	4
GO:2000352	negative regulation of endothelial cell apoptotic process	4/143	35/18903	0.00013702	0.000520699	0.00021003	ICAM1/KDR/SERPINE1/NFE2L2	4
GO:0070252	actin-mediated cell contraction	6/143	104/18903	0.000139308	0.000528914	0.000213344	KCNH2/CAV1/GJA1/PIK3CA/PDE4D/KCNA5	6
GO:1902652	secondary alcohol metabolic process	7/143	149/18903	0.000140333	0.000532318	0.000214717	PON1/CYP3A4/CYP1A2/SOD1/PPARD/HMGCR/LDLR	7
GO:0021537	telencephalon development	9/143	255/18903	0.00014238	0.000539592	0.000217651	DRD1/CASP3/DRD2/EGFR/HIF1A/PTEN/COL3A1/AVPR1A/AVPR2	9
GO:0030213	hyaluronan biosynthetic process	3/143	14/18903	0.000145162	0.00054814	0.000221098	TGFB1/EGF/IL1B	3
GO:0047484	regulation of response to osmotic stress	3/143	14/18903	0.000145162	0.00054814	0.000221098	PTGS2/ABCB1/TRPV4	3
GO:0051547	regulation of keratinocyte migration	3/143	14/18903	0.000145162	0.00054814	0.000221098	MMP9/PTEN/MTOR	3
GO:0071236	cellular response to antibiotic	3/143	14/18903	0.000145162	0.00054814	0.000221098	TP53/MDM2/CDKN1B	3
GO:0010821	regulation of mitochondrion organization	7/143	150/18903	0.000146283	0.000551875	0.000222605	PPARG/AKT1/MAPK8/KDR/MMP9/TP53/HIF1A	7
GO:0051588	regulation of neurotransmitter transport	6/143	105/18903	0.000146841	0.00055198	0.000222648	DRD1/HTR2A/ADRA1A/DRD2/DRD3/CNR1	6
GO:0071868	cellular response to monoamine stimulus	6/143	105/18903	0.000146841	0.00055198	0.000222648	PRKACA/DRD1/HTR2A/DRD2/DRD3/MAPK1	6
GO:0071870	cellular response to catecholamine stimulus	6/143	105/18903	0.000146841	0.00055198	0.000222648	PRKACA/DRD1/HTR2A/DRD2/DRD3/MAPK1	6
GO:1901796	regulation of signal transduction by p53 class mediator	6/143	105/18903	0.000146841	0.00055198	0.000222648	BCL2/AKT1/TP53/CHEK2/MDM2/MTOR	6
GO:0046718	viral entry into host cell	7/143	151/18903	0.000152437	0.000570392	0.000230074	HTR2A/DPP4/ICAM1/INSR/EGFR/CAV1/LDLR	7
GO:1902105	regulation of leukocyte differentiation	10/143	317/18903	0.000152539	0.000570392	0.000230074	PRKCA/TGFB1/TNF/FOS/IL10/SOD1/IL2/IFNG/MTOR/ADA	10
GO:0007187	G protein-coupled receptor signaling pathway, coupled to cyclic nucleotide second messenger	5/143	67/18903	0.000153023	0.000570392	0.000230074	DRD1/HTR2A/CCL2/MTNR1B/CNR1	5
GO:1904377	positive regulation of protein localization to cell periphery	5/143	67/18903	0.000153023	0.000570392	0.000230074	AKT1/TNF/EGFR/IFNG/PRKCH	5
GO:0033280	response to vitamin D	4/143	36/18903	0.000153246	0.000570392	0.000230074	PTGS2/CXCL10/SPP1/CASR	4
GO:0043243	positive regulation of protein-containing complex disassembly	4/143	36/18903	0.000153246	0.000570392	0.000230074	ADRB2/TNF/INSR/TRPV4	4
GO:0046320	regulation of fatty acid oxidation	4/143	36/18903	0.000153246	0.000570392	0.000230074	AKT1/PPARA/PPARD/CNR1	4
GO:0051930	regulation of sensory perception of pain	4/143	36/18903	0.000153246	0.000570392	0.000230074	F2R/IL10/IL1A/EDNRB	4
GO:0051931	regulation of sensory perception	4/143	36/18903	0.000153246	0.000570392	0.000230074	F2R/IL10/IL1A/EDNRB	4
GO:0070873	regulation of glycogen metabolic process	4/143	36/18903	0.000153246	0.000570392	0.000230074	AKT1/INSR/IGF2/GCK	4
GO:1905332	positive regulation of morphogenesis of an epithelium	4/143	36/18903	0.000153246	0.000570392	0.000230074	AR/VEGFA/EGF/GJA1	4
GO:0051701	biological process involved in interaction with host	8/143	203/18903	0.000158785	0.000590007	0.000237986	HTR2A/DPP4/ICAM1/INSR/EGFR/CAV1/CXCL8/LDLR	8
GO:0071322	cellular response to carbohydrate stimulus	7/143	152/18903	0.000158799	0.000590007	0.000237986	PRKACA/ICAM1/HIF1A/NCF1/PPARD/PIK3CA/CASR	7
GO:0010717	regulation of epithelial to mesenchymal transition	6/143	107/18903	0.000162874	0.000604609	0.000243876	TGFB1/IL6/IL1B/COL1A1/PTEN/MTOR	6
GO:1901888	regulation of cell junction assembly	8/143	204/18903	0.000164225	0.000609079	0.000245679	PRKACA/TNF/KDR/VEGFA/CAV1/IL1B/PTEN/PRKCH	8
GO:0002699	positive regulation of immune effector process	9/143	261/18903	0.000169519	0.000628157	0.000253374	TGFB1/NOS2/TNF/HMOX1/IL10/IL6/IL1B/IL2/IFNG	9
GO:0002335	mature B cell differentiation	4/143	37/18903	0.000170817	0.000630614	0.000254365	IL10/IL6/IL2/ADA	4
GO:0014046	dopamine secretion	4/143	37/18903	0.000170817	0.000630614	0.000254365	HTR2A/DRD2/DRD3/CNR1	4
GO:0014059	regulation of dopamine secretion	4/143	37/18903	0.000170817	0.000630614	0.000254365	HTR2A/DRD2/DRD3/CNR1	4
GO:0070229	negative regulation of lymphocyte apoptotic process	4/143	37/18903	0.000170817	0.000630614	0.000254365	BCL2/HIF1A/IL2/ADA	4
GO:0062014	negative regulation of small molecule metabolic process	6/143	108/18903	0.000171394	0.000630614	0.000254365	AKT1/TP53/SOD1/PPARA/CNR1/GCK	6
GO:0071867	response to monoamine	6/143	108/18903	0.000171394	0.000630614	0.000254365	PRKACA/DRD1/HTR2A/DRD2/DRD3/MAPK1	6
GO:0071869	response to catecholamine	6/143	108/18903	0.000171394	0.000630614	0.000254365	PRKACA/DRD1/HTR2A/DRD2/DRD3/MAPK1	6
GO:0090398	cellular senescence	6/143	108/18903	0.000171394	0.000630614	0.000254365	MAPK8/CDKN1A/CDKN2A/TP53/PTEN/CDKN1B	6
GO:0050905	neuromuscular process	7/143	154/18903	0.000172168	0.000632905	0.000255289	DRD1/TNF/GSTM2/DRD2/DRD3/PTEN/MTOR	7
GO:0010611	regulation of cardiac muscle hypertrophy	5/143	69/18903	0.000175929	0.00064616	0.000260636	ADRA1A/PRKCA/PPARG/PPARA/IL6ST	5
GO:0035148	tube formation	7/143	155/18903	0.000179187	0.000656965	0.000264994	PRKACA/CASP3/TGFB1/VEGFA/EGF/HIF1A/RET	7
GO:0050871	positive regulation of B cell activation	7/143	155/18903	0.000179187	0.000656965	0.000264994	BCL2/TGFB1/CDKN1A/IL10/IL6/IL2/ADA	7
GO:0042116	macrophage activation	6/143	109/18903	0.000180261	0.000658112	0.000265457	TNF/IL10/IL6/IFNG/CSF2/LDLR	6
GO:0002903	negative regulation of B cell apoptotic process	3/143	15/18903	0.000180448	0.000658112	0.000265457	BCL2/IL2/ADA	3
GO:0010889	regulation of sequestering of triglyceride	3/143	15/18903	0.000180448	0.000658112	0.000265457	PPARG/LPL/PPARA	3
GO:0034116	positive regulation of heterotypic cell-cell adhesion	3/143	15/18903	0.000180448	0.000658112	0.000265457	TNF/IL10/IL1B	3
GO:2001028	positive regulation of endothelial cell chemotaxis	3/143	15/18903	0.000180448	0.000658112	0.000265457	KDR/MET/VEGFA	3
GO:2001279	regulation of unsaturated fatty acid biosynthetic process	3/143	15/18903	0.000180448	0.000658112	0.000265457	PTGS2/IL1B/AVPR1A	3
GO:2000060	positive regulation of ubiquitin-dependent protein catabolic process	6/143	110/18903	0.000189488	0.000690478	0.000278512	AKT1/EGF/CAV1/PTEN/NFE2L2/MDM2	6
GO:0052547	regulation of peptidase activity	12/143	459/18903	0.000195733	0.000712613	0.000287441	PTGS2/PPARG/F2R/AKT1/TNF/XDH/NGF/VEGFA/MMP9/CAV1/F3/SERPINE1	12
GO:0071347	cellular response to interleukin-1	6/143	111/18903	0.000199083	0.000724175	0.000292104	MMP2/IL6/HIF1A/IL1B/CCL2/CXCL8	6
GO:0009141	nucleoside triphosphate metabolic process	9/143	267/18903	0.000200846	0.000729951	0.000294434	HTR2A/TGFB1/INSR/HIF1A/IFNG/PPARA/MTOR/GCK/ADA	9
GO:0032922	circadian regulation of gene expression	5/143	71/18903	0.000201364	0.000731196	0.000294936	AHR/DRD2/DRD3/PPARA/NAMPT	5
GO:0032570	response to progesterone	4/143	39/18903	0.000210253	0.000762144	0.00030742	TGFB1/CYP1B1/FOS/CAV1	4
GO:0033028	myeloid cell apoptotic process	4/143	39/18903	0.000210253	0.000762144	0.00030742	BCL2/IL6/CDKN2A/PTEN	4
GO:0006836	neurotransmitter transport	8/143	212/18903	0.000213522	0.000772651	0.000311657	DRD1/HTR2A/ADRA1A/SLC6A4/SLC6A2/DRD2/DRD3/CNR1	8
GO:0099003	vesicle-mediated transport in synapse	8/143	212/18903	0.000213522	0.000772651	0.000311657	DRD1/HTR2A/ADRA1A/SLC2A4/DRD2/DRD3/PTEN/CNR1	8
GO:0014743	regulation of muscle hypertrophy	5/143	72/18903	0.000215087	0.000776288	0.000313124	ADRA1A/PRKCA/PPARG/PPARA/IL6ST	5
GO:0042698	ovulation cycle	5/143	72/18903	0.000215087	0.000776288	0.000313124	CASP3/NOS3/CYP1B1/ESR1/MMP2	5
GO:1900076	regulation of cellular response to insulin stimulus	5/143	72/18903	0.000215087	0.000776288	0.000313124	PPARG/PTPN1/LPL/IL1B/IGF2	5
GO:0030258	lipid modification	8/143	213/18903	0.000220458	0.000794373	0.000320419	AKT1/CYP3A4/CYP1A1/PTEN/PPARA/PPARD/CNR1/PLA2G7	8
GO:0010715	regulation of extracellular matrix disassembly	3/143	16/18903	0.00022086	0.000794373	0.000320419	TGFB1/DPP4/IL6	3
GO:0034393	positive regulation of smooth muscle cell apoptotic process	3/143	16/18903	0.00022086	0.000794373	0.000320419	PPARG/CDKN2A/IFNG	3
GO:0051044	positive regulation of membrane protein ectodomain proteolysis	3/143	16/18903	0.00022086	0.000794373	0.000320419	TNF/IL1B/IFNG	3
GO:0046434	organophosphate catabolic process	7/143	161/18903	0.000226317	0.000813295	0.000328052	PON1/XDH/PTEN/PDE4D/LDLR/ADA/PLA2G7	7
GO:0045637	regulation of myeloid cell differentiation	8/143	214/18903	0.000227578	0.000817124	0.000329596	PRKCA/TGFB1/TNF/STAT1/FOS/HIF1A/IFNG/MTOR	8
GO:0002824	positive regulation of adaptive immune response based on somatic recombination of immune receptors built from immunoglobulin superfamily domains	6/143	114/18903	0.000230187	0.000825069	0.000332801	TGFB1/TNF/IL6/IL1B/IL2/ADA	6
GO:0030004	cellular monovalent inorganic cation homeostasis	6/143	114/18903	0.000230187	0.000825069	0.000332801	BCL2/KCNMA1/CA2/MAPK1/IL1A/AVPR1A	6
GO:1901988	negative regulation of cell cycle phase transition	9/143	272/18903	0.000230503	0.000825491	0.000332971	BCL2/CCND1/CDKN1A/TP53/CCL2/PTEN/CHEK2/MDM2/CDKN1B	9
GO:0032965	regulation of collagen biosynthetic process	4/143	40/18903	0.00023225	0.000830319	0.000334918	TGFB1/F2R/IL6/PPARD	4
GO:1902692	regulation of neuroblast proliferation	4/143	40/18903	0.00023225	0.000830319	0.000334918	DRD2/VEGFA/TP53/HIF1A	4
GO:0032410	negative regulation of transporter activity	6/143	115/18903	0.000241364	0.000861425	0.000347465	GSTM2/DRD2/DRD3/MMP9/CAV1/MTNR1B	6
GO:0032414	positive regulation of ion transmembrane transporter activity	6/143	115/18903	0.000241364	0.000861425	0.000347465	ADRB2/GSTM2/CCL2/IFNG/KCNK3/ABCB1	6
GO:0061448	connective tissue development	9/143	274/18903	0.000243343	0.000867744	0.000350014	TGFB1/PPARG/HIF1A/COL1A1/COL3A1/PPARD/PIK3CA/CASR/TRPV4	9
GO:0051604	protein maturation	10/143	336/18903	0.000243793	0.000868604	0.000350361	PRKACA/CASP3/DPP4/F7/F3/PLAT/THBD/SERPINE1/REN/PLA2G7	10
GO:0030330	DNA damage response, signal transduction by p53 class mediator	5/143	74/18903	0.000244657	0.000869451	0.000350703	CDKN1A/TP53/CHEK2/MDM2/CDKN1B	5
GO:0045123	cellular extravasation	5/143	74/18903	0.000244657	0.000869451	0.000350703	TNF/ICAM1/SELE/VCAM1/CCL2	5
GO:0050766	positive regulation of phagocytosis	5/143	74/18903	0.000244657	0.000869451	0.000350703	TNF/SOD1/IL1B/CCL2/IFNG	5
GO:0046034	ATP metabolic process	8/143	217/18903	0.000250079	0.000887961	0.000358169	HTR2A/TGFB1/INSR/HIF1A/IFNG/PPARA/MTOR/GCK	8
GO:0090287	regulation of cellular response to growth factor stimulus	10/143	338/18903	0.000255623	0.000904615	0.000364887	TGFB1/PPARG/XDH/KDR/PTPN1/TP53/HIF1A/CAV1/IL1B/PPARA	10
GO:0014912	negative regulation of smooth muscle cell migration	4/143	41/18903	0.000255855	0.000904615	0.000364887	SERPINE1/NFE2L2/PPARD/IGFBP3	4
GO:0046688	response to copper ion	4/143	41/18903	0.000255855	0.000904615	0.000364887	CYP1A1/SOD1/IL1A/NFE2L2	4
GO:0051281	positive regulation of release of sequestered calcium ion into cytosol	4/143	41/18903	0.000255855	0.000904615	0.000364887	DRD1/F2R/GSTM2/CXCL10	4
GO:0070232	regulation of T cell apoptotic process	4/143	41/18903	0.000255855	0.000904615	0.000364887	BCL2/TP53/HIF1A/ADA	4
GO:0005977	glycogen metabolic process	5/143	75/18903	0.000260553	0.000918884	0.000370642	AKT1/INSR/IGF2/IL6ST/GCK	5
GO:0045661	regulation of myoblast differentiation	5/143	75/18903	0.000260553	0.000918884	0.000370642	TGFB1/TNF/PPARD/CXCL10/IGFBP3	5
GO:0050810	regulation of steroid biosynthetic process	5/143	75/18903	0.000260553	0.000918884	0.000370642	TNF/SOD1/IFNG/IL1A/NR3C1	5
GO:0006606	protein import into nucleus	7/143	165/18903	0.000262948	0.000926546	0.000373733	PTGS2/DRD1/TGFB1/AKT1/CDKN1A/TP53/IFNG	7
GO:0046632	alpha-beta T cell differentiation	6/143	117/18903	0.000264998	0.000932982	0.000376329	BCL2/IL6/IL2/IFNG/MTOR/ADA	6
GO:0001505	regulation of neurotransmitter levels	8/143	219/18903	0.000266068	0.00093425	0.00037684	DRD1/HTR2A/ADRA1A/SLC6A4/SLC6A2/DRD2/DRD3/CNR1	8
GO:0001991	regulation of systemic arterial blood pressure by circulatory renin-angiotensin	3/143	17/18903	0.000266704	0.00093425	0.00037684	F2R/REN/EDNRB	3
GO:0051412	response to corticosterone	3/143	17/18903	0.000266704	0.00093425	0.00037684	CCND1/FOS/AVPR1A	3
GO:0055119	relaxation of cardiac muscle	3/143	17/18903	0.000266704	0.00093425	0.00037684	GSTM2/PIK3CA/PDE4D	3
GO:1901550	regulation of endothelial cell development	3/143	17/18903	0.000266704	0.00093425	0.00037684	TNF/VEGFA/IL1B	3
GO:1903140	regulation of establishment of endothelial barrier	3/143	17/18903	0.000266704	0.00093425	0.00037684	TNF/VEGFA/IL1B	3
GO:0010822	positive regulation of mitochondrion organization	5/143	76/18903	0.000277221	0.00096873	0.000390748	MAPK8/KDR/MMP9/TP53/HIF1A	5
GO:0019226	transmission of nerve impulse	5/143	76/18903	0.000277221	0.00096873	0.000390748	DRD1/SOD1/MTNR1B/AVPR1A/MTOR	5
GO:0002286	T cell activation involved in immune response	6/143	118/18903	0.000277478	0.00096873	0.000390748	ICAM1/IL6/TP53/IL2/IFNG/MTOR	6
GO:0002718	regulation of cytokine production involved in immune response	6/143	118/18903	0.000277478	0.00096873	0.000390748	TGFB1/TNF/HMOX1/IL10/IL6/IL1B	6
GO:0031670	cellular response to nutrient	4/143	42/18903	0.000281136	0.00097986	0.000395238	HMOX1/LPL/COL1A1/CASR	4
GO:0043029	T cell homeostasis	4/143	42/18903	0.000281136	0.00097986	0.000395238	BCL2/CASP3/AKT1/IL2	4
GO:0044242	cellular lipid catabolic process	8/143	222/18903	0.000291613	0.00101553	0.000409624	AKT1/CYP1B1/LPL/PPARA/PPARD/CNR1/LDLR/PLA2G7	8
GO:0002534	cytokine production involved in inflammatory response	5/143	77/18903	0.000294686	0.00102281	0.00041256	NOS2/TNF/IL6/HIF1A/PPARA	5
GO:0006919	activation of cysteine-type endopeptidase activity involved in apoptotic process	5/143	77/18903	0.000294686	0.00102281	0.00041256	PPARG/F2R/TNF/XDH/F3	5
GO:0010827	regulation of glucose transmembrane transport	5/143	77/18903	0.000294686	0.00102281	0.00041256	AKT1/TNF/INSR/IL1B/NFE2L2	5
GO:1900015	regulation of cytokine production involved in inflammatory response	5/143	77/18903	0.000294686	0.00102281	0.00041256	NOS2/TNF/IL6/HIF1A/PPARA	5
GO:0002367	cytokine production involved in immune response	6/143	120/18903	0.00030382	0.00105235	0.000424477	TGFB1/TNF/HMOX1/IL10/IL6/IL1B	6
GO:0001837	epithelial to mesenchymal transition	7/143	169/18903	0.000304208	0.00105235	0.000424477	TGFB1/IL6/HIF1A/IL1B/COL1A1/PTEN/MTOR	7
GO:0002262	myeloid cell homeostasis	7/143	169/18903	0.000304208	0.00105235	0.000424477	CASP3/STAT1/HMOX1/VEGFA/IL6/SOD1/HIF1A	7
GO:0051170	import into nucleus	7/143	169/18903	0.000304208	0.00105235	0.000424477	PTGS2/DRD1/TGFB1/AKT1/CDKN1A/TP53/IFNG	7
GO:0033574	response to testosterone	4/143	43/18903	0.000308161	0.00106161	0.000428214	AR/NCF1/SPP1/TBXA2R	4
GO:0042596	fear response	4/143	43/18903	0.000308161	0.00106161	0.000428214	DRD1/BCL2/DPP4/ADRB1	4
GO:0071364	cellular response to epidermal growth factor stimulus	4/143	43/18903	0.000308161	0.00106161	0.000428214	AKT1/EGFR/FOS/COL1A1	4
GO:0071548	response to dexamethasone	4/143	43/18903	0.000308161	0.00106161	0.000428214	CYP1B1/PLAT/PIK3CA/NR3C1	4
GO:1904037	positive regulation of epithelial cell apoptotic process	4/143	43/18903	0.000308161	0.00106161	0.000428214	HMOX1/IL6/CCL2/CD40LG	4
GO:0043154	negative regulation of cysteine-type endopeptidase activity involved in apoptotic process	5/143	78/18903	0.000312973	0.00107641	0.000434182	PTGS2/AKT1/TNF/VEGFA/MMP9	5
GO:0090049	regulation of cell migration involved in sprouting angiogenesis	5/143	78/18903	0.000312973	0.00107641	0.000434182	PTGS2/HMOX1/KDR/VEGFA/TBXA2R	5
GO:0034250	positive regulation of cellular amide metabolic process	7/143	170/18903	0.000315295	0.0010835	0.000437043	CASP3/TNF/CYP1B1/IL6/IFNG/NFE2L2/MTOR	7
GO:0000077	DNA damage checkpoint signaling	6/143	121/18903	0.000317706	0.00108568	0.000437922	CCND1/CDKN1A/TP53/CHEK2/MDM2/CDKN1B	6
GO:0006978	DNA damage response, signal transduction by p53 class mediator resulting in transcription of p21 class mediator	3/143	18/18903	0.000318275	0.00108568	0.000437922	CDKN1A/TP53/CHEK2	3
GO:0016264	gap junction assembly	3/143	18/18903	0.000318275	0.00108568	0.000437922	CAV1/GJA1/IL1B	3
GO:0035234	ectopic germ cell programmed cell death	3/143	18/18903	0.000318275	0.00108568	0.000437922	SOD1/IL1B/IL1A	3
GO:0043217	myelin maintenance	3/143	18/18903	0.000318275	0.00108568	0.000437922	AKT1/SOD1/PTEN	3
GO:0051580	regulation of neurotransmitter uptake	3/143	18/18903	0.000318275	0.00108568	0.000437922	DRD1/DRD2/DRD3	3
GO:0051917	regulation of fibrinolysis	3/143	18/18903	0.000318275	0.00108568	0.000437922	PLAT/THBD/SERPINE1	3
GO:0150078	positive regulation of neuroinflammatory response	3/143	18/18903	0.000318275	0.00108568	0.000437922	TNF/IL6/IL1B	3
GO:2000811	negative regulation of anoikis	3/143	18/18903	0.000318275	0.00108568	0.000437922	BCL2/CAV1/PIK3CA	3
GO:0002698	negative regulation of immune effector process	6/143	122/18903	0.000332086	0.00113001	0.000455804	TGFB1/TNF/HMOX1/AHR/IL10/IL2	6
GO:0002761	regulation of myeloid leukocyte differentiation	6/143	122/18903	0.000332086	0.00113001	0.000455804	PRKCA/TGFB1/TNF/FOS/IFNG/MTOR	6
GO:0008286	insulin receptor signaling pathway	6/143	122/18903	0.000332086	0.00113001	0.000455804	AKT1/INSR/PTPN1/IL1B/IGF2/PIK3CA	6
GO:0006509	membrane protein ectodomain proteolysis	4/143	44/18903	0.000336999	0.00114486	0.000461794	TNF/IL10/IL1B/IFNG	4
GO:0042771	intrinsic apoptotic signaling pathway in response to DNA damage by p53 class mediator	4/143	44/18903	0.000336999	0.00114486	0.000461794	BCL2/CDKN1A/TP53/CHEK2	4
GO:2001259	positive regulation of cation channel activity	5/143	80/18903	0.000352114	0.00119524	0.000482112	ADRB2/GSTM2/CCL2/IFNG/KCNK3	5
GO:0045861	negative regulation of proteolysis	10/143	352/18903	0.00035268	0.00119618	0.000482493	PTGS2/AKT1/TNF/NGF/VEGFA/MMP9/IL10/TP53/PLAT/SERPINE1	10
GO:0005978	glycogen biosynthetic process	4/143	45/18903	0.000367719	0.00124012	0.000500217	AKT1/INSR/IGF2/GCK	4
GO:0009250	glucan biosynthetic process	4/143	45/18903	0.000367719	0.00124012	0.000500217	AKT1/INSR/IGF2/GCK	4
GO:0010712	regulation of collagen metabolic process	4/143	45/18903	0.000367719	0.00124012	0.000500217	TGFB1/F2R/IL6/PPARD	4
GO:0030574	collagen catabolic process	4/143	45/18903	0.000367719	0.00124012	0.000500217	MMP1/MMP3/MMP2/MMP9	4
GO:0030890	positive regulation of B cell proliferation	4/143	45/18903	0.000367719	0.00124012	0.000500217	BCL2/CDKN1A/IL2/ADA	4
GO:0071827	plasma lipoprotein particle organization	4/143	45/18903	0.000367719	0.00124012	0.000500217	PRKACA/LPL/MPO/PLA2G7	4
GO:1900744	regulation of p38MAPK cascade	4/143	45/18903	0.000367719	0.00124012	0.000500217	XDH/VEGFA/IL1B/NCF1	4
GO:0072332	intrinsic apoptotic signaling pathway by p53 class mediator	5/143	81/18903	0.00037302	0.00125698	0.000507017	BCL2/CDKN1A/TP53/CHEK2/MDM2	5
GO:0007625	grooming behavior	3/143	19/18903	0.000375863	0.00125943	0.000508004	DRD1/DRD2/AVPR1A	3
GO:0010744	positive regulation of macrophage derived foam cell differentiation	3/143	19/18903	0.000375863	0.00125943	0.000508004	LPL/CSF2/PRKCH	3
GO:0019373	epoxygenase P450 pathway	3/143	19/18903	0.000375863	0.00125943	0.000508004	CYP1A2/CYP1A1/CYP1B1	3
GO:0030889	negative regulation of B cell proliferation	3/143	19/18903	0.000375863	0.00125943	0.000508004	CASP3/IL10/PTEN	3
GO:0032930	positive regulation of superoxide anion generation	3/143	19/18903	0.000375863	0.00125943	0.000508004	TGFB1/SOD1/CRP	3
GO:0042772	DNA damage response, signal transduction resulting in transcription	3/143	19/18903	0.000375863	0.00125943	0.000508004	CDKN1A/TP53/CHEK2	3
GO:1902176	negative regulation of oxidative stress-induced intrinsic apoptotic signaling pathway	3/143	19/18903	0.000375863	0.00125943	0.000508004	AKT1/HIF1A/NFE2L2	3
GO:0001952	regulation of cell-matrix adhesion	6/143	125/18903	0.000378304	0.00126659	0.000510893	BCL2/KDR/VEGFA/CDKN2A/SERPINE1/PTEN	6
GO:0031016	pancreas development	5/143	82/18903	0.00039485	0.00132092	0.00053281	AKT1/INSR/MET/IL6/IGF2	5
GO:0060443	mammary gland morphogenesis	4/143	46/18903	0.000400391	0.00133839	0.000539853	AR/ESR1/CAV1/NR3C1	4
GO:0052548	regulation of endopeptidase activity	11/143	428/18903	0.000419265	0.00140035	0.000564848	PTGS2/PPARG/F2R/AKT1/TNF/XDH/NGF/VEGFA/MMP9/F3/SERPINE1	11
GO:0002706	regulation of lymphocyte mediated immunity	7/143	179/18903	0.000430417	0.00143645	0.000579408	TGFB1/TNF/AHR/IL10/IL6/IL1B/IL2	7
GO:0001774	microglial cell activation	4/143	47/18903	0.000435084	0.00144854	0.000584286	TNF/IL6/IFNG/LDLR	4
GO:0002701	negative regulation of production of molecular mediator of immune response	4/143	47/18903	0.000435084	0.00144854	0.000584286	TGFB1/TNF/HMOX1/IL10	4
GO:0045601	regulation of endothelial cell differentiation	4/143	47/18903	0.000435084	0.00144854	0.000584286	TNF/XDH/VEGFA/IL1B	4
GO:0008544	epidermis development	10/143	362/18903	0.000439422	0.00145708	0.00058773	BCL2/CASP3/TNF/INSR/EGFR/SOD1/IL1A/PPARA/PPARD/PRKCH	10
GO:0007171	activation of transmembrane receptor protein tyrosine kinase activity	3/143	20/18903	0.000439748	0.00145708	0.00058773	ADRB2/EGFR/EGF	3
GO:0009110	vitamin biosynthetic process	3/143	20/18903	0.000439748	0.00145708	0.00058773	TNF/CYP3A4/IFNG	3
GO:0031998	regulation of fatty acid beta-oxidation	3/143	20/18903	0.000439748	0.00145708	0.00058773	AKT1/PPARA/CNR1	3
GO:1900221	regulation of amyloid-beta clearance	3/143	20/18903	0.000439748	0.00145708	0.00058773	TNF/IFNG/HMGCR	3
GO:1902004	positive regulation of amyloid-beta formation	3/143	20/18903	0.000439748	0.00145708	0.00058773	CASP3/TNF/IFNG	3
GO:0031570	DNA integrity checkpoint signaling	6/143	129/18903	0.000447589	0.00148071	0.00059726	CCND1/CDKN1A/TP53/CHEK2/MDM2/CDKN1B	6
GO:0051224	negative regulation of protein transport	6/143	129/18903	0.000447589	0.00148071	0.00059726	F2R/DRD2/DRD3/IL1B/HMGCR/MTNR1B	6
GO:0007160	cell-matrix adhesion	8/143	238/18903	0.00046401	0.00153381	0.00061868	BCL2/VCAM1/KDR/VEGFA/CDKN2A/SERPINE1/PTEN/COL3A1	8
GO:0032612	interleukin-1 production	6/143	130/18903	0.000466365	0.00153793	0.000620343	F2R/TNF/LPL/IL10/IL6/IFNG	6
GO:0032652	regulation of interleukin-1 production	6/143	130/18903	0.000466365	0.00153793	0.000620343	F2R/TNF/LPL/IL10/IL6/IFNG	6
GO:1990266	neutrophil migration	6/143	130/18903	0.000466365	0.00153793	0.000620343	DPP4/IL1B/CCL2/CXCL8/IL1A/CXCL10	6
GO:0031641	regulation of myelination	4/143	48/18903	0.00047187	0.00154873	0.000624698	AKT1/TNF/PTEN/MTOR	4
GO:0032620	interleukin-17 production	4/143	48/18903	0.00047187	0.00154873	0.000624698	TGFB1/IL6/IL2/IFNG	4
GO:0032660	regulation of interleukin-17 production	4/143	48/18903	0.00047187	0.00154873	0.000624698	TGFB1/IL6/IL2/IFNG	4
GO:0046717	acid secretion	4/143	48/18903	0.00047187	0.00154873	0.000624698	TNF/DRD2/DRD3/CASR	4
GO:0048483	autonomic nervous system development	4/143	48/18903	0.00047187	0.00154873	0.000624698	VCAM1/ACKR3/RET/EDNRB	4
GO:0071825	protein-lipid complex subunit organization	4/143	48/18903	0.00047187	0.00154873	0.000624698	PRKACA/LPL/MPO/PLA2G7	4
GO:0051054	positive regulation of DNA metabolic process	9/143	301/18903	0.000483388	0.00158528	0.000639442	TGFB1/AKT1/TNF/CYP1B1/EGFR/MAPK1/EGF/IL6/IL2	9
GO:0019935	cyclic-nucleotide-mediated signaling	5/143	86/18903	0.000491953	0.0016121	0.00065026	PDE3A/AHR/MTNR1B/EDNRB/PDE4D	5
GO:0043588	skin development	9/143	302/18903	0.000495082	0.00162108	0.000653883	BCL2/CASP3/TNF/MET/EGFR/COL1A1/IL1A/COL3A1/PRKCH	9
GO:0031589	cell-substrate adhesion	10/143	369/18903	0.000510157	0.00165698	0.000668361	BCL2/VCAM1/KDR/VEGFA/CDKN2A/SERPINE1/COL1A1/PTEN/COL3A1/PPARD	10
GO:0002029	desensitization of G protein-coupled receptor signaling pathway	3/143	21/18903	0.000510205	0.00165698	0.000668361	ADRB2/DRD2/DRD3	3
GO:0007194	negative regulation of adenylate cyclase activity	3/143	21/18903	0.000510205	0.00165698	0.000668361	DRD2/DRD3/EDNRB	3
GO:0022401	negative adaptation of signaling pathway	3/143	21/18903	0.000510205	0.00165698	0.000668361	ADRB2/DRD2/DRD3	3
GO:0035902	response to immobilization stress	3/143	21/18903	0.000510205	0.00165698	0.000668361	CYP1A1/FOS/REN	3
GO:0060353	regulation of cell adhesion molecule production	3/143	21/18903	0.000510205	0.00165698	0.000668361	CAV1/IL1B/CXCL8	3
GO:0071498	cellular response to fluid shear stress	3/143	21/18903	0.000510205	0.00165698	0.000668361	PTGS2/MMP2/NFE2L2	3
GO:0090026	positive regulation of monocyte chemotaxis	3/143	21/18903	0.000510205	0.00165698	0.000668361	SERPINE1/CXCL10/PLA2G7	3
GO:1903206	negative regulation of hydrogen peroxide-induced cell death	3/143	21/18903	0.000510205	0.00165698	0.000668361	MET/IL10/NFE2L2	3
GO:1903429	regulation of cell maturation	3/143	21/18903	0.000510205	0.00165698	0.000668361	BCL2/RET/EDNRB	3
GO:0034198	cellular response to amino acid starvation	4/143	49/18903	0.000510819	0.00165698	0.000668361	MAPK8/CDKN1A/MAPK1/MTOR	4
GO:0043114	regulation of vascular permeability	4/143	49/18903	0.000510819	0.00165698	0.000668361	PDE3A/TGFB1/VEGFA/TRPV4	4
GO:0009205	purine ribonucleoside triphosphate metabolic process	8/143	242/18903	0.000518018	0.00167902	0.000677253	HTR2A/TGFB1/INSR/HIF1A/IFNG/PPARA/MTOR/GCK	8
GO:0048145	regulation of fibroblast proliferation	5/143	87/18903	0.000518809	0.00168028	0.00067776	ESR1/EGFR/CDKN1A/TP53/CAV1	5
GO:0002040	sprouting angiogenesis	7/143	185/18903	0.000524253	0.00169659	0.00068434	PTGS2/AKT1/HMOX1/KDR/VEGFA/IL10/TBXA2R	7
GO:0002244	hematopoietic progenitor cell differentiation	6/143	133/18903	0.000526398	0.00170089	0.000686074	BCL2/TGFB1/KDR/TP53/NFE2L2/FLT1	6
GO:1904950	negative regulation of establishment of protein localization	6/143	133/18903	0.000526398	0.00170089	0.000686074	F2R/DRD2/DRD3/IL1B/HMGCR/MTNR1B	6
GO:0015711	organic anion transport	10/143	372/18903	0.00054324	0.00175395	0.000707475	PTGS2/NOS2/TNF/DRD2/DRD3/GJA1/IL1B/IL1A/AVPR1A/CASR	10
GO:0034504	protein localization to nucleus	9/143	306/18903	0.000544214	0.00175573	0.000708195	PTGS2/DRD1/TGFB1/AKT1/CDKN1A/TP53/COL1A1/IFNG/MDM2	9
GO:0032945	negative regulation of mononuclear cell proliferation	5/143	88/18903	0.000546754	0.00176256	0.00071095	CASP3/IL10/IL2/PTEN/CRP	5
GO:0030048	actin filament-based movement	6/143	134/18903	0.00054769	0.00176422	0.000711616	KCNH2/CAV1/GJA1/PIK3CA/PDE4D/KCNA5	6
GO:0002269	leukocyte activation involved in inflammatory response	4/143	50/18903	0.000552002	0.00177262	0.000715006	TNF/IL6/IFNG/LDLR	4
GO:0030195	negative regulation of blood coagulation	4/143	50/18903	0.000552002	0.00177262	0.000715006	NOS3/PLAT/THBD/SERPINE1	4
GO:0045737	positive regulation of cyclin-dependent protein serine/threonine kinase activity	4/143	50/18903	0.000552002	0.00177262	0.000715006	AKT1/EGFR/CCND1/CDKN1B	4
GO:2001238	positive regulation of extrinsic apoptotic signaling pathway	4/143	50/18903	0.000552002	0.00177262	0.000715006	TNF/CAV1/PTEN/RET	4
GO:2001235	positive regulation of apoptotic signaling pathway	6/143	135/18903	0.000569646	0.00182787	0.000737293	TNF/TP53/SOD1/CAV1/PTEN/RET	6
GO:0048864	stem cell development	5/143	89/18903	0.000575815	0.00184624	0.000744703	BCL2/MAPK1/HIF1A/RET/EDNRB	5
GO:0002070	epithelial cell maturation	3/143	22/18903	0.000587502	0.00187362	0.000755745	KDR/AKR1B1/HIF1A	3
GO:0032928	regulation of superoxide anion generation	3/143	22/18903	0.000587502	0.00187362	0.000755745	TGFB1/SOD1/CRP	3
GO:0035584	calcium-mediated signaling using intracellular calcium source	3/143	22/18903	0.000587502	0.00187362	0.000755745	PRKACA/VCAM1/KDR	3
GO:0051000	positive regulation of nitric-oxide synthase activity	3/143	22/18903	0.000587502	0.00187362	0.000755745	AKT1/TNF/HIF1A	3
GO:1903209	positive regulation of oxidative stress-induced cell death	3/143	22/18903	0.000587502	0.00187362	0.000755745	TNF/MMP3/SOD1	3
GO:2000810	regulation of bicellular tight junction assembly	3/143	22/18903	0.000587502	0.00187362	0.000755745	PRKACA/TNF/PRKCH	3
GO:2000831	regulation of steroid hormone secretion	3/143	22/18903	0.000587502	0.00187362	0.000755745	SPP1/CYP19A1/REN	3
GO:1903052	positive regulation of proteolysis involved in protein catabolic process	6/143	136/18903	0.000592281	0.00188741	0.000761309	AKT1/EGF/CAV1/PTEN/NFE2L2/MDM2	6
GO:0022602	ovulation cycle process	4/143	51/18903	0.00059549	0.00188753	0.000761358	CASP3/NOS3/ESR1/MMP2	4
GO:0060688	regulation of morphogenesis of a branching structure	4/143	51/18903	0.00059549	0.00188753	0.000761358	AR/TNF/ESR1/VEGFA	4
GO:0101023	vascular endothelial cell proliferation	4/143	51/18903	0.00059549	0.00188753	0.000761358	PPARG/CCL2/IGF2/FLT1	4
GO:1900047	negative regulation of hemostasis	4/143	51/18903	0.00059549	0.00188753	0.000761358	NOS3/PLAT/THBD/SERPINE1	4
GO:1903793	positive regulation of anion transport	4/143	51/18903	0.00059549	0.00188753	0.000761358	IL1B/IL1A/AVPR1A/ABCB1	4
GO:1905562	regulation of vascular endothelial cell proliferation	4/143	51/18903	0.00059549	0.00188753	0.000761358	PPARG/CCL2/IGF2/FLT1	4
GO:1990928	response to amino acid starvation	4/143	51/18903	0.00059549	0.00188753	0.000761358	MAPK8/CDKN1A/MAPK1/MTOR	4
GO:0070098	chemokine-mediated signaling pathway	5/143	90/18903	0.00060602	0.00191945	0.000774231	HIF1A/CCL2/CXCL8/CXCL10/ACKR3	5
GO:0048863	stem cell differentiation	8/143	248/18903	0.000608488	0.0019258	0.000776793	BCL2/ESR1/MAPK1/TP53/HIF1A/NFE2L2/RET/EDNRB	8
GO:0050777	negative regulation of immune response	7/143	190/18903	0.000614311	0.00194128	0.000783037	PPARG/HMOX1/AHR/DRD2/IL10/IL2/COL3A1	7
GO:0051302	regulation of cell division	7/143	190/18903	0.000614311	0.00194128	0.000783037	TGFB1/DRD2/DRD3/VEGFA/IL1B/IL1A/IGF2	7
GO:0009199	ribonucleoside triphosphate metabolic process	8/143	249/18903	0.000624738	0.00197273	0.000795724	HTR2A/TGFB1/INSR/HIF1A/IFNG/PPARA/MTOR/GCK	8
GO:0046928	regulation of neurotransmitter secretion	5/143	91/18903	0.000637398	0.00200814	0.000810007	DRD1/HTR2A/ADRA1A/DRD2/CNR1	5
GO:1903351	cellular response to dopamine	5/143	91/18903	0.000637398	0.00200814	0.000810007	DRD1/HTR2A/DRD2/DRD3/MAPK1	5
GO:2000117	negative regulation of cysteine-type endopeptidase activity	5/143	91/18903	0.000637398	0.00200814	0.000810007	PTGS2/AKT1/TNF/VEGFA/MMP9	5
GO:0006636	unsaturated fatty acid biosynthetic process	4/143	52/18903	0.000641357	0.00201452	0.000812578	PTGS1/PTGS2/IL1B/AVPR1A	4
GO:0035176	social behavior	4/143	52/18903	0.000641357	0.00201452	0.000812578	SLC6A4/DRD3/PTEN/AVPR1A	4
GO:0045912	negative regulation of carbohydrate metabolic process	4/143	52/18903	0.000641357	0.00201452	0.000812578	TGFB1/TP53/PPARA/GCK	4
GO:0060612	adipose tissue development	4/143	52/18903	0.000641357	0.00201452	0.000812578	PPARG/PPARD/PIK3CA/CASR	4
GO:0099504	synaptic vesicle cycle	7/143	192/18903	0.000653602	0.00205143	0.000827469	DRD1/HTR2A/ADRA1A/SLC2A4/DRD2/PTEN/CNR1	7
GO:0006909	phagocytosis	9/143	314/18903	0.000654517	0.00205276	0.000828003	TNF/MET/SOD1/IL1B/CCL2/IFNG/CRP/PIK3CA/LDLR	9
GO:0072175	epithelial tube formation	6/143	139/18903	0.000664395	0.00208217	0.000839867	PRKACA/CASP3/TGFB1/EGF/HIF1A/RET	6
GO:0002028	regulation of sodium ion transport	5/143	92/18903	0.000669978	0.0020884	0.000842379	ADRB2/NOS3/AKT1/DRD2/DRD3	5
GO:0009791	post-embryonic development	5/143	92/18903	0.000669978	0.0020884	0.000842379	BCL2/CYP1A2/KDR/VEGFA/MTOR	5
GO:0090277	positive regulation of peptide hormone secretion	5/143	92/18903	0.000669978	0.0020884	0.000842379	DRD2/HIF1A/PPARD/CASR/GCK	5
GO:1903350	response to dopamine	5/143	92/18903	0.000669978	0.0020884	0.000842379	DRD1/HTR2A/DRD2/DRD3/MAPK1	5
GO:0002363	alpha-beta T cell lineage commitment	3/143	23/18903	0.000671897	0.0020884	0.000842379	BCL2/IL6/MTOR	3
GO:0002689	negative regulation of leukocyte chemotaxis	3/143	23/18903	0.000671897	0.0020884	0.000842379	DPP4/CCL2/CYP19A1	3
GO:0010893	positive regulation of steroid biosynthetic process	3/143	23/18903	0.000671897	0.0020884	0.000842379	TNF/IFNG/IL1A	3
GO:0014821	phasic smooth muscle contraction	3/143	23/18903	0.000671897	0.0020884	0.000842379	DRD1/DRD2/EDNRB	3
GO:0023058	adaptation of signaling pathway	3/143	23/18903	0.000671897	0.0020884	0.000842379	ADRB2/DRD2/DRD3	3
GO:0045723	positive regulation of fatty acid biosynthetic process	3/143	23/18903	0.000671897	0.0020884	0.000842379	PTGS2/IL1B/AVPR1A	3
GO:1901032	negative regulation of response to reactive oxygen species	3/143	23/18903	0.000671897	0.0020884	0.000842379	MET/IL10/NFE2L2	3
GO:0002204	somatic recombination of immunoglobulin genes involved in immune response	4/143	53/18903	0.000689672	0.00213317	0.000860437	TGFB1/IL10/IL2/CD40LG	4
GO:0002208	somatic diversification of immunoglobulins involved in immune response	4/143	53/18903	0.000689672	0.00213317	0.000860437	TGFB1/IL10/IL2/CD40LG	4
GO:0002639	positive regulation of immunoglobulin production	4/143	53/18903	0.000689672	0.00213317	0.000860437	TGFB1/IL10/IL6/IL2	4
GO:0010874	regulation of cholesterol efflux	4/143	53/18903	0.000689672	0.00213317	0.000860437	PON1/PPARG/EGF/CAV1	4
GO:0045190	isotype switching	4/143	53/18903	0.000689672	0.00213317	0.000860437	TGFB1/IL10/IL2/CD40LG	4
GO:0071622	regulation of granulocyte chemotaxis	4/143	53/18903	0.000689672	0.00213317	0.000860437	DPP4/MAPK1/CXCL8/TRPV4	4
GO:0002705	positive regulation of leukocyte mediated immunity	6/143	140/18903	0.000689886	0.00213317	0.000860437	TGFB1/NOS2/TNF/IL6/IL1B/IL2	6
GO:0070301	cellular response to hydrogen peroxide	5/143	93/18903	0.000703789	0.00217293	0.000876476	CYP1B1/MET/IL10/IL6/NFE2L2	5
GO:1904427	positive regulation of calcium ion transmembrane transport	5/143	93/18903	0.000703789	0.00217293	0.000876476	DRD1/F2R/GSTM2/CAV1/CXCL10	5
GO:0007093	mitotic cell cycle checkpoint signaling	6/143	141/18903	0.000716128	0.00220624	0.000889911	CCND1/CDKN1A/TP53/CHEK2/MDM2/CDKN1B	6
GO:0046328	regulation of JNK cascade	6/143	141/18903	0.000716128	0.00220624	0.000889911	TNF/EGFR/IL1B/IL1A/NCF1/TRPV4	6
GO:0010948	negative regulation of cell cycle process	9/143	318/18903	0.000716167	0.00220624	0.000889911	BCL2/CCND1/CDKN1A/TP53/CCL2/PTEN/CHEK2/MDM2/CDKN1B	9
GO:0006814	sodium ion transport	8/143	255/18903	0.000729759	0.00224479	0.000905462	ADRB2/SLC6A4/NOS3/SLC6A2/AKT1/DRD2/DRD3/EDNRB	8
GO:0043122	regulation of I-kappaB kinase/NF-kappaB signaling	8/143	255/18903	0.000729759	0.00224479	0.000905462	F2R/TNF/STAT1/HMOX1/ESR1/GJA1/IL1B/IL1A	8
GO:0002793	positive regulation of peptide secretion	5/143	94/18903	0.000738861	0.00227111	0.000916078	DRD2/HIF1A/PPARD/CASR/GCK	5
GO:0050819	negative regulation of coagulation	4/143	54/18903	0.000740508	0.00227115	0.000916093	NOS3/PLAT/THBD/SERPINE1	4
GO:0051703	biological process involved in intraspecies interaction between organisms	4/143	54/18903	0.000740508	0.00227115	0.000916093	SLC6A4/DRD3/PTEN/AVPR1A	4
GO:0086002	cardiac muscle cell action potential involved in contraction	4/143	54/18903	0.000740508	0.00227115	0.000916093	KCNH2/CAV1/GJA1/KCNA5	4
GO:0007626	locomotory behavior	7/143	197/18903	0.000760597	0.00232499	0.00093781	DRD1/DPP4/DRD2/DRD3/SOD1/PTEN/MTOR	7
GO:0006925	inflammatory cell apoptotic process	3/143	24/18903	0.000763645	0.00232499	0.00093781	IL6/CDKN2A/PTEN	3
GO:0010226	response to lithium ion	3/143	24/18903	0.000763645	0.00232499	0.00093781	PTGS2/NFE2L2/CDKN1B	3
GO:0031280	negative regulation of cyclase activity	3/143	24/18903	0.000763645	0.00232499	0.00093781	DRD2/DRD3/EDNRB	3
GO:0035162	embryonic hemopoiesis	3/143	24/18903	0.000763645	0.00232499	0.00093781	KDR/VEGFA/HIF1A	3
GO:0043369	CD4-positive or CD8-positive, alpha-beta T cell lineage commitment	3/143	24/18903	0.000763645	0.00232499	0.00093781	BCL2/IL6/MTOR	3
GO:0060352	cell adhesion molecule production	3/143	24/18903	0.000763645	0.00232499	0.00093781	CAV1/IL1B/CXCL8	3
GO:0060571	morphogenesis of an epithelial fold	3/143	24/18903	0.000763645	0.00232499	0.00093781	AR/EGFR/HIF1A	3
GO:0070233	negative regulation of T cell apoptotic process	3/143	24/18903	0.000763645	0.00232499	0.00093781	BCL2/HIF1A/ADA	3
GO:2001026	regulation of endothelial cell chemotaxis	3/143	24/18903	0.000763645	0.00232499	0.00093781	KDR/MET/VEGFA	3
GO:0030534	adult behavior	6/143	143/18903	0.000770925	0.00234544	0.000946059	DRD1/HTR2A/DRD2/DRD3/PTEN/PPARA	6
GO:0002695	negative regulation of leukocyte activation	7/143	198/18903	0.00078357	0.00238217	0.000960875	CASP3/HMOX1/IL10/IL2/PTEN/CNR1/LDLR	7
GO:0003007	heart morphogenesis	8/143	258/18903	0.000787363	0.00239195	0.000964822	TGFB1/NOS3/INSR/VEGFA/TP53/HIF1A/MDM2/MTOR	8
GO:0002931	response to ischemia	4/143	55/18903	0.000793938	0.00240142	0.000968639	BCL2/TP53/CAV1/CASR	4
GO:0003179	heart valve morphogenesis	4/143	55/18903	0.000793938	0.00240142	0.000968639	TGFB1/NOS3/MDM2/MTOR	4
GO:0031103	axon regeneration	4/143	55/18903	0.000793938	0.00240142	0.000968639	BCL2/MMP2/PTEN/SPP1	4
GO:0043525	positive regulation of neuron apoptotic process	4/143	55/18903	0.000793938	0.00240142	0.000968639	CASP3/TNF/TP53/NR3C1	4
GO:2000107	negative regulation of leukocyte apoptotic process	4/143	55/18903	0.000793938	0.00240142	0.000968639	BCL2/HIF1A/IL2/ADA	4
GO:2000179	positive regulation of neural precursor cell proliferation	4/143	55/18903	0.000793938	0.00240142	0.000968639	DRD2/VEGFA/EGF/HIF1A	4
GO:0007272	ensheathment of neurons	6/143	144/18903	0.000799511	0.00241477	0.000974024	AKT1/TNF/SOD1/PTEN/PPARD/MTOR	6
GO:0008366	axon ensheathment	6/143	144/18903	0.000799511	0.00241477	0.000974024	AKT1/TNF/SOD1/PTEN/PPARD/MTOR	6
GO:0002443	leukocyte mediated immunity	11/143	463/18903	0.000803463	0.00242494	0.000978129	TGFB1/NOS2/TNF/HMOX1/ICAM1/AHR/IL10/IL6/IL1B/IL2/CD40LG	11
GO:0046330	positive regulation of JNK cascade	5/143	96/18903	0.000812903	0.00244989	0.000988189	TNF/IL1B/IL1A/NCF1/TRPV4	5
GO:0070664	negative regulation of leukocyte proliferation	5/143	96/18903	0.000812903	0.00244989	0.000988189	CASP3/IL10/IL2/PTEN/CRP	5
GO:1903305	regulation of regulated secretory pathway	6/143	145/18903	0.000828909	0.00249632	0.00100692	DRD1/HTR2A/ADRA1A/HMOX1/DRD2/CNR1	6
GO:0140014	mitotic nuclear division	9/143	325/18903	0.00083544	0.00251417	0.00101412	TNF/INSR/DRD3/EGF/IL1B/IL1A/CHEK2/IGF2/CDKN1B	9
GO:0001836	release of cytochrome c from mitochondria	4/143	56/18903	0.000850034	0.0025544	0.00103034	BCL2/AKT1/MMP9/TP53	4
GO:1903170	negative regulation of calcium ion transmembrane transport	4/143	56/18903	0.000850034	0.0025544	0.00103034	BCL2/GSTM2/DRD2/DRD3	4
GO:0003081	regulation of systemic arterial blood pressure by renin-angiotensin	3/143	25/18903	0.000862992	0.0025766	0.0010393	F2R/REN/EDNRB	3
GO:0008211	glucocorticoid metabolic process	3/143	25/18903	0.000862992	0.0025766	0.0010393	CYP17A1/HSD11B2/NR3C1	3
GO:0009162	deoxyribonucleoside monophosphate metabolic process	3/143	25/18903	0.000862992	0.0025766	0.0010393	XDH/ADA/TK2	3
GO:0034114	regulation of heterotypic cell-cell adhesion	3/143	25/18903	0.000862992	0.0025766	0.0010393	TNF/IL10/IL1B	3
GO:0046697	decidualization	3/143	25/18903	0.000862992	0.0025766	0.0010393	PTGS2/PPARD/SPP1	3
GO:0046716	muscle cell cellular homeostasis	3/143	25/18903	0.000862992	0.0025766	0.0010393	SOD1/HIF1A/CAV1	3
GO:1902993	positive regulation of amyloid precursor protein catabolic process	3/143	25/18903	0.000862992	0.0025766	0.0010393	CASP3/TNF/IFNG	3
GO:1904996	positive regulation of leukocyte adhesion to vascular endothelial cell	3/143	25/18903	0.000862992	0.0025766	0.0010393	TNF/SELE/IL6	3
GO:1905563	negative regulation of vascular endothelial cell proliferation	3/143	25/18903	0.000862992	0.0025766	0.0010393	PPARG/CCL2/FLT1	3
GO:1903038	negative regulation of leukocyte cell-cell adhesion	6/143	147/18903	0.000890203	0.00265594	0.0010713	CASP3/AKT1/IL10/IL2/PTEN/PPARA	6
GO:0120162	positive regulation of cold-induced thermogenesis	5/143	98/18903	0.000892345	0.00265663	0.00107158	ADRB2/ADRB1/VEGFA/CAV1/GJA1	5
GO:1990868	response to chemokine	5/143	98/18903	0.000892345	0.00265663	0.00107158	HIF1A/CCL2/CXCL8/CXCL10/ACKR3	5
GO:1990869	cellular response to chemokine	5/143	98/18903	0.000892345	0.00265663	0.00107158	HIF1A/CCL2/CXCL8/CXCL10/ACKR3	5
GO:1903828	negative regulation of protein localization	7/143	203/18903	0.000906805	0.00269426	0.00108676	TGFB1/F2R/DRD2/DRD3/IL1B/HMGCR/MTNR1B	7
GO:0006749	glutathione metabolic process	4/143	57/18903	0.000908868	0.00269426	0.00108676	GSTM1/GSTM2/SOD1/NFE2L2	4
GO:0038066	p38MAPK cascade	4/143	57/18903	0.000908868	0.00269426	0.00108676	XDH/VEGFA/IL1B/NCF1	4
GO:0050879	multicellular organismal movement	4/143	57/18903	0.000908868	0.00269426	0.00108676	TNF/GSTM2/DRD3/MTOR	4
GO:0050881	musculoskeletal movement	4/143	57/18903	0.000908868	0.00269426	0.00108676	TNF/GSTM2/DRD3/MTOR	4
GO:0061756	leukocyte adhesion to vascular endothelial cell	4/143	57/18903	0.000908868	0.00269426	0.00108676	TNF/SELE/VCAM1/IL6	4
GO:0006913	nucleocytoplasmic transport	9/143	329/18903	0.000910557	0.00269543	0.00108723	PTGS2/PRKACA/DRD1/TGFB1/AKT1/CDKN1A/TP53/IL1B/IFNG	9
GO:0051169	nuclear transport	9/143	329/18903	0.000910557	0.00269543	0.00108723	PTGS2/PRKACA/DRD1/TGFB1/AKT1/CDKN1A/TP53/IL1B/IFNG	9
GO:0003300	cardiac muscle hypertrophy	5/143	99/18903	0.000934167	0.00276139	0.00111384	ADRA1A/PRKCA/PPARG/PPARA/IL6ST	5
GO:0006885	regulation of pH	5/143	99/18903	0.000934167	0.00276139	0.00111384	BCL2/CA2/MAPK1/AVPR1A/EDNRB	5
GO:0061351	neural precursor cell proliferation	6/143	149/18903	0.000954934	0.00282078	0.00113779	SLC6A4/DRD2/VEGFA/EGF/TP53/HIF1A	6
GO:0030810	positive regulation of nucleotide biosynthetic process	3/143	26/18903	0.000970176	0.00285165	0.00115024	NOS2/NOS3/PPARA	3
GO:0033598	mammary gland epithelial cell proliferation	3/143	26/18903	0.000970176	0.00285165	0.00115024	ESR1/CCND1/MAPK1	3
GO:0044346	fibroblast apoptotic process	3/143	26/18903	0.000970176	0.00285165	0.00115024	CASP3/TP53/PIK3CA	3
GO:0045672	positive regulation of osteoclast differentiation	3/143	26/18903	0.000970176	0.00285165	0.00115024	TNF/FOS/IFNG	3
GO:0060314	regulation of ryanodine-sensitive calcium-release channel activity	3/143	26/18903	0.000970176	0.00285165	0.00115024	PRKACA/GSTM2/PDE4D	3
GO:0060740	prostate gland epithelium morphogenesis	3/143	26/18903	0.000970176	0.00285165	0.00115024	AR/ESR1/MMP2	3
GO:1900373	positive regulation of purine nucleotide biosynthetic process	3/143	26/18903	0.000970176	0.00285165	0.00115024	NOS2/NOS3/PPARA	3
GO:0097306	cellular response to alcohol	5/143	100/18903	0.000977429	0.00287094	0.00115803	AKT1/CYP1B1/AHR/FOS/ACACA	5
GO:0046324	regulation of glucose import	4/143	59/18903	0.00103504	0.00303801	0.00122542	AKT1/TNF/INSR/NFE2L2	4
GO:0014897	striated muscle hypertrophy	5/143	102/18903	0.0010684	0.00313152	0.00126313	ADRA1A/PRKCA/PPARG/PPARA/IL6ST	5
GO:1901019	regulation of calcium ion transmembrane transporter activity	5/143	102/18903	0.0010684	0.00313152	0.00126313	PRKACA/GSTM2/DRD2/DRD3/PDE4D	5
GO:0010875	positive regulation of cholesterol efflux	3/143	27/18903	0.00108543	0.00316141	0.00127519	PON1/PPARG/CAV1	3
GO:0014829	vascular associated smooth muscle contraction	3/143	27/18903	0.00108543	0.00316141	0.00127519	HTR2A/ADRA2B/EDNRB	3
GO:0030325	adrenal gland development	3/143	27/18903	0.00108543	0.00316141	0.00127519	CYP1B1/INSR/NR3C1	3
GO:0032740	positive regulation of interleukin-17 production	3/143	27/18903	0.00108543	0.00316141	0.00127519	TGFB1/IL6/IL2	3
GO:0035929	steroid hormone secretion	3/143	27/18903	0.00108543	0.00316141	0.00127519	SPP1/CYP19A1/REN	3
GO:0042537	benzene-containing compound metabolic process	3/143	27/18903	0.00108543	0.00316141	0.00127519	CYP1B1/GSTM1/GSTM2	3
GO:0042730	fibrinolysis	3/143	27/18903	0.00108543	0.00316141	0.00127519	PLAT/THBD/SERPINE1	3
GO:0048641	regulation of skeletal muscle tissue development	3/143	27/18903	0.00108543	0.00316141	0.00127519	BCL2/TGFB1/IGF2	3
GO:0051350	negative regulation of lyase activity	3/143	27/18903	0.00108543	0.00316141	0.00127519	DRD2/DRD3/EDNRB	3
GO:0016331	morphogenesis of embryonic epithelium	6/143	153/18903	0.00109522	0.00318769	0.00128579	PRKACA/CASP3/TGFB1/AR/HIF1A/RET	6
GO:0022029	telencephalon cell migration	4/143	60/18903	0.00110252	0.00320447	0.00129256	DRD1/DRD2/EGFR/COL3A1	4
GO:0045599	negative regulation of fat cell differentiation	4/143	60/18903	0.00110252	0.00320447	0.00129256	TGFB1/TNF/IL6/TRPV4	4
GO:0050764	regulation of phagocytosis	5/143	103/18903	0.00111617	0.00324188	0.00130765	TNF/SOD1/IL1B/CCL2/IFNG	5
GO:0009615	response to virus	10/143	409/18903	0.00111989	0.00325043	0.0013111	BCL2/TNF/STAT1/CYP1A1/IL6/HIF1A/IL1B/DUOX2/IFNG/CXCL10	10
GO:0051092	positive regulation of NF-kappaB transcription factor activity	6/143	154/18903	0.00113264	0.00328512	0.00132509	AR/TNF/CAV1/IL1B/CD40LG/PRKCH	6
GO:0014896	muscle hypertrophy	5/143	104/18903	0.00116551	0.00337811	0.0013626	ADRA1A/PRKCA/PPARG/PPARA/IL6ST	5
GO:0016447	somatic recombination of immunoglobulin gene segments	4/143	61/18903	0.00117303	0.00339048	0.00136759	TGFB1/IL10/IL2/CD40LG	4
GO:0034113	heterotypic cell-cell adhesion	4/143	61/18903	0.00117303	0.00339048	0.00136759	TNF/VCAM1/IL10/IL1B	4
GO:0046456	icosanoid biosynthetic process	4/143	61/18903	0.00117303	0.00339048	0.00136759	PTGS1/PTGS2/IL1B/AVPR1A	4
GO:0090311	regulation of protein deacetylation	4/143	61/18903	0.00117303	0.00339048	0.00136759	MAPK8/VEGFA/TP53/IFNG	4
GO:0017157	regulation of exocytosis	7/143	213/18903	0.00119892	0.00346291	0.0013968	DRD1/HTR2A/ADRA1A/HMOX1/DRD2/IFNG/CNR1	7
GO:0002052	positive regulation of neuroblast proliferation	3/143	28/18903	0.00120898	0.00347031	0.00139979	DRD2/VEGFA/HIF1A	3
GO:0010758	regulation of macrophage chemotaxis	3/143	28/18903	0.00120898	0.00347031	0.00139979	MAPK1/CYP19A1/TRPV4	3
GO:0014072	response to isoquinoline alkaloid	3/143	28/18903	0.00120898	0.00347031	0.00139979	DRD2/DRD3/CNR1	3
GO:0043278	response to morphine	3/143	28/18903	0.00120898	0.00347031	0.00139979	DRD2/DRD3/CNR1	3
GO:0051156	glucose 6-phosphate metabolic process	3/143	28/18903	0.00120898	0.00347031	0.00139979	TP53/MTOR/GCK	3
GO:0060512	prostate gland morphogenesis	3/143	28/18903	0.00120898	0.00347031	0.00139979	AR/ESR1/MMP2	3
GO:1900017	positive regulation of cytokine production involved in inflammatory response	3/143	28/18903	0.00120898	0.00347031	0.00139979	TNF/IL6/HIF1A	3
GO:1902883	negative regulation of response to oxidative stress	3/143	28/18903	0.00120898	0.00347031	0.00139979	MET/IL10/NFE2L2	3
GO:1904385	cellular response to angiotensin	3/143	28/18903	0.00120898	0.00347031	0.00139979	CA2/CAV1/NFE2L2	3
GO:0031102	neuron projection regeneration	4/143	62/18903	0.00124664	0.00357348	0.0014414	BCL2/MMP2/PTEN/SPP1	4
GO:0046888	negative regulation of hormone secretion	4/143	62/18903	0.00124664	0.00357348	0.0014414	DRD2/GJA1/IL1B/MTNR1B	4
GO:0090316	positive regulation of intracellular protein transport	6/143	157/18903	0.00125081	0.00358295	0.00144522	PTGS2/PRKACA/TGFB1/MAPK8/IL1B/IFNG	6
GO:0030593	neutrophil chemotaxis	5/143	106/18903	0.001269	0.00363258	0.00146524	DPP4/IL1B/CCL2/CXCL8/CXCL10	5
GO:0007179	transforming growth factor beta receptor signaling pathway	7/143	216/18903	0.00129958	0.00371755	0.00149951	TGFB1/PPARG/FOS/TP53/CAV1/COL3A1/PPARA	7
GO:0021885	forebrain cell migration	4/143	63/18903	0.00132343	0.00377798	0.00152389	DRD1/DRD2/EGFR/COL3A1	4
GO:0032731	positive regulation of interleukin-1 beta production	4/143	63/18903	0.00132343	0.00377798	0.00152389	TNF/LPL/IL6/IFNG	4
GO:0045453	bone resorption	4/143	63/18903	0.00132343	0.00377798	0.00152389	ADRB2/PRKCA/IL6/SPP1	4
GO:0007292	female gamete generation	6/143	159/18903	0.00133468	0.00380749	0.00153579	PTGS2/PDE3A/BCL2/NOS3/MMP2/PLAT	6
GO:0010800	positive regulation of peptidyl-threonine phosphorylation	3/143	29/18903	0.00134105	0.00381262	0.00153786	TGFB1/MAPK1/EGF	3
GO:0048873	homeostasis of number of cells within a tissue	3/143	29/18903	0.00134105	0.00381262	0.00153786	BCL2/F2R/NOS3	3
GO:0060402	calcium ion transport into cytosol	3/143	29/18903	0.00134105	0.00381262	0.00153786	ADRA1A/BCL2/CAV1	3
GO:0090025	regulation of monocyte chemotaxis	3/143	29/18903	0.00134105	0.00381262	0.00153786	SERPINE1/CXCL10/PLA2G7	3
GO:0090312	positive regulation of protein deacetylation	3/143	29/18903	0.00134105	0.00381262	0.00153786	VEGFA/TP53/IFNG	3
GO:0051147	regulation of muscle cell differentiation	6/143	160/18903	0.00137819	0.00390491	0.00157509	BCL2/TGFB1/PPARA/IGF2/MDM2/MTOR	6
GO:1990845	adaptive thermogenesis	6/143	160/18903	0.00137819	0.00390491	0.00157509	ADRB2/ADRB1/VEGFA/CAV1/GJA1/TRPV4	6
GO:0007631	feeding behavior	5/143	108/18903	0.00137914	0.00390491	0.00157509	DRD1/DRD2/FOS/CNR1/REN	5
GO:0008637	apoptotic mitochondrial changes	5/143	108/18903	0.00137914	0.00390491	0.00157509	BCL2/AKT1/MAPK8/MMP9/TP53	5
GO:0032526	response to retinoic acid	5/143	108/18903	0.00137914	0.00390491	0.00157509	SLC6A4/TNF/MMP2/COL1A1/RET	5
GO:0090263	positive regulation of canonical Wnt signaling pathway	5/143	108/18903	0.00137914	0.00390491	0.00157509	TGFB1/EGFR/EGF/CAV1/COL1A1	5
GO:0045165	cell fate commitment	8/143	282/18903	0.00139221	0.00393922	0.00158893	BCL2/CASP3/AR/PPARG/KDR/IL6/TP53/MTOR	8
GO:0002712	regulation of B cell mediated immunity	4/143	64/18903	0.00140345	0.00396297	0.00159851	TGFB1/TNF/IL10/IL2	4
GO:0002889	regulation of immunoglobulin mediated immune response	4/143	64/18903	0.00140345	0.00396297	0.00159851	TGFB1/TNF/IL10/IL2	4
GO:0050891	multicellular organismal water homeostasis	4/143	64/18903	0.00140345	0.00396297	0.00159851	PRKACA/MET/AKR1B1/TRPV4	4
GO:0046822	regulation of nucleocytoplasmic transport	5/143	109/18903	0.00143678	0.00405432	0.00163536	PTGS2/PRKACA/TGFB1/IL1B/IFNG	5
GO:0001975	response to amphetamine	3/143	30/18903	0.00148185	0.00415618	0.00167644	DRD1/DRD2/SOD1	3
GO:0034368	protein-lipid complex remodeling	3/143	30/18903	0.00148185	0.00415618	0.00167644	LPL/MPO/PLA2G7	3
GO:0034369	plasma lipoprotein particle remodeling	3/143	30/18903	0.00148185	0.00415618	0.00167644	LPL/MPO/PLA2G7	3
GO:0045940	positive regulation of steroid metabolic process	3/143	30/18903	0.00148185	0.00415618	0.00167644	TNF/IFNG/IL1A	3
GO:0070168	negative regulation of biomineral tissue development	3/143	30/18903	0.00148185	0.00415618	0.00167644	TGFB1/NOS3/HIF1A	3
GO:0090330	regulation of platelet aggregation	3/143	30/18903	0.00148185	0.00415618	0.00167644	PRKCA/IL6/IL6ST	3
GO:1903203	regulation of oxidative stress-induced neuron death	3/143	30/18903	0.00148185	0.00415618	0.00167644	TNF/IL10/HIF1A	3
GO:1903205	regulation of hydrogen peroxide-induced cell death	3/143	30/18903	0.00148185	0.00415618	0.00167644	MET/IL10/NFE2L2	3
GO:2000108	positive regulation of leukocyte apoptotic process	3/143	30/18903	0.00148185	0.00415618	0.00167644	IL10/CDKN2A/TP53	3
GO:0003170	heart valve development	4/143	65/18903	0.0014868	0.00416163	0.00167864	TGFB1/NOS3/MDM2/MTOR	4
GO:0050435	amyloid-beta metabolic process	4/143	65/18903	0.0014868	0.00416163	0.00167864	CASP3/TNF/IFNG/REN	4
GO:2000272	negative regulation of signaling receptor activity	4/143	65/18903	0.0014868	0.00416163	0.00167864	PPARG/TNF/ESR2/PPARA	4
GO:0006766	vitamin metabolic process	5/143	110/18903	0.00149617	0.00418226	0.00168696	TNF/CYP3A4/CYP1A1/IFNG/PPARD	5
GO:0045833	negative regulation of lipid metabolic process	5/143	110/18903	0.00149617	0.00418226	0.00168696	AKT1/TNF/SOD1/IL1B/CNR1	5
GO:0010810	regulation of cell-substrate adhesion	7/143	222/18903	0.00152069	0.00424793	0.00171345	BCL2/KDR/VEGFA/CDKN2A/SERPINE1/COL1A1/PTEN	7
GO:0016079	synaptic vesicle exocytosis	5/143	111/18903	0.00155736	0.00433872	0.00175007	DRD1/HTR2A/ADRA1A/DRD2/CNR1	5
GO:0018958	phenol-containing compound metabolic process	5/143	111/18903	0.00155736	0.00433872	0.00175007	DRD1/BCL2/DRD2/DRD3/DUOX2	5
GO:0032611	interleukin-1 beta production	5/143	111/18903	0.00155736	0.00433872	0.00175007	F2R/TNF/LPL/IL6/IFNG	5
GO:0032651	regulation of interleukin-1 beta production	5/143	111/18903	0.00155736	0.00433872	0.00175007	F2R/TNF/LPL/IL6/IFNG	5
GO:0006879	cellular iron ion homeostasis	4/143	66/18903	0.00157353	0.00437207	0.00176353	HMOX1/SOD1/HIF1A/IFNG	4
GO:0010812	negative regulation of cell-substrate adhesion	4/143	66/18903	0.00157353	0.00437207	0.00176353	CDKN2A/SERPINE1/COL1A1/PTEN	4
GO:0033692	cellular polysaccharide biosynthetic process	4/143	66/18903	0.00157353	0.00437207	0.00176353	AKT1/INSR/IGF2/GCK	4
GO:0071300	cellular response to retinoic acid	4/143	66/18903	0.00157353	0.00437207	0.00176353	SLC6A4/TNF/COL1A1/RET	4
GO:0045445	myoblast differentiation	5/143	112/18903	0.00162036	0.0044992	0.00181481	TGFB1/TNF/PPARD/CXCL10/IGFBP3	5
GO:0010880	regulation of release of sequestered calcium ion into cytosol by sarcoplasmic reticulum	3/143	31/18903	0.00163159	0.00450635	0.00181769	PRKACA/GSTM2/PDE4D	3
GO:0032148	activation of protein kinase B activity	3/143	31/18903	0.00163159	0.00450635	0.00181769	INSR/ADRA2B/MTOR	3
GO:0033137	negative regulation of peptidyl-serine phosphorylation	3/143	31/18903	0.00163159	0.00450635	0.00181769	CAV1/PTEN/PDE4D	3
GO:0035767	endothelial cell chemotaxis	3/143	31/18903	0.00163159	0.00450635	0.00181769	KDR/MET/VEGFA	3
GO:0040018	positive regulation of multicellular organism growth	3/143	31/18903	0.00163159	0.00450635	0.00181769	BCL2/DRD2/IGF2	3
GO:0060603	mammary gland duct morphogenesis	3/143	31/18903	0.00163159	0.00450635	0.00181769	AR/ESR1/NR3C1	3
GO:0086011	membrane repolarization during action potential	3/143	31/18903	0.00163159	0.00450635	0.00181769	KCNH2/CAV1/KCNA5	3
GO:0110150	negative regulation of biomineralization	3/143	31/18903	0.00163159	0.00450635	0.00181769	TGFB1/NOS3/HIF1A	3
GO:0033157	regulation of intracellular protein transport	7/143	225/18903	0.00164171	0.0045313	0.00182775	PTGS2/PRKACA/TGFB1/MAPK8/PTPN1/IL1B/IFNG	7
GO:0007405	neuroblast proliferation	4/143	67/18903	0.00166372	0.00458292	0.00184857	DRD2/VEGFA/TP53/HIF1A	4
GO:0015909	long-chain fatty acid transport	4/143	67/18903	0.00166372	0.00458292	0.00184857	PPARG/AKT1/DRD2/DRD3	4
GO:1901224	positive regulation of NIK/NF-kappaB signaling	4/143	67/18903	0.00166372	0.00458292	0.00184857	NR3C2/TNF/EGFR/IL1B	4
GO:0010633	negative regulation of epithelial cell migration	5/143	113/18903	0.00168522	0.00463909	0.00187123	TGFB1/PPARG/TNF/PTEN/TBXA2R	5
GO:1903050	regulation of proteolysis involved in protein catabolic process	7/143	227/18903	0.00172648	0.00474952	0.00191577	PRKACA/AKT1/EGF/CAV1/PTEN/NFE2L2/MDM2	7
GO:0002831	regulation of response to biotic stimulus	9/143	361/18903	0.00173117	0.00475929	0.00191971	PRKCA/PPARG/STAT1/AHR/PTPN1/DRD2/IL1B/NCF1/NFE2L2	9
GO:0032024	positive regulation of insulin secretion	4/143	68/18903	0.00175744	0.00482514	0.00194627	HIF1A/PPARD/CASR/GCK	4
GO:0045670	regulation of osteoclast differentiation	4/143	68/18903	0.00175744	0.00482514	0.00194627	TNF/FOS/IFNG/MTOR	4
GO:0007435	salivary gland morphogenesis	3/143	32/18903	0.00179047	0.00488683	0.00197116	TGFB1/TNF/EGFR	3
GO:0033198	response to ATP	3/143	32/18903	0.00179047	0.00488683	0.00197116	PTGS2/SOD1/IL1B	3
GO:0034367	protein-containing complex remodeling	3/143	32/18903	0.00179047	0.00488683	0.00197116	LPL/MPO/PLA2G7	3
GO:0034390	smooth muscle cell apoptotic process	3/143	32/18903	0.00179047	0.00488683	0.00197116	PPARG/CDKN2A/IFNG	3
GO:0034391	regulation of smooth muscle cell apoptotic process	3/143	32/18903	0.00179047	0.00488683	0.00197116	PPARG/CDKN2A/IFNG	3
GO:0046685	response to arsenic-containing substance	3/143	32/18903	0.00179047	0.00488683	0.00197116	HMOX1/CYP1A1/CYP1B1	3
GO:0048710	regulation of astrocyte differentiation	3/143	32/18903	0.00179047	0.00488683	0.00197116	IL6/IL6ST/LDLR	3
GO:1901889	negative regulation of cell junction assembly	3/143	32/18903	0.00179047	0.00488683	0.00197116	TNF/IL1B/PTEN	3
GO:1903715	regulation of aerobic respiration	3/143	32/18903	0.00179047	0.00488683	0.00197116	TNF/HIF1A/TRPV4	3
GO:0030104	water homeostasis	4/143	69/18903	0.00185476	0.005059	0.0020406	PRKACA/MET/AKR1B1/TRPV4	4
GO:2000058	regulation of ubiquitin-dependent protein catabolic process	6/143	170/18903	0.00187537	0.00511186	0.00206193	AKT1/EGF/CAV1/PTEN/NFE2L2/MDM2	6
GO:0002065	columnar/cuboidal epithelial cell differentiation	5/143	116/18903	0.00189124	0.00514502	0.0020753	AKT1/HIF1A/CAV1/SERPINE1/IL6ST	5
GO:0030518	intracellular steroid hormone receptor signaling pathway	5/143	116/18903	0.00189124	0.00514502	0.0020753	NR3C2/AR/ESR1/ESR2/NR3C1	5
GO:0034440	lipid oxidation	5/143	116/18903	0.00189124	0.00514502	0.0020753	AKT1/PPARA/PPARD/CNR1/PLA2G7	5
GO:0002449	lymphocyte mediated immunity	9/143	367/18903	0.0019364	0.00526099	0.00212208	TGFB1/TNF/ICAM1/AHR/IL10/IL6/IL1B/IL2/CD40LG	9
GO:0032535	regulation of cellular component size	9/143	367/18903	0.0019364	0.00526099	0.00212208	KCNMA1/NGF/VEGFA/PTEN/SPP1/MTOR/PIK3CA/RET/TRPV4	9
GO:0002294	CD4-positive, alpha-beta T cell differentiation involved in immune response	4/143	70/18903	0.00195576	0.00526997	0.0021257	IL6/IL2/IFNG/MTOR	4
GO:0016445	somatic diversification of immunoglobulins	4/143	70/18903	0.00195576	0.00526997	0.0021257	TGFB1/IL10/IL2/CD40LG	4
GO:0051881	regulation of mitochondrial membrane potential	4/143	70/18903	0.00195576	0.00526997	0.0021257	BCL2/AKT1/KDR/SOD1	4
GO:0030947	regulation of vascular endothelial growth factor receptor signaling pathway	3/143	33/18903	0.00195868	0.00526997	0.0021257	PTPN1/HIF1A/IL1B	3
GO:0033032	regulation of myeloid cell apoptotic process	3/143	33/18903	0.00195868	0.00526997	0.0021257	BCL2/CDKN2A/PTEN	3
GO:0036475	neuron death in response to oxidative stress	3/143	33/18903	0.00195868	0.00526997	0.0021257	TNF/IL10/HIF1A	3
GO:0048566	embryonic digestive tract development	3/143	33/18903	0.00195868	0.00526997	0.0021257	TNF/CXCL8/ADA	3
GO:0050901	leukocyte tethering or rolling	3/143	33/18903	0.00195868	0.00526997	0.0021257	TNF/SELE/VCAM1	3
GO:0051968	positive regulation of synaptic transmission, glutamatergic	3/143	33/18903	0.00195868	0.00526997	0.0021257	PTGS2/DRD1/CCL2	3
GO:0070633	transepithelial transport	3/143	33/18903	0.00195868	0.00526997	0.0021257	CSF2/ABCB1/EDNRB	3
GO:0090183	regulation of kidney development	3/143	33/18903	0.00195868	0.00526997	0.0021257	STAT1/VEGFA/RET	3
GO:0090279	regulation of calcium ion import	3/143	33/18903	0.00195868	0.00526997	0.0021257	EGF/CCL2/CASR	3
GO:1901380	negative regulation of potassium ion transmembrane transport	3/143	33/18903	0.00195868	0.00526997	0.0021257	KCNH2/CAV1/MTNR1B	3
GO:1902253	regulation of intrinsic apoptotic signaling pathway by p53 class mediator	3/143	33/18903	0.00195868	0.00526997	0.0021257	BCL2/TP53/MDM2	3
GO:1904893	negative regulation of receptor signaling pathway via STAT	3/143	33/18903	0.00195868	0.00526997	0.0021257	PPARG/CAV1/VHL	3
GO:0009308	amine metabolic process	5/143	117/18903	0.00196384	0.00528045	0.00212993	DRD1/CYP1A1/VCAM1/DRD2/DRD3	5
GO:0002287	alpha-beta T cell activation involved in immune response	4/143	71/18903	0.0020605	0.00552251	0.00222757	IL6/IL2/IFNG/MTOR	4
GO:0002293	alpha-beta T cell differentiation involved in immune response	4/143	71/18903	0.0020605	0.00552251	0.00222757	IL6/IL2/IFNG/MTOR	4
GO:0002562	somatic diversification of immune receptors via germline recombination within a single locus	4/143	71/18903	0.0020605	0.00552251	0.00222757	TGFB1/IL10/IL2/CD40LG	4
GO:0016444	somatic cell DNA recombination	4/143	71/18903	0.0020605	0.00552251	0.00222757	TGFB1/IL10/IL2/CD40LG	4
GO:0033344	cholesterol efflux	4/143	71/18903	0.0020605	0.00552251	0.00222757	PON1/PPARG/EGF/CAV1	4
GO:0021543	pallium development	6/143	174/18903	0.00210834	0.00564346	0.00227635	DRD1/CASP3/EGFR/HIF1A/PTEN/COL3A1	6
GO:0046631	alpha-beta T cell activation	6/143	174/18903	0.00210834	0.00564346	0.00227635	BCL2/IL6/IL2/IFNG/MTOR/ADA	6
GO:0002708	positive regulation of lymphocyte mediated immunity	5/143	119/18903	0.00211513	0.00565075	0.00227929	TGFB1/TNF/IL6/IL1B/IL2	5
GO:0032609	interferon-gamma production	5/143	119/18903	0.00211513	0.00565075	0.00227929	TNF/IL10/IL1B/IL2/PDE4D	5
GO:0032649	regulation of interferon-gamma production	5/143	119/18903	0.00211513	0.00565075	0.00227929	TNF/IL10/IL1B/IL2/PDE4D	5
GO:0002021	response to dietary excess	3/143	34/18903	0.00213642	0.00568938	0.00229487	ADRB2/ADRB1/TRPV4	3
GO:0007431	salivary gland development	3/143	34/18903	0.00213642	0.00568938	0.00229487	TGFB1/TNF/EGFR	3
GO:0032743	positive regulation of interleukin-2 production	3/143	34/18903	0.00213642	0.00568938	0.00229487	IL1B/IL1A/PDE4D	3
GO:0036474	cell death in response to hydrogen peroxide	3/143	34/18903	0.00213642	0.00568938	0.00229487	MET/IL10/NFE2L2	3
GO:0051450	myoblast proliferation	3/143	34/18903	0.00213642	0.00568938	0.00229487	FOS/PPARD/KCNA5	3
GO:0009165	nucleotide biosynthetic process	8/143	304/18903	0.0022276	0.0059284	0.00239129	TGFB1/NOS2/NOS3/ACACA/PPARA/NAMPT/ADA/TK2	8
GO:0030301	cholesterol transport	5/143	121/18903	0.00227475	0.00604617	0.00243879	PON1/PPARG/EGF/CAV1/LDLR	5
GO:2000278	regulation of DNA biosynthetic process	5/143	121/18903	0.00227475	0.00604617	0.00243879	TNF/CYP1B1/CDKN1A/MAPK1/TP53	5
GO:0019362	pyridine nucleotide metabolic process	4/143	73/18903	0.00228149	0.00604863	0.00243979	TP53/MTOR/NAMPT/GCK	4
GO:0046496	nicotinamide nucleotide metabolic process	4/143	73/18903	0.00228149	0.00604863	0.00243979	TP53/MTOR/NAMPT/GCK	4
GO:0071260	cellular response to mechanical stimulus	4/143	73/18903	0.00228149	0.00604863	0.00243979	PTGS2/MAPK8/IL1B/COL1A1	4
GO:0071677	positive regulation of mononuclear cell migration	4/143	73/18903	0.00228149	0.00604863	0.00243979	TNF/SERPINE1/CXCL10/PLA2G7	4
GO:1901293	nucleoside phosphate biosynthetic process	8/143	306/18903	0.0023197	0.00613364	0.00247407	TGFB1/NOS2/NOS3/ACACA/PPARA/NAMPT/ADA/TK2	8
GO:0014808	release of sequestered calcium ion into cytosol by sarcoplasmic reticulum	3/143	35/18903	0.00232386	0.00613364	0.00247407	PRKACA/GSTM2/PDE4D	3
GO:0030212	hyaluronan metabolic process	3/143	35/18903	0.00232386	0.00613364	0.00247407	TGFB1/EGF/IL1B	3
GO:0055075	potassium ion homeostasis	3/143	35/18903	0.00232386	0.00613364	0.00247407	KCNH2/KCNMA1/KCNA5	3
GO:0060218	hematopoietic stem cell differentiation	3/143	35/18903	0.00232386	0.00613364	0.00247407	BCL2/TP53/NFE2L2	3
GO:0070528	protein kinase C signaling	3/143	35/18903	0.00232386	0.00613364	0.00247407	ADRA1A/VEGFA/PRKCH	3
GO:1905898	positive regulation of response to endoplasmic reticulum stress	3/143	35/18903	0.00232386	0.00613364	0.00247407	PTPN1/CAV1/NFE2L2	3
GO:0030278	regulation of ossification	5/143	122/18903	0.00235777	0.00621921	0.00250859	ADRB2/BCL2/TGFB1/MAPK1/HIF1A	5
GO:0045333	cellular respiration	7/143	240/18903	0.00236359	0.00623062	0.00251319	NOS2/TNF/CYP1A2/HIF1A/IFNG/PIK3CA/TRPV4	7
GO:0044403	biological process involved in symbiotic interaction	8/143	307/18903	0.00236686	0.00623528	0.00251507	HTR2A/DPP4/ICAM1/INSR/EGFR/CAV1/CXCL8/LDLR	8
GO:0002381	immunoglobulin production involved in immunoglobulin-mediated immune response	4/143	74/18903	0.00239788	0.00630503	0.00254321	TGFB1/IL10/IL2/CD40LG	4
GO:0032732	positive regulation of interleukin-1 production	4/143	74/18903	0.00239788	0.00630503	0.00254321	TNF/LPL/IL6/IFNG	4
GO:0042058	regulation of epidermal growth factor receptor signaling pathway	4/143	74/18903	0.00239788	0.00630503	0.00254321	EGFR/MMP9/EGF/NCF1	4
GO:0048738	cardiac muscle tissue development	7/143	241/18903	0.00241922	0.00635714	0.00256422	ADRA1A/TGFB1/VEGFA/GJA1/PTEN/PPARA/MTOR	7
GO:0001542	ovulation from ovarian follicle	2/143	10/18903	0.0024576	0.00639745	0.00258048	NOS3/MMP2	2
GO:0007191	adenylate cyclase-activating dopamine receptor signaling pathway	2/143	10/18903	0.0024576	0.00639745	0.00258048	DRD1/DRD3	2
GO:0009128	purine nucleoside monophosphate catabolic process	2/143	10/18903	0.0024576	0.00639745	0.00258048	XDH/ADA	2
GO:0009155	purine deoxyribonucleotide catabolic process	2/143	10/18903	0.0024576	0.00639745	0.00258048	XDH/ADA	2
GO:0009169	purine ribonucleoside monophosphate catabolic process	2/143	10/18903	0.0024576	0.00639745	0.00258048	XDH/ADA	2
GO:0009170	purine deoxyribonucleoside monophosphate metabolic process	2/143	10/18903	0.0024576	0.00639745	0.00258048	XDH/ADA	2
GO:0014848	urinary tract smooth muscle contraction	2/143	10/18903	0.0024576	0.00639745	0.00258048	HTR2A/KCNMA1	2
GO:0021936	regulation of cerebellar granule cell precursor proliferation	2/143	10/18903	0.0024576	0.00639745	0.00258048	SLC6A4/EGF	2
GO:0033483	gas homeostasis	2/143	10/18903	0.0024576	0.00639745	0.00258048	HIF1A/CAV1	2
GO:0042045	epithelial fluid transport	2/143	10/18903	0.0024576	0.00639745	0.00258048	CSF2/EDNRB	2
GO:0046085	adenosine metabolic process	2/143	10/18903	0.0024576	0.00639745	0.00258048	XDH/ADA	2
GO:0060346	bone trabecula formation	2/143	10/18903	0.0024576	0.00639745	0.00258048	MMP2/COL1A1	2
GO:0060768	regulation of epithelial cell proliferation involved in prostate gland development	2/143	10/18903	0.0024576	0.00639745	0.00258048	AR/CDKN1B	2
GO:0090037	positive regulation of protein kinase C signaling	2/143	10/18903	0.0024576	0.00639745	0.00258048	ADRA1A/VEGFA	2
GO:1903596	regulation of gap junction assembly	2/143	10/18903	0.0024576	0.00639745	0.00258048	CAV1/IL1B	2
GO:0001822	kidney development	8/143	309/18903	0.00246344	0.00640863	0.00258499	BCL2/STAT1/AKR1B1/VEGFA/MMP9/REN/RET/EDNRB	8
GO:0050954	sensory perception of mechanical stimulus	6/143	180/18903	0.00249798	0.00649444	0.00261961	HTR2A/CASP3/TNF/SOD1/COL1A1/CDKN1B	6
GO:0016239	positive regulation of macroautophagy	4/143	75/18903	0.00251829	0.00651412	0.00262754	ADRB2/HMOX1/KDR/HIF1A	4
GO:0071479	cellular response to ionizing radiation	4/143	75/18903	0.00251829	0.00651412	0.00262754	CDKN1A/TP53/CHEK2/MDM2	4
GO:0007616	long-term memory	3/143	36/18903	0.00252119	0.00651412	0.00262754	SLC2A4/DRD2/LDLR	3
GO:0010613	positive regulation of cardiac muscle hypertrophy	3/143	36/18903	0.00252119	0.00651412	0.00262754	ADRA1A/PRKCA/IL6ST	3
GO:0016486	peptide hormone processing	3/143	36/18903	0.00252119	0.00651412	0.00262754	DPP4/REN/PLA2G7	3
GO:0019934	cGMP-mediated signaling	3/143	36/18903	0.00252119	0.00651412	0.00262754	PDE3A/MTNR1B/EDNRB	3
GO:0030224	monocyte differentiation	3/143	36/18903	0.00252119	0.00651412	0.00262754	PPARG/VEGFA/CSF2	3
GO:0031112	positive regulation of microtubule polymerization or depolymerization	3/143	36/18903	0.00252119	0.00651412	0.00262754	MET/CDKN1B/TRPV4	3
GO:0050869	negative regulation of B cell activation	3/143	36/18903	0.00252119	0.00651412	0.00262754	CASP3/IL10/PTEN	3
GO:1903514	release of sequestered calcium ion into cytosol by endoplasmic reticulum	3/143	36/18903	0.00252119	0.00651412	0.00262754	PRKACA/GSTM2/PDE4D	3
GO:0055007	cardiac muscle cell differentiation	5/143	124/18903	0.0025304	0.0065298	0.00263387	ADRA1A/TGFB1/VEGFA/PPARA/MTOR	5
GO:0072676	lymphocyte migration	5/143	124/18903	0.0025304	0.0065298	0.00263387	AKT1/ICAM1/CCL2/CXCL10/RET	5
GO:0046395	carboxylic acid catabolic process	7/143	243/18903	0.0025335	0.00653377	0.00263547	PON1/NOS2/NOS3/AKT1/PPARA/PPARD/CNR1	7
GO:0042770	signal transduction in response to DNA damage	6/143	181/18903	0.00256785	0.00661417	0.0026679	CCND1/CDKN1A/TP53/CHEK2/MDM2/CDKN1B	6
GO:0043409	negative regulation of MAPK cascade	6/143	181/18903	0.00256785	0.00661417	0.0026679	PPARG/PTPN1/CAV1/IL1B/PTEN/HMGCR	6
GO:0030900	forebrain development	9/143	383/18903	0.0025801	0.00664161	0.00267897	DRD1/CASP3/DRD2/EGFR/HIF1A/PTEN/COL3A1/AVPR1A/AVPR2	9
GO:0043280	positive regulation of cysteine-type endopeptidase activity involved in apoptotic process	5/143	125/18903	0.00262007	0.00674032	0.00271879	PPARG/F2R/TNF/XDH/F3	5
GO:0006635	fatty acid beta-oxidation	4/143	76/18903	0.0026428	0.0067946	0.00274068	AKT1/PPARA/PPARD/CNR1	4
GO:0003206	cardiac chamber morphogenesis	5/143	126/18903	0.00271202	0.00696398	0.002809	TGFB1/NOS3/TP53/HIF1A/MDM2	5
GO:0043244	regulation of protein-containing complex disassembly	5/143	126/18903	0.00271202	0.00696398	0.002809	ADRB2/TNF/INSR/PIK3CA/TRPV4	5
GO:0001662	behavioral fear response	3/143	37/18903	0.00272858	0.00697638	0.002814	DRD1/BCL2/DPP4	3
GO:0008207	C21-steroid hormone metabolic process	3/143	37/18903	0.00272858	0.00697638	0.002814	AKR1B1/CYP17A1/EDNRB	3
GO:0014742	positive regulation of muscle hypertrophy	3/143	37/18903	0.00272858	0.00697638	0.002814	ADRA1A/PRKCA/IL6ST	3
GO:0034110	regulation of homotypic cell-cell adhesion	3/143	37/18903	0.00272858	0.00697638	0.002814	PRKCA/IL6/IL6ST	3
GO:0046326	positive regulation of glucose import	3/143	37/18903	0.00272858	0.00697638	0.002814	AKT1/INSR/NFE2L2	3
GO:0051385	response to mineralocorticoid	3/143	37/18903	0.00272858	0.00697638	0.002814	CCND1/FOS/AVPR1A	3
GO:0060416	response to growth hormone	3/143	37/18903	0.00272858	0.00697638	0.002814	F7/AKT1/PTPN1	3
GO:0032729	positive regulation of interferon-gamma production	4/143	77/18903	0.00277146	0.00707734	0.00285472	TNF/IL1B/IL2/PDE4D	4
GO:0090559	regulation of membrane permeability	4/143	77/18903	0.00277146	0.00707734	0.00285472	BCL2/MAPK8/TP53/MTOR	4
GO:0016054	organic acid catabolic process	7/143	247/18903	0.0027745	0.00708076	0.00285611	PON1/NOS2/NOS3/AKT1/PPARA/PPARD/CNR1	7
GO:0001838	embryonic epithelial tube formation	5/143	127/18903	0.00280629	0.00715751	0.00288706	PRKACA/CASP3/TGFB1/HIF1A/RET	5
GO:0034637	cellular carbohydrate biosynthetic process	4/143	78/18903	0.00290435	0.00739403	0.00298246	AKT1/INSR/IGF2/GCK	4
GO:0043537	negative regulation of blood vessel endothelial cell migration	4/143	78/18903	0.00290435	0.00739403	0.00298246	TGFB1/PPARG/TNF/TBXA2R	4
GO:0140115	export across plasma membrane	4/143	78/18903	0.00290435	0.00739403	0.00298246	KCNH2/GJA1/ABCB1/KCNA5	4
GO:0072001	renal system development	8/143	318/18903	0.00293695	0.00745496	0.00300704	BCL2/STAT1/AKR1B1/VEGFA/MMP9/REN/RET/EDNRB	8
GO:0000075	cell cycle checkpoint signaling	6/143	186/18903	0.00293948	0.00745496	0.00300704	CCND1/CDKN1A/TP53/CHEK2/MDM2/CDKN1B	6
GO:0002209	behavioral defense response	3/143	38/18903	0.00294619	0.00745496	0.00300704	DRD1/BCL2/DPP4	3
GO:0019228	neuronal action potential	3/143	38/18903	0.00294619	0.00745496	0.00300704	DRD1/MTNR1B/MTOR	3
GO:0043368	positive T cell selection	3/143	38/18903	0.00294619	0.00745496	0.00300704	BCL2/IL6/MTOR	3
GO:0045191	regulation of isotype switching	3/143	38/18903	0.00294619	0.00745496	0.00300704	TGFB1/IL10/IL2	3
GO:0045742	positive regulation of epidermal growth factor receptor signaling pathway	3/143	38/18903	0.00294619	0.00745496	0.00300704	MMP9/EGF/NCF1	3
GO:0048009	insulin-like growth factor receptor signaling pathway	3/143	38/18903	0.00294619	0.00745496	0.00300704	AR/AKT1/IGFBP3	3
GO:0060306	regulation of membrane repolarization	3/143	38/18903	0.00294619	0.00745496	0.00300704	KCNH2/CAV1/KCNA5	3
GO:0140448	signaling receptor ligand precursor processing	3/143	38/18903	0.00294619	0.00745496	0.00300704	DPP4/REN/PLA2G7	3
GO:0006527	arginine catabolic process	2/143	11/18903	0.00298887	0.00746769	0.00301218	NOS2/NOS3	2
GO:0007494	midgut development	2/143	11/18903	0.00298887	0.00746769	0.00301218	RET/EDNRB	2
GO:0019062	virion attachment to host cell	2/143	11/18903	0.00298887	0.00746769	0.00301218	DPP4/ICAM1	2
GO:0019065	receptor-mediated endocytosis of virus by host cell	2/143	11/18903	0.00298887	0.00746769	0.00301218	DPP4/CAV1	2
GO:0021892	cerebral cortex GABAergic interneuron differentiation	2/143	11/18903	0.00298887	0.00746769	0.00301218	DRD1/DRD2	2
GO:0031642	negative regulation of myelination	2/143	11/18903	0.00298887	0.00746769	0.00301218	TNF/PTEN	2
GO:0031987	locomotion involved in locomotory behavior	2/143	11/18903	0.00298887	0.00746769	0.00301218	DRD2/DRD3	2
GO:0033632	regulation of cell-cell adhesion mediated by integrin	2/143	11/18903	0.00298887	0.00746769	0.00301218	DPP4/ADA	2
GO:0034776	response to histamine	2/143	11/18903	0.00298887	0.00746769	0.00301218	DRD2/DRD3	2
GO:0044557	relaxation of smooth muscle	2/143	11/18903	0.00298887	0.00746769	0.00301218	KCNMA1/SOD1	2
GO:0060159	regulation of dopamine receptor signaling pathway	2/143	11/18903	0.00298887	0.00746769	0.00301218	DRD2/DRD3	2
GO:0060767	epithelial cell proliferation involved in prostate gland development	2/143	11/18903	0.00298887	0.00746769	0.00301218	AR/CDKN1B	2
GO:0071609	chemokine (C-C motif) ligand 5 production	2/143	11/18903	0.00298887	0.00746769	0.00301218	IL10/TRPV4	2
GO:0071649	regulation of chemokine (C-C motif) ligand 5 production	2/143	11/18903	0.00298887	0.00746769	0.00301218	IL10/TRPV4	2
GO:0071803	positive regulation of podosome assembly	2/143	11/18903	0.00298887	0.00746769	0.00301218	TNF/CSF2	2
GO:0072584	caveolin-mediated endocytosis	2/143	11/18903	0.00298887	0.00746769	0.00301218	MAPK1/CAV1	2
GO:1901731	positive regulation of platelet aggregation	2/143	11/18903	0.00298887	0.00746769	0.00301218	IL6/IL6ST	2
GO:1901844	regulation of cell communication by electrical coupling involved in cardiac conduction	2/143	11/18903	0.00298887	0.00746769	0.00301218	CAV1/PDE4D	2
GO:2000109	regulation of macrophage apoptotic process	2/143	11/18903	0.00298887	0.00746769	0.00301218	CDKN2A/PTEN	2
GO:2000833	positive regulation of steroid hormone secretion	2/143	11/18903	0.00298887	0.00746769	0.00301218	SPP1/CYP19A1	2
GO:2001225	regulation of chloride transport	2/143	11/18903	0.00298887	0.00746769	0.00301218	CA2/ABCB1	2
GO:0002292	T cell differentiation involved in immune response	4/143	79/18903	0.00304154	0.00758563	0.00305975	IL6/IL2/IFNG/MTOR	4
GO:0072524	pyridine-containing compound metabolic process	4/143	79/18903	0.00304154	0.00758563	0.00305975	TP53/MTOR/NAMPT/GCK	4
GO:0086001	cardiac muscle cell action potential	4/143	79/18903	0.00304154	0.00758563	0.00305975	KCNH2/CAV1/GJA1/KCNA5	4
GO:0006959	humoral immune response	8/143	320/18903	0.00305122	0.00760523	0.00306766	BCL2/TNF/IL6/IL1B/CCL2/CXCL8/IFNG/CXCL10	8
GO:0010951	negative regulation of endopeptidase activity	7/143	252/18903	0.00310009	0.00772242	0.00311492	PTGS2/AKT1/TNF/NGF/VEGFA/MMP9/SERPINE1	7
GO:0019079	viral genome replication	5/143	130/18903	0.00310334	0.00772589	0.00311633	BCL2/TNF/CCL2/CXCL8/PPARA	5
GO:0032373	positive regulation of sterol transport	3/143	39/18903	0.00317418	0.0078834	0.00317986	PON1/PPARG/CAV1	3
GO:0032376	positive regulation of cholesterol transport	3/143	39/18903	0.00317418	0.0078834	0.00317986	PON1/PPARG/CAV1	3
GO:0045730	respiratory burst	3/143	39/18903	0.00317418	0.0078834	0.00317986	INSR/MPO/NCF1	3
GO:0046621	negative regulation of organ growth	3/143	39/18903	0.00317418	0.0078834	0.00317986	SLC6A4/PTEN/PPARA	3
GO:0043123	positive regulation of I-kappaB kinase/NF-kappaB signaling	6/143	189/18903	0.00318097	0.00789554	0.00318476	F2R/TNF/HMOX1/GJA1/IL1B/IL1A	6
GO:1901184	regulation of ERBB signaling pathway	4/143	80/18903	0.00318309	0.0078961	0.00318498	EGFR/MMP9/EGF/NCF1	4
GO:0002200	somatic diversification of immune receptors	4/143	81/18903	0.00332906	0.0082337	0.00332116	TGFB1/IL10/IL2/CD40LG	4
GO:0007422	peripheral nervous system development	4/143	81/18903	0.00332906	0.0082337	0.00332116	AKT1/NGF/SOD1/EDNRB	4
GO:0032371	regulation of sterol transport	4/143	81/18903	0.00332906	0.0082337	0.00332116	PON1/PPARG/EGF/CAV1	4
GO:0032374	regulation of cholesterol transport	4/143	81/18903	0.00332906	0.0082337	0.00332116	PON1/PPARG/EGF/CAV1	4
GO:1901657	glycosyl compound metabolic process	4/143	81/18903	0.00332906	0.0082337	0.00332116	XDH/AKR1B1/ADA/TK2	4
GO:0031647	regulation of protein stability	8/143	325/18903	0.00335211	0.00828577	0.00334216	BCL2/CASP3/MAPK1/TP53/PTEN/CHEK2/MDM2/VHL	8
GO:0001953	negative regulation of cell-matrix adhesion	3/143	40/18903	0.00341272	0.00840069	0.00338851	CDKN2A/SERPINE1/PTEN	3
GO:0007212	dopamine receptor signaling pathway	3/143	40/18903	0.00341272	0.00840069	0.00338851	DRD1/DRD2/DRD3	3
GO:0042307	positive regulation of protein import into nucleus	3/143	40/18903	0.00341272	0.00840069	0.00338851	PTGS2/TGFB1/IFNG	3
GO:0140467	integrated stress response signaling	3/143	40/18903	0.00341272	0.00840069	0.00338851	PTPN1/FOS/NFE2L2	3
GO:1901186	positive regulation of ERBB signaling pathway	3/143	40/18903	0.00341272	0.00840069	0.00338851	MMP9/EGF/NCF1	3
GO:1904994	regulation of leukocyte adhesion to vascular endothelial cell	3/143	40/18903	0.00341272	0.00840069	0.00338851	TNF/SELE/IL6	3
GO:1990000	amyloid fibril formation	3/143	40/18903	0.00341272	0.00840069	0.00338851	MDM2/VHL/LDLR	3
GO:0002702	positive regulation of production of molecular mediator of immune response	5/143	133/18903	0.00342244	0.00841469	0.00339416	TGFB1/IL10/IL6/IL1B/IL2	5
GO:0035303	regulation of dephosphorylation	5/143	133/18903	0.00342244	0.00841469	0.00339416	TGFB1/TNF/DRD2/IFNG/MTOR	5
GO:0014706	striated muscle tissue development	7/143	257/18903	0.00345417	0.00848768	0.0034236	ADRA1A/TGFB1/VEGFA/GJA1/PTEN/PPARA/MTOR	7
GO:0051149	positive regulation of muscle cell differentiation	4/143	82/18903	0.00347954	0.00853994	0.00344468	BCL2/TGFB1/MDM2/MTOR	4
GO:2001021	negative regulation of response to DNA damage stimulus	4/143	82/18903	0.00347954	0.00853994	0.00344468	BCL2/CHEK2/ACKR3/MDM2	4
GO:0010459	negative regulation of heart rate	2/143	12/18903	0.0035689	0.00863712	0.00348388	ADRA1A/TNF	2
GO:0010749	regulation of nitric oxide mediated signal transduction	2/143	12/18903	0.0035689	0.00863712	0.00348388	EGFR/VEGFA	2
GO:0014745	negative regulation of muscle adaptation	2/143	12/18903	0.0035689	0.00863712	0.00348388	PPARG/NOS3	2
GO:0030432	peristalsis	2/143	12/18903	0.0035689	0.00863712	0.00348388	DRD1/DRD2	2
GO:0030656	regulation of vitamin metabolic process	2/143	12/18903	0.0035689	0.00863712	0.00348388	TNF/IFNG	2
GO:0031284	positive regulation of guanylate cyclase activity	2/143	12/18903	0.0035689	0.00863712	0.00348388	NOS2/NOS3	2
GO:0032782	bile acid secretion	2/143	12/18903	0.0035689	0.00863712	0.00348388	TNF/CASR	2
GO:0032966	negative regulation of collagen biosynthetic process	2/143	12/18903	0.0035689	0.00863712	0.00348388	IL6/PPARD	2
GO:0033083	regulation of immature T cell proliferation	2/143	12/18903	0.0035689	0.00863712	0.00348388	IL1B/IL1A	2
GO:0033084	regulation of immature T cell proliferation in thymus	2/143	12/18903	0.0035689	0.00863712	0.00348388	IL1B/IL1A	2
GO:0033327	Leydig cell differentiation	2/143	12/18903	0.0035689	0.00863712	0.00348388	AR/CCND1	2
GO:0033629	negative regulation of cell adhesion mediated by integrin	2/143	12/18903	0.0035689	0.00863712	0.00348388	CYP1B1/SERPINE1	2
GO:0040015	negative regulation of multicellular organism growth	2/143	12/18903	0.0035689	0.00863712	0.00348388	ADRB2/ADRB1	2
GO:0042447	hormone catabolic process	2/143	12/18903	0.0035689	0.00863712	0.00348388	SPP1/CYP19A1	2
GO:0042756	drinking behavior	2/143	12/18903	0.0035689	0.00863712	0.00348388	DRD2/REN	2
GO:0043951	negative regulation of cAMP-mediated signaling	2/143	12/18903	0.0035689	0.00863712	0.00348388	PDE3A/PDE4D	2
GO:0045602	negative regulation of endothelial cell differentiation	2/143	12/18903	0.0035689	0.00863712	0.00348388	XDH/VEGFA	2
GO:0051001	negative regulation of nitric-oxide synthase activity	2/143	12/18903	0.0035689	0.00863712	0.00348388	CAV1/CNR1	2
GO:0051549	positive regulation of keratinocyte migration	2/143	12/18903	0.0035689	0.00863712	0.00348388	MMP9/MTOR	2
GO:0070493	thrombin-activated receptor signaling pathway	2/143	12/18903	0.0035689	0.00863712	0.00348388	F2R/MET	2
GO:0071107	response to parathyroid hormone	2/143	12/18903	0.0035689	0.00863712	0.00348388	PRKACA/FOS	2
GO:0071472	cellular response to salt stress	2/143	12/18903	0.0035689	0.00863712	0.00348388	AKR1B1/TRPV4	2
GO:0150065	regulation of deacetylase activity	2/143	12/18903	0.0035689	0.00863712	0.00348388	MAPK8/VEGFA	2
GO:2001223	negative regulation of neuron migration	2/143	12/18903	0.0035689	0.00863712	0.00348388	DRD2/COL3A1	2
GO:0010952	positive regulation of peptidase activity	6/143	194/18903	0.00361596	0.00874593	0.00352777	PPARG/F2R/TNF/XDH/CAV1/F3	6
GO:0014032	neural crest cell development	4/143	83/18903	0.00363457	0.00878073	0.00354181	MAPK1/HIF1A/RET/EDNRB	4
GO:0055013	cardiac muscle cell development	4/143	83/18903	0.00363457	0.00878073	0.00354181	ADRA1A/VEGFA/PPARA/MTOR	4
GO:0000280	nuclear division	10/143	481/18903	0.00364496	0.00880072	0.00354987	PDE3A/TNF/INSR/DRD3/EGF/IL1B/IL1A/CHEK2/IGF2/CDKN1B	10
GO:0015918	sterol transport	5/143	135/18903	0.00364788	0.00880092	0.00354995	PON1/PPARG/EGF/CAV1/LDLR	5
GO:0042417	dopamine metabolic process	3/143	41/18903	0.00366194	0.00880092	0.00354995	DRD1/DRD2/DRD3	3
GO:0045124	regulation of bone resorption	3/143	41/18903	0.00366194	0.00880092	0.00354995	PRKCA/IL6/SPP1	3
GO:0045454	cell redox homeostasis	3/143	41/18903	0.00366194	0.00880092	0.00354995	NOS2/NOS3/NFE2L2	3
GO:0070050	neuron cellular homeostasis	3/143	41/18903	0.00366194	0.00880092	0.00354995	SLC6A2/CA2/IL6	3
GO:0120178	steroid hormone biosynthetic process	3/143	41/18903	0.00366194	0.00880092	0.00354995	AKR1B1/CYP17A1/CYP19A1	3
GO:1901031	regulation of response to reactive oxygen species	3/143	41/18903	0.00366194	0.00880092	0.00354995	MET/IL10/NFE2L2	3
GO:2000008	regulation of protein localization to cell surface	3/143	41/18903	0.00366194	0.00880092	0.00354995	AKT1/TNF/EGF	3
GO:0006470	protein dephosphorylation	7/143	261/18903	0.00375901	0.00902378	0.00363984	BCL2/TGFB1/TNF/PTPN1/DRD2/PTEN/MTOR	7
GO:0034976	response to endoplasmic reticulum stress	7/143	261/18903	0.00375901	0.00902378	0.00363984	BCL2/PTPN1/CCND1/TP53/CAV1/CXCL8/NFE2L2	7
GO:0010921	regulation of phosphatase activity	4/143	84/18903	0.00379423	0.00908739	0.0036655	TNF/DRD2/IFNG/MTOR	4
GO:0021675	nerve development	4/143	84/18903	0.00379423	0.00908739	0.0036655	VCAM1/NGF/ACKR3/RET	4
GO:0051899	membrane depolarization	4/143	84/18903	0.00379423	0.00908739	0.0036655	KCNH2/BCL2/KDR/CAV1	4
GO:0097194	execution phase of apoptosis	4/143	84/18903	0.00379423	0.00908739	0.0036655	CASP3/AKT1/IL6/TP53	4
GO:0007369	gastrulation	6/143	196/18903	0.0038018	0.00909507	0.0036686	PRKACA/MMP2/MMP9/IL10/TP53/GJA1	6
GO:0045664	regulation of neuron differentiation	6/143	196/18903	0.0038018	0.00909507	0.0036686	SLC6A4/BCL2/ADRA2B/NGF/RET/EDNRB	6
GO:0002440	production of molecular mediator of immune response	8/143	333/18903	0.00388097	0.00927913	0.00374284	TGFB1/TNF/HMOX1/IL10/IL6/IL1B/IL2/CD40LG	8
GO:0034101	erythrocyte homeostasis	5/143	137/18903	0.00388378	0.00928052	0.0037434	CASP3/STAT1/HMOX1/VEGFA/HIF1A	5
GO:0010466	negative regulation of peptidase activity	7/143	263/18903	0.0039189	0.00933437	0.00376512	PTGS2/AKT1/TNF/NGF/VEGFA/MMP9/SERPINE1	7
GO:0002714	positive regulation of B cell mediated immunity	3/143	42/18903	0.00392201	0.00933437	0.00376512	TGFB1/TNF/IL2	3
GO:0002891	positive regulation of immunoglobulin mediated immune response	3/143	42/18903	0.00392201	0.00933437	0.00376512	TGFB1/TNF/IL2	3
GO:0070296	sarcoplasmic reticulum calcium ion transport	3/143	42/18903	0.00392201	0.00933437	0.00376512	PRKACA/GSTM2/PDE4D	3
GO:0071604	transforming growth factor beta production	3/143	42/18903	0.00392201	0.00933437	0.00376512	PTGS2/HIF1A/COL3A1	3
GO:0086091	regulation of heart rate by cardiac conduction	3/143	42/18903	0.00392201	0.00933437	0.00376512	KCNH2/CAV1/KCNA5	3
GO:1900077	negative regulation of cellular response to insulin stimulus	3/143	42/18903	0.00392201	0.00933437	0.00376512	PTPN1/LPL/IL1B	3
GO:0048041	focal adhesion assembly	4/143	85/18903	0.00395858	0.00941604	0.00379807	BCL2/KDR/VEGFA/PTEN	4
GO:0071897	DNA biosynthetic process	6/143	198/18903	0.00399464	0.0094964	0.00383048	TNF/CYP1B1/CDKN1A/MAPK1/TP53/TK2	6
GO:0032388	positive regulation of intracellular transport	6/143	199/18903	0.00409374	0.0097242	0.00392237	PTGS2/PRKACA/TGFB1/MAPK8/IL1B/IFNG	6
GO:0032386	regulation of intracellular transport	8/143	336/18903	0.00409514	0.0097242	0.00392237	PTGS2/PRKACA/TGFB1/MAPK8/PTPN1/MAPK1/IL1B/IFNG	8
GO:0019319	hexose biosynthetic process	4/143	86/18903	0.00412768	0.0097959	0.00395129	AKR1B1/PPARA/GCK/NR3C1	4
GO:0061564	axon development	10/143	490/18903	0.00415078	0.00982589	0.00396338	BCL2/CASP3/DRD2/NGF/VEGFA/MMP2/PTEN/SPP1/CNR1/RET	10
GO:1990778	protein localization to cell periphery	8/143	337/18903	0.00416852	0.00982589	0.00396338	TGFB1/AR/AKT1/TNF/EGFR/CAV1/IFNG/PRKCH	8
GO:0006739	NADP metabolic process	3/143	43/18903	0.00419304	0.00982589	0.00396338	TP53/MTOR/GCK	3
GO:0009154	purine ribonucleotide catabolic process	3/143	43/18903	0.00419304	0.00982589	0.00396338	XDH/PDE4D/ADA	3
GO:0045687	positive regulation of glial cell differentiation	3/143	43/18903	0.00419304	0.00982589	0.00396338	TGFB1/MTOR/IL6ST	3
GO:1900371	regulation of purine nucleotide biosynthetic process	3/143	43/18903	0.00419304	0.00982589	0.00396338	NOS2/NOS3/PPARA	3
GO:0002863	positive regulation of inflammatory response to antigenic stimulus	2/143	13/18903	0.00419694	0.00982589	0.00396338	TNF/CNR1	2
GO:0007320	insemination	2/143	13/18903	0.00419694	0.00982589	0.00396338	SLC6A4/AVPR1A	2
GO:0009415	response to water	2/143	13/18903	0.00419694	0.00982589	0.00396338	AVPR1A/PIK3CA	2
GO:0010713	negative regulation of collagen metabolic process	2/143	13/18903	0.00419694	0.00982589	0.00396338	IL6/PPARD	2
GO:0032621	interleukin-18 production	2/143	13/18903	0.00419694	0.00982589	0.00396338	TNF/IL10	2
GO:0032661	regulation of interleukin-18 production	2/143	13/18903	0.00419694	0.00982589	0.00396338	TNF/IL10	2
GO:0033079	immature T cell proliferation	2/143	13/18903	0.00419694	0.00982589	0.00396338	IL1B/IL1A	2
GO:0033080	immature T cell proliferation in thymus	2/143	13/18903	0.00419694	0.00982589	0.00396338	IL1B/IL1A	2
GO:0035810	positive regulation of urine volume	2/143	13/18903	0.00419694	0.00982589	0.00396338	DRD2/EDNRB	2
GO:0043471	regulation of cellular carbohydrate catabolic process	2/143	13/18903	0.00419694	0.00982589	0.00396338	TP53/MTOR	2
GO:0043568	positive regulation of insulin-like growth factor receptor signaling pathway	2/143	13/18903	0.00419694	0.00982589	0.00396338	AR/IGFBP3	2
GO:0044650	adhesion of symbiont to host cell	2/143	13/18903	0.00419694	0.00982589	0.00396338	DPP4/ICAM1	2
GO:0045741	positive regulation of epidermal growth factor-activated receptor activity	2/143	13/18903	0.00419694	0.00982589	0.00396338	EGF/NCF1	2
GO:0048012	hepatocyte growth factor receptor signaling pathway	2/143	13/18903	0.00419694	0.00982589	0.00396338	PTPN1/MET	2
GO:0061430	bone trabecula morphogenesis	2/143	13/18903	0.00419694	0.00982589	0.00396338	MMP2/COL1A1	2
GO:0072683	T cell extravasation	2/143	13/18903	0.00419694	0.00982589	0.00396338	ICAM1/CCL2	2
GO:0075509	endocytosis involved in viral entry into host cell	2/143	13/18903	0.00419694	0.00982589	0.00396338	DPP4/CAV1	2
GO:1903054	negative regulation of extracellular matrix organization	2/143	13/18903	0.00419694	0.00982589	0.00396338	TGFB1/DPP4	2
GO:0010232	vascular transport	4/143	87/18903	0.0043016	0.0100427	0.00405084	SLC2A4/INSR/AVPR1A/ABCB1	4
GO:0045069	regulation of viral genome replication	4/143	87/18903	0.0043016	0.0100427	0.00405084	BCL2/TNF/CXCL8/PPARA	4
GO:0050672	negative regulation of lymphocyte proliferation	4/143	87/18903	0.0043016	0.0100427	0.00405084	CASP3/IL10/IL2/PTEN	4
GO:0150104	transport across blood-brain barrier	4/143	87/18903	0.0043016	0.0100427	0.00405084	SLC2A4/INSR/AVPR1A/ABCB1	4
GO:1900182	positive regulation of protein localization to nucleus	4/143	87/18903	0.0043016	0.0100427	0.00405084	PTGS2/TGFB1/AKT1/IFNG	4
GO:0045667	regulation of osteoblast differentiation	5/143	141/18903	0.00438805	0.0102388	0.00412993	PRKACA/PPARG/TNF/IL6/IL6ST	5
GO:0098739	import across plasma membrane	6/143	202/18903	0.00440196	0.0102655	0.0041407	KCNH2/AKT1/TNF/IFNG/CACNA1B/TRPV4	6
GO:0010828	positive regulation of glucose transmembrane transport	3/143	44/18903	0.00447519	0.0103845	0.00418869	AKT1/INSR/NFE2L2	3
GO:0014014	negative regulation of gliogenesis	3/143	44/18903	0.00447519	0.0103845	0.00418869	DRD3/TP53/LDLR	3
GO:0014075	response to amine	3/143	44/18903	0.00447519	0.0103845	0.00418869	DRD1/DRD2/SOD1	3
GO:0030808	regulation of nucleotide biosynthetic process	3/143	44/18903	0.00447519	0.0103845	0.00418869	NOS2/NOS3/PPARA	3
GO:0031063	regulation of histone deacetylation	3/143	44/18903	0.00447519	0.0103845	0.00418869	MAPK8/VEGFA/TP53	3
GO:0044275	cellular carbohydrate catabolic process	3/143	44/18903	0.00447519	0.0103845	0.00418869	TP53/MGAM/MTOR	3
GO:1901020	negative regulation of calcium ion transmembrane transporter activity	3/143	44/18903	0.00447519	0.0103845	0.00418869	GSTM2/DRD2/DRD3	3
GO:1905521	regulation of macrophage migration	3/143	44/18903	0.00447519	0.0103845	0.00418869	MAPK1/CYP19A1/TRPV4	3
GO:0035023	regulation of Rho protein signal transduction	4/143	88/18903	0.00448041	0.0103845	0.00418869	ADRA1A/F2R/MET/COL3A1	4
GO:0043367	CD4-positive, alpha-beta T cell differentiation	4/143	88/18903	0.00448041	0.0103845	0.00418869	IL6/IL2/IFNG/MTOR	4
GO:0055072	iron ion homeostasis	4/143	88/18903	0.00448041	0.0103845	0.00418869	HMOX1/SOD1/HIF1A/IFNG	4
GO:0038061	NIK/NF-kappaB signaling	5/143	142/18903	0.00452108	0.0104671	0.00422202	NR3C2/AKT1/TNF/EGFR/IL1B	5
GO:0042552	myelination	5/143	142/18903	0.00452108	0.0104671	0.00422202	AKT1/TNF/SOD1/PTEN/MTOR	5
GO:2001056	positive regulation of cysteine-type endopeptidase activity	5/143	143/18903	0.00465696	0.0107757	0.00434649	PPARG/F2R/TNF/XDH/F3	5
GO:0010799	regulation of peptidyl-threonine phosphorylation	3/143	45/18903	0.00476858	0.0110217	0.00444574	TGFB1/MAPK1/EGF	3
GO:0042551	neuron maturation	3/143	45/18903	0.00476858	0.0110217	0.00444574	BCL2/RET/EDNRB	3
GO:0010508	positive regulation of autophagy	5/143	144/18903	0.00479571	0.0110721	0.00446607	ADRB2/HMOX1/KDR/HIF1A/IFNG	5
GO:0030177	positive regulation of Wnt signaling pathway	5/143	144/18903	0.00479571	0.0110721	0.00446607	TGFB1/EGFR/EGF/CAV1/COL1A1	5
GO:0030641	regulation of cellular pH	4/143	90/18903	0.0048529	0.0111194	0.00448513	BCL2/CA2/MAPK1/AVPR1A	4
GO:0046364	monosaccharide biosynthetic process	4/143	90/18903	0.0048529	0.0111194	0.00448513	AKR1B1/PPARA/GCK/NR3C1	4
GO:0055006	cardiac cell development	4/143	90/18903	0.0048529	0.0111194	0.00448513	ADRA1A/VEGFA/PPARA/MTOR	4
GO:0001976	nervous system process involved in regulation of systemic arterial blood pressure	2/143	14/18903	0.00487224	0.0111194	0.00448513	ADRA1A/DRD2	2
GO:0009158	ribonucleoside monophosphate catabolic process	2/143	14/18903	0.00487224	0.0111194	0.00448513	XDH/ADA	2
GO:0009159	deoxyribonucleoside monophosphate catabolic process	2/143	14/18903	0.00487224	0.0111194	0.00448513	XDH/ADA	2
GO:0030238	male sex determination	2/143	14/18903	0.00487224	0.0111194	0.00448513	AR/INSR	2
GO:0032306	regulation of prostaglandin secretion	2/143	14/18903	0.00487224	0.0111194	0.00448513	IL1B/IL1A	2
GO:0032308	positive regulation of prostaglandin secretion	2/143	14/18903	0.00487224	0.0111194	0.00448513	IL1B/IL1A	2
GO:0033004	negative regulation of mast cell activation	2/143	14/18903	0.00487224	0.0111194	0.00448513	HMOX1/CNR1	2
GO:0042538	hyperosmotic salinity response	2/143	14/18903	0.00487224	0.0111194	0.00448513	AKR1B1/TRPV4	2
GO:0043201	response to leucine	2/143	14/18903	0.00487224	0.0111194	0.00448513	MTOR/PIK3CA	2
GO:0045348	positive regulation of MHC class II biosynthetic process	2/143	14/18903	0.00487224	0.0111194	0.00448513	IL10/IFNG	2
GO:0048681	negative regulation of axon regeneration	2/143	14/18903	0.00487224	0.0111194	0.00448513	PTEN/SPP1	2
GO:0050930	induction of positive chemotaxis	2/143	14/18903	0.00487224	0.0111194	0.00448513	VEGFA/CXCL8	2
GO:0050966	detection of mechanical stimulus involved in sensory perception of pain	2/143	14/18903	0.00487224	0.0111194	0.00448513	HTR2A/TNF	2
GO:0061043	regulation of vascular wound healing	2/143	14/18903	0.00487224	0.0111194	0.00448513	TNF/SERPINE1	2
GO:0071801	regulation of podosome assembly	2/143	14/18903	0.00487224	0.0111194	0.00448513	TNF/CSF2	2
GO:0071888	macrophage apoptotic process	2/143	14/18903	0.00487224	0.0111194	0.00448513	CDKN2A/PTEN	2
GO:1904294	positive regulation of ERAD pathway	2/143	14/18903	0.00487224	0.0111194	0.00448513	CAV1/NFE2L2	2
GO:2000288	positive regulation of myoblast proliferation	2/143	14/18903	0.00487224	0.0111194	0.00448513	PPARD/KCNA5	2
GO:0060078	regulation of postsynaptic membrane potential	5/143	145/18903	0.00493738	0.0112619	0.00454261	ADRB2/AKT1/DRD2/ADRB1/PTEN	5
GO:0048167	regulation of synaptic plasticity	6/143	207/18903	0.0049533	0.011292	0.00455476	PTGS2/DRD1/DRD2/MAPK1/PLAT/PTEN	6
GO:0046006	regulation of activated T cell proliferation	3/143	46/18903	0.00507334	0.0115404	0.00465495	CASP3/IL2/IGF2	3
GO:0048806	genitalia development	3/143	46/18903	0.00507334	0.0115404	0.00465495	AR/ESR1/CYP19A1	3
GO:0070266	necroptotic process	3/143	46/18903	0.00507334	0.0115404	0.00465495	TNF/TP53/CAV1	3
GO:1901861	regulation of muscle tissue development	3/143	46/18903	0.00507334	0.0115404	0.00465495	BCL2/TGFB1/IGF2	3
GO:0072073	kidney epithelium development	5/143	146/18903	0.005082	0.0115538	0.00466035	BCL2/STAT1/VEGFA/RET/EDNRB	5
GO:0017015	regulation of transforming growth factor beta receptor signaling pathway	5/143	147/18903	0.0052296	0.0118634	0.00478526	TGFB1/PPARG/TP53/CAV1/PPARA	5
GO:0051592	response to calcium ion	5/143	147/18903	0.0052296	0.0118634	0.00478526	KCNMA1/CCND1/FOS/CAV1/CASR	5
GO:0106106	cold-induced thermogenesis	5/143	147/18903	0.0052296	0.0118634	0.00478526	ADRB2/ADRB1/VEGFA/CAV1/GJA1	5
GO:0120161	regulation of cold-induced thermogenesis	5/143	147/18903	0.0052296	0.0118634	0.00478526	ADRB2/ADRB1/VEGFA/CAV1/GJA1	5
GO:0001656	metanephros development	4/143	92/18903	0.00524566	0.0118934	0.00479734	BCL2/STAT1/AKR1B1/RET	4
GO:0002861	regulation of inflammatory response to antigenic stimulus	3/143	47/18903	0.00538959	0.0121799	0.00491292	TNF/IL10/CNR1	3
GO:0006984	ER-nucleus signaling pathway	3/143	47/18903	0.00538959	0.0121799	0.00491292	PTPN1/TP53/NFE2L2	3
GO:0060711	labyrinthine layer development	3/143	47/18903	0.00538959	0.0121799	0.00491292	AKT1/MAPK1/IL10	3
GO:0090199	regulation of release of cytochrome c from mitochondria	3/143	47/18903	0.00538959	0.0121799	0.00491292	AKT1/MMP9/TP53	3
GO:1902622	regulation of neutrophil migration	3/143	47/18903	0.00538959	0.0121799	0.00491292	DPP4/CXCL8/IL1A	3
GO:2001222	regulation of neuron migration	3/143	47/18903	0.00538959	0.0121799	0.00491292	DRD1/DRD2/COL3A1	3
GO:0007265	Ras protein signal transduction	8/143	353/18903	0.00548653	0.0123923	0.00499857	ADRA1A/F2R/MET/NGF/CDKN1A/CDKN2A/TP53/COL3A1	8
GO:0016525	negative regulation of angiogenesis	5/143	149/18903	0.00553387	0.0124263	0.00501227	PPARG/TNF/STAT1/SERPINE1/CXCL10	5
GO:0001977	renal system process involved in regulation of blood volume	2/143	15/18903	0.00559405	0.0124263	0.00501227	F2R/HSD11B2	2
GO:0002031	G protein-coupled receptor internalization	2/143	15/18903	0.00559405	0.0124263	0.00501227	DRD2/DRD3	2
GO:0002679	respiratory burst involved in defense response	2/143	15/18903	0.00559405	0.0124263	0.00501227	MPO/NCF1	2
GO:0006206	pyrimidine nucleobase metabolic process	2/143	15/18903	0.00559405	0.0124263	0.00501227	MAPK1/MTOR	2
GO:0007567	parturition	2/143	15/18903	0.00559405	0.0124263	0.00501227	CYP1A1/MMP2	2
GO:0009163	nucleoside biosynthetic process	2/143	15/18903	0.00559405	0.0124263	0.00501227	ADA/TK2	2
GO:0010649	regulation of cell communication by electrical coupling	2/143	15/18903	0.00559405	0.0124263	0.00501227	CAV1/PDE4D	2
GO:0021534	cell proliferation in hindbrain	2/143	15/18903	0.00559405	0.0124263	0.00501227	SLC6A4/EGF	2
GO:0021924	cell proliferation in external granule layer	2/143	15/18903	0.00559405	0.0124263	0.00501227	SLC6A4/EGF	2
GO:0021930	cerebellar granule cell precursor proliferation	2/143	15/18903	0.00559405	0.0124263	0.00501227	SLC6A4/EGF	2
GO:0031282	regulation of guanylate cyclase activity	2/143	15/18903	0.00559405	0.0124263	0.00501227	NOS2/NOS3	2
GO:0032230	positive regulation of synaptic transmission, GABAergic	2/143	15/18903	0.00559405	0.0124263	0.00501227	ADRA1A/CA2	2
GO:0034404	nucleobase-containing small molecule biosynthetic process	2/143	15/18903	0.00559405	0.0124263	0.00501227	ADA/TK2	2
GO:0035672	oligopeptide transmembrane transport	2/143	15/18903	0.00559405	0.0124263	0.00501227	CA2/GJA1	2
GO:0038166	angiotensin-activated signaling pathway	2/143	15/18903	0.00559405	0.0124263	0.00501227	CA2/CAV1	2
GO:0043129	surfactant homeostasis	2/143	15/18903	0.00559405	0.0124263	0.00501227	KDR/VEGFA	2
GO:0045475	locomotor rhythm	2/143	15/18903	0.00559405	0.0124263	0.00501227	PTEN/MTOR	2
GO:0045579	positive regulation of B cell differentiation	2/143	15/18903	0.00559405	0.0124263	0.00501227	IL10/IL2	2
GO:0045989	positive regulation of striated muscle contraction	2/143	15/18903	0.00559405	0.0124263	0.00501227	ADRA1A/TRPV4	2
GO:0046322	negative regulation of fatty acid oxidation	2/143	15/18903	0.00559405	0.0124263	0.00501227	AKT1/CNR1	2
GO:0048484	enteric nervous system development	2/143	15/18903	0.00559405	0.0124263	0.00501227	RET/EDNRB	2
GO:0060576	intestinal epithelial cell development	2/143	15/18903	0.00559405	0.0124263	0.00501227	HIF1A/IL6ST	2
GO:0070571	negative regulation of neuron projection regeneration	2/143	15/18903	0.00559405	0.0124263	0.00501227	PTEN/SPP1	2
GO:0071380	cellular response to prostaglandin E stimulus	2/143	15/18903	0.00559405	0.0124263	0.00501227	AKT1/ACACA	2
GO:0071639	positive regulation of monocyte chemotactic protein-1 production	2/143	15/18903	0.00559405	0.0124263	0.00501227	IL1B/TRPV4	2
GO:0090280	positive regulation of calcium ion import	2/143	15/18903	0.00559405	0.0124263	0.00501227	CCL2/CASR	2
GO:0097396	response to interleukin-17	2/143	15/18903	0.00559405	0.0124263	0.00501227	IL1B/CXCL10	2
GO:0097398	cellular response to interleukin-17	2/143	15/18903	0.00559405	0.0124263	0.00501227	IL1B/CXCL10	2
GO:1904936	interneuron migration	2/143	15/18903	0.00559405	0.0124263	0.00501227	DRD1/DRD2	2
GO:2000402	negative regulation of lymphocyte migration	2/143	15/18903	0.00559405	0.0124263	0.00501227	AKT1/CCL2	2
GO:0032436	positive regulation of proteasomal ubiquitin-dependent protein catabolic process	4/143	94/18903	0.00565916	0.0125575	0.00506521	AKT1/CAV1/NFE2L2/MDM2	4
GO:0035304	regulation of protein dephosphorylation	4/143	94/18903	0.00565916	0.0125575	0.00506521	TGFB1/TNF/DRD2/MTOR	4
GO:1903844	regulation of cellular response to transforming growth factor beta stimulus	5/143	150/18903	0.0056906	0.0126205	0.00509063	TGFB1/PPARG/TP53/CAV1/PPARA	5
GO:0001974	blood vessel remodeling	3/143	48/18903	0.00571743	0.012633	0.00509564	TGFB1/NOS3/MDM2	3
GO:0006195	purine nucleotide catabolic process	3/143	48/18903	0.00571743	0.012633	0.00509564	XDH/PDE4D/ADA	3
GO:0032892	positive regulation of organic acid transport	3/143	48/18903	0.00571743	0.012633	0.00509564	IL1B/IL1A/AVPR1A	3
GO:0035850	epithelial cell differentiation involved in kidney development	3/143	48/18903	0.00571743	0.012633	0.00509564	STAT1/MMP9/EDNRB	3
GO:0046850	regulation of bone remodeling	3/143	48/18903	0.00571743	0.012633	0.00509564	PRKCA/IL6/SPP1	3
GO:0048538	thymus development	3/143	48/18903	0.00571743	0.012633	0.00509564	BCL2/MAPK1/SOD1	3
GO:1902003	regulation of amyloid-beta formation	3/143	48/18903	0.00571743	0.012633	0.00509564	CASP3/TNF/IFNG	3
GO:0007269	neurotransmitter secretion	5/143	151/18903	0.00585044	0.0129063	0.0052059	DRD1/HTR2A/ADRA1A/DRD2/CNR1	5
GO:0099643	signal release from synapse	5/143	151/18903	0.00585044	0.0129063	0.0052059	DRD1/HTR2A/ADRA1A/DRD2/CNR1	5
GO:2000181	negative regulation of blood vessel morphogenesis	5/143	151/18903	0.00585044	0.0129063	0.0052059	PPARG/TNF/STAT1/SERPINE1/CXCL10	5
GO:0016311	dephosphorylation	8/143	357/18903	0.00586097	0.0129227	0.00521251	BCL2/TGFB1/TNF/PTPN1/DRD2/IFNG/PTEN/MTOR	8
GO:0007044	cell-substrate junction assembly	4/143	95/18903	0.00587384	0.0129374	0.00521843	BCL2/KDR/VEGFA/PTEN	4
GO:1903510	mucopolysaccharide metabolic process	4/143	95/18903	0.00587384	0.0129374	0.00521843	TGFB1/EGF/IL1B/EDNRB	4
GO:0072006	nephron development	5/143	152/18903	0.00601342	0.0132308	0.0053368	BCL2/STAT1/VEGFA/RET/EDNRB	5
GO:1901343	negative regulation of vasculature development	5/143	152/18903	0.00601342	0.0132308	0.0053368	PPARG/TNF/STAT1/SERPINE1/CXCL10	5
GO:0072659	protein localization to plasma membrane	7/143	285/18903	0.00603848	0.0132789	0.0053562	TGFB1/AR/AKT1/TNF/EGFR/IFNG/PRKCH	7
GO:0009261	ribonucleotide catabolic process	3/143	49/18903	0.006057	0.0132986	0.00536413	XDH/PDE4D/ADA	3
GO:0048546	digestive tract morphogenesis	3/143	49/18903	0.006057	0.0132986	0.00536413	BCL2/EGFR/HIF1A	3
GO:0050798	activated T cell proliferation	3/143	49/18903	0.006057	0.0132986	0.00536413	CASP3/IL2/IGF2	3
GO:0014033	neural crest cell differentiation	4/143	96/18903	0.00609388	0.0133655	0.00539111	MAPK1/HIF1A/RET/EDNRB	4
GO:0051153	regulation of striated muscle cell differentiation	4/143	96/18903	0.00609388	0.0133655	0.00539111	BCL2/TGFB1/PPARA/MTOR	4
GO:0010596	negative regulation of endothelial cell migration	4/143	97/18903	0.00631934	0.0138434	0.00558389	TGFB1/PPARG/TNF/TBXA2R	4
GO:0006704	glucocorticoid biosynthetic process	2/143	16/18903	0.00636165	0.0138434	0.00558389	CYP17A1/NR3C1	2
GO:0021542	dentate gyrus development	2/143	16/18903	0.00636165	0.0138434	0.00558389	DRD1/PTEN	2
GO:0034112	positive regulation of homotypic cell-cell adhesion	2/143	16/18903	0.00636165	0.0138434	0.00558389	IL6/IL6ST	2
GO:0034374	low-density lipoprotein particle remodeling	2/143	16/18903	0.00636165	0.0138434	0.00558389	MPO/PLA2G7	2
GO:0034638	phosphatidylcholine catabolic process	2/143	16/18903	0.00636165	0.0138434	0.00558389	LDLR/PLA2G7	2
GO:0044406	adhesion of symbiont to host	2/143	16/18903	0.00636165	0.0138434	0.00558389	DPP4/ICAM1	2
GO:0045651	positive regulation of macrophage differentiation	2/143	16/18903	0.00636165	0.0138434	0.00558389	PRKCA/TGFB1	2
GO:0046321	positive regulation of fatty acid oxidation	2/143	16/18903	0.00636165	0.0138434	0.00558389	PPARA/PPARD	2
GO:0048266	behavioral response to pain	2/143	16/18903	0.00636165	0.0138434	0.00558389	AKT1/MTOR	2
GO:0060033	anatomical structure regression	2/143	16/18903	0.00636165	0.0138434	0.00558389	DRD2/FLT1	2
GO:0071391	cellular response to estrogen stimulus	2/143	16/18903	0.00636165	0.0138434	0.00558389	AR/ESR1	2
GO:0097154	GABAergic neuron differentiation	2/143	16/18903	0.00636165	0.0138434	0.00558389	DRD1/DRD2	2
GO:2000696	regulation of epithelial cell differentiation involved in kidney development	2/143	16/18903	0.00636165	0.0138434	0.00558389	STAT1/MMP9	2
GO:2001212	regulation of vasculogenesis	2/143	16/18903	0.00636165	0.0138434	0.00558389	XDH/KDR	2
GO:0002066	columnar/cuboidal epithelial cell development	3/143	50/18903	0.00640838	0.0139305	0.00561904	AKT1/HIF1A/IL6ST	3
GO:0042304	regulation of fatty acid biosynthetic process	3/143	50/18903	0.00640838	0.0139305	0.00561904	PTGS2/IL1B/AVPR1A	3
GO:0002377	immunoglobulin production	6/143	219/18903	0.00648196	0.0140831	0.00568059	TGFB1/TNF/IL10/IL6/IL2/CD40LG	6
GO:0014020	primary neural tube formation	4/143	98/18903	0.00655028	0.0142242	0.00573747	PRKACA/CASP3/TGFB1/HIF1A	4
GO:0050770	regulation of axonogenesis	5/143	156/18903	0.0066974	0.0145361	0.00586328	NGF/VEGFA/PTEN/SPP1/RET	5
GO:0007157	heterophilic cell-cell adhesion via plasma membrane cell adhesion molecules	3/143	51/18903	0.00677168	0.0146743	0.00591906	ICAM1/SELE/VCAM1	3
GO:0045058	T cell selection	3/143	51/18903	0.00677168	0.0146743	0.00591906	BCL2/IL6/MTOR	3
GO:0060324	face development	3/143	51/18903	0.00677168	0.0146743	0.00591906	MMP2/MAPK1/COL1A1	3
GO:0030512	negative regulation of transforming growth factor beta receptor signaling pathway	4/143	99/18903	0.00678675	0.0146917	0.00592606	PPARG/TP53/CAV1/PPARA	4
GO:1901379	regulation of potassium ion transmembrane transport	4/143	99/18903	0.00678675	0.0146917	0.00592606	KCNH2/CAV1/MTNR1B/KCNK3	4
GO:0044839	cell cycle G2/M phase transition	5/143	157/18903	0.00687657	0.0148784	0.00600137	CCND1/CDKN1A/TP53/CHEK2/ABCB1	5
GO:0010975	regulation of neuron projection development	9/143	446/18903	0.0069183	0.0149609	0.00603465	AKT1/NGF/VEGFA/PTEN/NFE2L2/SPP1/CNR1/RET/TRPV4	9
GO:0030316	osteoclast differentiation	4/143	100/18903	0.0070288	0.015192	0.00612786	TNF/FOS/IFNG/MTOR	4
GO:0071805	potassium ion transmembrane transport	6/143	223/18903	0.0070604	0.0152524	0.00615222	KCNH2/KCNMA1/CAV1/MTNR1B/KCNK3/KCNA5	6
GO:0010823	negative regulation of mitochondrion organization	3/143	52/18903	0.00714701	0.0153472	0.00619047	PPARG/AKT1/TP53	3
GO:0043268	positive regulation of potassium ion transport	3/143	52/18903	0.00714701	0.0153472	0.00619047	KCNH2/DRD1/KCNK3	3
GO:0051452	intracellular pH reduction	3/143	52/18903	0.00714701	0.0153472	0.00619047	BCL2/CA2/AVPR1A	3
GO:0086009	membrane repolarization	3/143	52/18903	0.00714701	0.0153472	0.00619047	KCNH2/CAV1/KCNA5	3
GO:0006089	lactate metabolic process	2/143	17/18903	0.00717431	0.0153472	0.00619047	TP53/HIF1A	2
GO:0006857	oligopeptide transport	2/143	17/18903	0.00717431	0.0153472	0.00619047	CA2/GJA1	2
GO:0009151	purine deoxyribonucleotide metabolic process	2/143	17/18903	0.00717431	0.0153472	0.00619047	XDH/ADA	2
GO:0010224	response to UV-B	2/143	17/18903	0.00717431	0.0153472	0.00619047	BCL2/CDKN1A	2
GO:0010763	positive regulation of fibroblast migration	2/143	17/18903	0.00717431	0.0153472	0.00619047	TGFB1/AKT1	2
GO:0030949	positive regulation of vascular endothelial growth factor receptor signaling pathway	2/143	17/18903	0.00717431	0.0153472	0.00619047	HIF1A/IL1B	2
GO:0033189	response to vitamin A	2/143	17/18903	0.00717431	0.0153472	0.00619047	CYP1A1/PPARD	2
GO:0033631	cell-cell adhesion mediated by integrin	2/143	17/18903	0.00717431	0.0153472	0.00619047	DPP4/ADA	2
GO:0035729	cellular response to hepatocyte growth factor stimulus	2/143	17/18903	0.00717431	0.0153472	0.00619047	IL10/CASR	2
GO:0036005	response to macrophage colony-stimulating factor	2/143	17/18903	0.00717431	0.0153472	0.00619047	TNF/SPP1	2
GO:0045019	negative regulation of nitric oxide biosynthetic process	2/143	17/18903	0.00717431	0.0153472	0.00619047	IL10/CAV1	2
GO:0048875	chemical homeostasis within a tissue	2/143	17/18903	0.00717431	0.0153472	0.00619047	KDR/VEGFA	2
GO:0051969	regulation of transmission of nerve impulse	2/143	17/18903	0.00717431	0.0153472	0.00619047	MTNR1B/AVPR1A	2
GO:1901163	regulation of trophoblast cell migration	2/143	17/18903	0.00717431	0.0153472	0.00619047	VEGFA/GJA1	2
GO:1904406	negative regulation of nitric oxide metabolic process	2/143	17/18903	0.00717431	0.0153472	0.00619047	IL10/CAV1	2
GO:0009062	fatty acid catabolic process	4/143	101/18903	0.0072765	0.0155498	0.0062722	AKT1/PPARA/PPARD/CNR1	4
GO:0150115	cell-substrate junction organization	4/143	101/18903	0.0072765	0.0155498	0.0062722	BCL2/KDR/VEGFA/PTEN	4
GO:0001823	mesonephros development	4/143	102/18903	0.00752989	0.0160353	0.006468	BCL2/VEGFA/REN/RET	4
GO:0031341	regulation of cell killing	4/143	102/18903	0.00752989	0.0160353	0.006468	NOS2/MAPK8/ICAM1/IFNG	4
GO:0006111	regulation of gluconeogenesis	3/143	53/18903	0.00753445	0.0160353	0.006468	PPARA/GCK/NR3C1	3
GO:0006778	porphyrin-containing compound metabolic process	3/143	53/18903	0.00753445	0.0160353	0.006468	HMOX1/CYP1A2/CYP1A1	3
GO:0019933	cAMP-mediated signaling	3/143	53/18903	0.00753445	0.0160353	0.006468	PDE3A/AHR/PDE4D	3
GO:0048146	positive regulation of fibroblast proliferation	3/143	53/18903	0.00753445	0.0160353	0.006468	ESR1/EGFR/CDKN1A	3
GO:0051155	positive regulation of striated muscle cell differentiation	3/143	53/18903	0.00753445	0.0160353	0.006468	BCL2/TGFB1/MTOR	3
GO:0097300	programmed necrotic cell death	3/143	53/18903	0.00753445	0.0160353	0.006468	TNF/TP53/CAV1	3
GO:0051346	negative regulation of hydrolase activity	8/143	373/18903	0.00755684	0.0160747	0.00648391	PTGS2/NOS3/AKT1/TNF/NGF/VEGFA/MMP9/SERPINE1	8
GO:0070167	regulation of biomineral tissue development	4/143	103/18903	0.00778903	0.0165601	0.00667972	ADRB2/TGFB1/NOS3/HIF1A	4
GO:0050792	regulation of viral process	5/143	162/18903	0.00782297	0.0166238	0.0067054	BCL2/TNF/STAT1/CXCL8/PPARA	5
GO:0030520	intracellular estrogen receptor signaling pathway	3/143	54/18903	0.00793409	0.0168093	0.0067802	AR/ESR1/ESR2	3
GO:0042149	cellular response to glucose starvation	3/143	54/18903	0.00793409	0.0168093	0.0067802	BCL2/TP53/NFE2L2	3
GO:0072523	purine-containing compound catabolic process	3/143	54/18903	0.00793409	0.0168093	0.0067802	XDH/PDE4D/ADA	3
GO:0016055	Wnt signaling pathway	9/143	456/18903	0.00794498	0.0168093	0.0067802	TGFB1/DRD2/EGFR/CCND1/EGF/CAV1/COL1A1/PTEN/EDNRB	9
GO:0002295	T-helper cell lineage commitment	2/143	18/18903	0.00803131	0.0168093	0.0067802	IL6/MTOR	2
GO:0009125	nucleoside monophosphate catabolic process	2/143	18/18903	0.00803131	0.0168093	0.0067802	XDH/ADA	2
GO:0010522	regulation of calcium ion transport into cytosol	2/143	18/18903	0.00803131	0.0168093	0.0067802	BCL2/CAV1	2
GO:0010755	regulation of plasminogen activation	2/143	18/18903	0.00803131	0.0168093	0.0067802	PLAT/SERPINE1	2
GO:0030540	female genitalia development	2/143	18/18903	0.00803131	0.0168093	0.0067802	ESR1/CYP19A1	2
GO:0032354	response to follicle-stimulating hormone	2/143	18/18903	0.00803131	0.0168093	0.0067802	CYP1B1/PLAT	2
GO:0032769	negative regulation of monooxygenase activity	2/143	18/18903	0.00803131	0.0168093	0.0067802	CAV1/CNR1	2
GO:0034138	toll-like receptor 3 signaling pathway	2/143	18/18903	0.00803131	0.0168093	0.0067802	TNF/CAV1	2
GO:0036499	PERK-mediated unfolded protein response	2/143	18/18903	0.00803131	0.0168093	0.0067802	PTPN1/NFE2L2	2
GO:0038128	ERBB2 signaling pathway	2/143	18/18903	0.00803131	0.0168093	0.0067802	EGFR/EGF	2
GO:0043116	negative regulation of vascular permeability	2/143	18/18903	0.00803131	0.0168093	0.0067802	PDE3A/VEGFA	2
GO:0045780	positive regulation of bone resorption	2/143	18/18903	0.00803131	0.0168093	0.0067802	PRKCA/SPP1	2
GO:0045945	positive regulation of transcription by RNA polymerase III	2/143	18/18903	0.00803131	0.0168093	0.0067802	AR/MTOR	2
GO:0046112	nucleobase biosynthetic process	2/143	18/18903	0.00803131	0.0168093	0.0067802	MTOR/ADA	2
GO:0046827	positive regulation of protein export from nucleus	2/143	18/18903	0.00803131	0.0168093	0.0067802	PRKACA/IL1B	2
GO:0048569	post-embryonic animal organ development	2/143	18/18903	0.00803131	0.0168093	0.0067802	KDR/VEGFA	2
GO:0051900	regulation of mitochondrial depolarization	2/143	18/18903	0.00803131	0.0168093	0.0067802	BCL2/KDR	2
GO:0060263	regulation of respiratory burst	2/143	18/18903	0.00803131	0.0168093	0.0067802	INSR/NCF1	2
GO:0060391	positive regulation of SMAD protein signal transduction	2/143	18/18903	0.00803131	0.0168093	0.0067802	TGFB1/PPARG	2
GO:0060644	mammary gland epithelial cell differentiation	2/143	18/18903	0.00803131	0.0168093	0.0067802	AKT1/HIF1A	2
GO:0061450	trophoblast cell migration	2/143	18/18903	0.00803131	0.0168093	0.0067802	VEGFA/GJA1	2
GO:0070230	positive regulation of lymphocyte apoptotic process	2/143	18/18903	0.00803131	0.0168093	0.0067802	IL10/TP53	2
GO:0071318	cellular response to ATP	2/143	18/18903	0.00803131	0.0168093	0.0067802	PTGS2/SOD1	2
GO:0072567	chemokine (C-X-C motif) ligand 2 production	2/143	18/18903	0.00803131	0.0168093	0.0067802	TNF/LPL	2
GO:0086103	G protein-coupled receptor signaling pathway involved in heart process	2/143	18/18903	0.00803131	0.0168093	0.0067802	CAV1/PDE4D	2
GO:2000341	regulation of chemokine (C-X-C motif) ligand 2 production	2/143	18/18903	0.00803131	0.0168093	0.0067802	TNF/LPL	2
GO:0060291	long-term synaptic potentiation	4/143	104/18903	0.00805397	0.0168482	0.00679592	DRD1/DRD2/MAPK1/PTEN	4
GO:0198738	cell-cell signaling by wnt	9/143	458/18903	0.00816359	0.017069	0.00688496	TGFB1/DRD2/EGFR/CCND1/EGF/CAV1/COL1A1/PTEN/EDNRB	9
GO:0007519	skeletal muscle tissue development	5/143	164/18903	0.0082257	0.0171902	0.00693386	BCL2/TGFB1/FOS/CAV1/IGF2	5
GO:0032760	positive regulation of tumor necrosis factor production	4/143	105/18903	0.00832477	0.0173798	0.00701033	LPL/IL6/IFNG/IL1A	4
GO:0110149	regulation of biomineralization	4/143	105/18903	0.00832477	0.0173798	0.00701033	ADRB2/TGFB1/NOS3/HIF1A	4
GO:0006584	catecholamine metabolic process	3/143	55/18903	0.00834603	0.0173893	0.00701417	DRD1/DRD2/DRD3	3
GO:0009712	catechol-containing compound metabolic process	3/143	55/18903	0.00834603	0.0173893	0.00701417	DRD1/DRD2/DRD3	3
GO:0071385	cellular response to glucocorticoid stimulus	3/143	55/18903	0.00834603	0.0173893	0.00701417	CYP1B1/PLAT/NR3C1	3
[truncated: 571 more rows]

## Sheet: GO_CC
Supplementary Table S9. GO and KEGG pathway enrichment analyses for the PPI network
ID	Description	GeneRatio	BgRatio	pvalue	p.adjust	qvalue	geneID	Count
GO:0045121	membrane raft	28/143	326/19869	2.60558e-22	3.71179e-20	2.6843e-20	PTGS2/PRKACA/HTR2A/ADRA1A/ADRA1B/SLC6A4/CASP3/DPP4/F2R/NOS3/SLC6A2/TNF/HMOX1/ICAM1/SELE/SLC2A4/INSR/KDR/KCNMA1/EGFR/MAPK1/CAV1/GJA1/CNR1/IL6ST/RET/EDNRB/KCNA5	28
GO:0098857	membrane microdomain	28/143	327/19869	2.83343e-22	3.71179e-20	2.6843e-20	PTGS2/PRKACA/HTR2A/ADRA1A/ADRA1B/SLC6A4/CASP3/DPP4/F2R/NOS3/SLC6A2/TNF/HMOX1/ICAM1/SELE/SLC2A4/INSR/KDR/KCNMA1/EGFR/MAPK1/CAV1/GJA1/CNR1/IL6ST/RET/EDNRB/KCNA5	28
GO:0005901	caveola	13/143	82/19869	2.32963e-14	2.03454e-12	1.47135e-12	PTGS2/HTR2A/ADRA1A/ADRA1B/F2R/NOS3/HMOX1/SELE/INSR/KCNMA1/MAPK1/CAV1/KCNA5	13
GO:0044853	plasma membrane raft	14/143	113/19869	7.81793e-14	5.12074e-12	3.70323e-12	PTGS2/PRKACA/HTR2A/ADRA1A/ADRA1B/F2R/NOS3/HMOX1/SELE/INSR/KCNMA1/MAPK1/CAV1/KCNA5	14
GO:0045177	apical part of cell	18/143	435/19869	2.44716e-09	1.28231e-07	9.27345e-08	ADRB2/DPP4/VCAM1/KCNMA1/CA2/DRD3/GJA1/DUOX2/MGAM/PLAT/PTEN/REN/CASR/ABCB1/PDE4D/KCNA5/LDLR/TRPV4	18
GO:0030139	endocytic vesicle	15/143	343/19869	2.75973e-08	1.20508e-06	8.71493e-07	ADRB2/DPP4/NOS3/DRD2/DRD3/EGFR/EGF/CAV1/MPO/NCF1/MDM2/AVPR1A/MTOR/AVPR2/LDLR	15
GO:0009897	external side of plasma membrane	16/143	462/19869	2.30332e-07	8.62099e-06	6.23455e-06	TNF/ICAM1/SELE/VCAM1/SLC2A4/INSR/KDR/F3/THBD/CXCL10/CD40LG/ACKR3/IL6ST/ABCB1/LDLR/ADA	16
GO:0099056	integral component of presynaptic membrane	6/143	73/19869	1.43257e-05	0.00042766	0.000309276	DRD1/HTR2A/ADRA1A/SLC6A4/DRD2/CNR1	6
GO:0016324	apical plasma membrane	12/143	368/19869	1.46906e-05	0.00042766	0.000309276	ADRB2/DPP4/KCNMA1/GJA1/DUOX2/MGAM/PTEN/CASR/ABCB1/PDE4D/KCNA5/TRPV4	12
GO:0098889	intrinsic component of presynaptic membrane	6/143	80/19869	2.42665e-05	0.000635782	0.000459786	DRD1/HTR2A/ADRA1A/SLC6A4/DRD2/CNR1	6
GO:0005769	early endosome	12/143	414/19869	4.65081e-05	0.00110774	0.000801097	ADRB2/F2R/VCAM1/KDR/PTPN1/ADRB1/EGFR/MAPK1/CAV1/ACKR3/RET/LDLR	12
GO:0043025	neuronal cell body	13/143	497/19869	6.38501e-05	0.00139406	0.00100816	HTR2A/CASP3/SLC6A2/TNF/INSR/DRD2/SOD1/NCF1/CYP17A1/IL6ST/CASR/RET/CACNA1B	13
GO:0030666	endocytic vesicle membrane	8/143	194/19869	8.25709e-05	0.00166412	0.00120346	ADRB2/NOS3/EGFR/EGF/CAV1/MDM2/AVPR2/LDLR	8
GO:1905286	serine-type peptidase complex	3/143	13/19869	9.90295e-05	0.00173124	0.001252	F7/F3/THBD	3
GO:0042734	presynaptic membrane	7/143	148/19869	9.91168e-05	0.00173124	0.001252	DRD1/HTR2A/ADRA1A/SLC6A4/SLC6A2/DRD2/CNR1	7
GO:0031093	platelet alpha granule lumen	5/143	67/19869	0.00012147	0.00182364	0.00131882	TGFB1/VEGFA/EGF/SERPINE1/IGF2	5
GO:0034358	plasma lipoprotein particle	4/143	36/19869	0.0001267	0.00182364	0.00131882	PON1/LPL/LDLR/PLA2G7	4
GO:1990777	lipoprotein particle	4/143	36/19869	0.0001267	0.00182364	0.00131882	PON1/LPL/LDLR/PLA2G7	4
GO:0099699	integral component of synaptic membrane	7/143	155/19869	0.000132249	0.00182364	0.00131882	DRD1/HTR2A/ADRA1A/SLC6A4/DRD2/DRD3/CNR1	7
GO:0030669	clathrin-coated endocytic vesicle membrane	5/143	72/19869	0.000170986	0.00207194	0.00149839	ADRB2/EGFR/EGF/AVPR2/LDLR	5
GO:0098982	GABA-ergic synapse	5/143	72/19869	0.000170986	0.00207194	0.00149839	DRD1/ADRA1A/DRD2/DRD3/CNR1	5
GO:0032994	protein-lipid complex	4/143	39/19869	0.00017398	0.00207194	0.00149839	PON1/LPL/LDLR/PLA2G7	4
GO:0099240	intrinsic component of synaptic membrane	7/143	166/19869	0.000202019	0.00230126	0.00166423	DRD1/HTR2A/ADRA1A/SLC6A4/DRD2/DRD3/CNR1	7
GO:0099055	integral component of postsynaptic membrane	6/143	118/19869	0.000212803	0.0023231	0.00168002	DRD1/HTR2A/ADRA1A/SLC6A4/DRD2/DRD3	6
GO:0098936	intrinsic component of postsynaptic membrane	6/143	123/19869	0.000266494	0.00279286	0.00201974	DRD1/HTR2A/ADRA1A/SLC6A4/DRD2/DRD3	6
GO:0097060	synaptic membrane	10/143	378/19869	0.000418748	0.00421969	0.0030516	DRD1/HTR2A/ADRA1A/SLC6A4/F2R/SLC6A2/KCNMA1/DRD2/DRD3/CNR1	10
GO:0045334	clathrin-coated endocytic vesicle	5/143	90/19869	0.000484297	0.00469948	0.00339858	ADRB2/EGFR/EGF/AVPR2/LDLR	5
GO:0031091	platelet alpha granule	5/143	91/19869	0.000509521	0.00476766	0.00344788	TGFB1/VEGFA/EGF/SERPINE1/IGF2	5
GO:0031983	vesicle lumen	9/143	327/19869	0.000614581	0.00555243	0.00401541	TGFB1/EGFR/VEGFA/MAPK1/EGF/SERPINE1/MPO/IGF2/ADA	9
GO:0045211	postsynaptic membrane	8/143	269/19869	0.000749456	0.00654525	0.00473341	DRD1/HTR2A/ADRA1A/SLC6A4/F2R/KCNMA1/DRD2/DRD3	8
GO:0005905	clathrin-coated pit	4/143	71/19869	0.00172045	0.0145406	0.0105155	SELE/SLC2A4/ACKR3/LDLR	4
GO:0005788	endoplasmic reticulum lumen	8/143	312/19869	0.00192559	0.0157658	0.0114015	PTGS2/F7/MAPK1/IL6/COL1A1/COL3A1/SPP1/IGFBP3	8
GO:0060205	cytoplasmic vesicle lumen	8/143	325/19869	0.00247888	0.0196808	0.0142328	TGFB1/VEGFA/MAPK1/EGF/SERPINE1/MPO/IGF2/ADA	8
GO:0030665	clathrin-coated vesicle membrane	5/143	132/19869	0.00268029	0.0197315	0.0142695	ADRB2/EGFR/EGF/AVPR2/LDLR	5
GO:0098691	dopaminergic synapse	2/143	11/19869	0.0027112	0.0197315	0.0142695	ADRA1A/DRD2	2
GO:1904090	peptidase inhibitor complex	2/143	11/19869	0.0027112	0.0197315	0.0142695	PLAT/SERPINE1	2
GO:0005583	fibrillar collagen trimer	2/143	12/19869	0.00323812	0.0217535	0.0157318	COL1A1/COL3A1	2
GO:0034362	low-density lipoprotein particle	2/143	12/19869	0.00323812	0.0217535	0.0157318	LDLR/PLA2G7	2
GO:0098643	banded collagen fibril	2/143	12/19869	0.00323812	0.0217535	0.0157318	COL1A1/COL3A1	2
GO:0005925	focal adhesion	9/143	422/19869	0.00353097	0.0231278	0.0167256	SLC6A4/DPP4/ICAM1/EGFR/MAPK1/CAV1/GJA1/FLT1/TRPV4	9
GO:0030055	cell-substrate junction	9/143	432/19869	0.00411353	0.0260484	0.0188377	SLC6A4/DPP4/ICAM1/EGFR/MAPK1/CAV1/GJA1/FLT1/TRPV4	9
GO:0062023	collagen-containing extracellular matrix	9/143	433/19869	0.0041757	0.0260484	0.0188377	TGFB1/F7/ICAM1/MMP2/MMP9/F3/SERPINE1/COL1A1/COL3A1	9
GO:0030136	clathrin-coated vesicle	6/143	211/19869	0.00427952	0.0260752	0.0188571	ADRB2/SLC2A4/EGFR/EGF/AVPR2/LDLR	6
GO:0043209	myelin sheath	3/143	47/19869	0.00469604	0.0279628	0.0202222	BCL2/CA2/PTEN	3
GO:0034703	cation channel complex	6/143	222/19869	0.00546556	0.0318217	0.0230129	KCNH2/PRKACA/KCNMA1/PDE4D/CACNA1B/KCNA5	6
GO:0014704	intercalated disc	3/143	50/19869	0.00558814	0.0318281	0.0230175	GJA1/PIK3CA/KCNA5	3
GO:0043020	NADPH oxidase complex	2/143	17/19869	0.00651716	0.0363148	0.0262622	DUOX2/NCF1	2
GO:0031965	nuclear membrane	7/143	305/19869	0.0066531	0.0363148	0.0262622	PTGS2/ADRA1A/ADRA1B/BCL2/EGFR/CCND1/EDNRB	7
GO:0016605	PML body	4/143	105/19869	0.00701671	0.0375179	0.0271323	TP53/PTEN/CHEK2/MTOR	4
GO:0034774	secretory granule lumen	7/143	322/19869	0.00883332	0.0456822	0.0330366	TGFB1/VEGFA/MAPK1/EGF/SERPINE1/MPO/IGF2	7
GO:0005635	nuclear envelope	9/143	488/19869	0.00889234	0.0456822	0.0330366	PTGS2/ADRA1A/ADRA1B/BCL2/INSR/EGFR/CCND1/MTOR/EDNRB	9
GO:0098978	glutamatergic synapse	7/143	324/19869	0.00912062	0.0459539	0.033233	DRD1/HTR2A/ADRA1A/DRD2/DRD3/PLAT/CNR1	7
GO:0098644	complex of collagen trimers	2/143	22/19869	0.0108126	0.0534511	0.0386549	COL1A1/COL3A1	2
GO:0034704	calcium channel complex	3/143	69/19869	0.0135322	0.0656563	0.0474814	PRKACA/PDE4D/CACNA1B	3
GO:0030662	coated vesicle membrane	5/143	198/19869	0.0143613	0.0684118	0.0494742	ADRB2/EGFR/EGF/AVPR2/LDLR	5
GO:0031045	dense core granule	2/143	26/19869	0.0149301	0.0697107	0.0504136	SOD1/PLAT	2
GO:0044291	cell-cell contact zone	3/143	72/19869	0.0151661	0.0697107	0.0504136	GJA1/PIK3CA/KCNA5	3
GO:0001669	acrosomal vesicle	4/143	133/19869	0.0156861	0.0698712	0.0505296	PRKACA/DRD2/CAV1/TBXA2R	4
GO:0016529	sarcoplasmic reticulum	3/143	73/19869	0.0157344	0.0698712	0.0505296	XDH/SLC2A4/GSTM2	3
GO:0034364	high-density lipoprotein particle	2/143	27/19869	0.0160493	0.0700819	0.050682	PON1/PLA2G7	2
GO:0042383	sarcolemma	4/143	136/19869	0.0168886	0.0713681	0.0516121	ADRA1A/VCAM1/SLC2A4/CAV1	4
GO:1902911	protein kinase complex	4/143	136/19869	0.0168886	0.0713681	0.0516121	PRKACA/INSR/CCND1/CDKN1A	4
GO:0005770	late endosome	6/143	288/19869	0.0180746	0.0741315	0.0536106	F2R/SLC2A4/INSR/EGFR/MAPK1/LDLR	6
GO:0017053	transcription repressor complex	3/143	77/19869	0.0181265	0.0741315	0.0536106	CCND1/TP53/MDM2	3
GO:0032809	neuronal cell body membrane	2/143	29/19869	0.0183914	0.0741315	0.0536106	SLC6A2/INSR	2
GO:0008076	voltage-gated potassium channel complex	3/143	79/19869	0.0193942	0.0749904	0.0542317	KCNH2/KCNMA1/KCNA5	3
GO:0005777	peroxisome	4/143	142/19869	0.0194632	0.0749904	0.0542317	NOS2/XDH/SOD1/HMGCR	4
GO:0042579	microbody	4/143	142/19869	0.0194632	0.0749904	0.0542317	NOS2/XDH/SOD1/HMGCR	4
GO:0034702	ion channel complex	6/143	296/19869	0.0203754	0.0773673	0.0559507	KCNH2/PRKACA/KCNMA1/PDE4D/CACNA1B/KCNA5	6
GO:0044298	cell body membrane	2/143	32/19869	0.0221559	0.0829264	0.0599709	SLC6A2/INSR	2
GO:0030135	coated vesicle	6/143	310/19869	0.0248671	0.0917632	0.0663615	ADRB2/SLC2A4/EGFR/EGF/AVPR2/LDLR	6
GO:0016528	sarcoplasm	3/143	89/19869	0.0264518	0.0949366	0.0686565	XDH/SLC2A4/GSTM2	3
GO:0034705	potassium channel complex	3/143	89/19869	0.0264518	0.0949366	0.0686565	KCNH2/KCNMA1/KCNA5	3
GO:0031968	organelle outer membrane	5/143	235/19869	0.027692	0.0980448	0.0709042	PTGS2/BCL2/HMOX1/CNR1/MTOR	5
GO:0019867	outer membrane	5/143	237/19869	0.0285791	0.0998364	0.0721999	PTGS2/BCL2/HMOX1/CNR1/MTOR	5
GO:0031252	cell leading edge	7/143	421/19869	0.03286	0.113281	0.0819225	DPP4/AKT1/INSR/EGFR/DUOX2/PIK3CA/TRPV4	7
GO:0090575	RNA polymerase II transcription regulator complex	5/143	249/19869	0.0342799	0.116641	0.0843524	PPARG/STAT1/FOS/HIF1A/NFE2L2	5
GO:0031253	cell projection membrane	6/143	344/19869	0.0384089	0.129014	0.0933009	DRD1/DPP4/INSR/DRD2/EGFR/TRPV4	6
GO:0031256	leading edge membrane	4/143	177/19869	0.0391938	0.129985	0.0940026	DPP4/INSR/EGFR/TRPV4	4
GO:0005796	Golgi lumen	3/143	106/19869	0.0411821	0.134658	0.0973822	TGFB1/F7/NGF	3
GO:0005891	voltage-gated calcium channel complex	2/143	45/19869	0.0416309	0.134658	0.0973822	PDE4D/CACNA1B	2
GO:0030863	cortical cytoskeleton	3/143	108/19869	0.0431372	0.137829	0.0996752	NOS2/SELE/TRPV4	3

## Sheet: GO_MF
Supplementary Table S9. GO and KEGG pathway enrichment analyses for the PPI network
ID	Description	GeneRatio	BgRatio	pvalue	p.adjust	qvalue	geneID	Count
GO:0005126	cytokine receptor binding	18/143	273/18432	4.10034e-12	1.14319e-09	7.05583e-10	CASP3/TGFB1/TNF/STAT1/NGF/VEGFA/IL10/IL6/IL1B/CCL2/CXCL8/IL2/IFNG/IL1A/CXCL10/CD40LG/IL6ST/CSF2	18
GO:0004879	nuclear receptor activity	10/143	52/18432	6.88668e-12	1.14319e-09	7.05583e-10	NR3C2/AR/PPARG/AHR/NR1I3/ESR1/ESR2/PPARA/PPARD/NR3C1	10
GO:0098531	ligand-activated transcription factor activity	10/143	52/18432	6.88668e-12	1.14319e-09	7.05583e-10	NR3C2/AR/PPARG/AHR/NR1I3/ESR1/ESR2/PPARA/PPARD/NR3C1	10
GO:0005125	cytokine activity	16/143	237/18432	4.83397e-11	5.97462e-09	3.68757e-09	TGFB1/TNF/VEGFA/IL10/IL6/IL1B/CCL2/CXCL8/IL2/IFNG/IL1A/CXCL10/SPP1/CD40LG/NAMPT/CSF2	16
GO:0020037	heme binding	13/143	139/18432	5.99861e-11	5.97462e-09	3.68757e-09	PTGS1/PTGS2/NOS2/NOS3/HMOX1/CYP3A4/CYP1A2/CYP1A1/CYP1B1/DUOX2/MPO/CYP17A1/CYP19A1	13
GO:0046906	tetrapyrrole binding	13/143	149/18432	1.44224e-10	1.19706e-08	7.38833e-09	PTGS1/PTGS2/NOS2/NOS3/HMOX1/CYP3A4/CYP1A2/CYP1A1/CYP1B1/DUOX2/MPO/CYP17A1/CYP19A1	13
GO:0030546	signaling receptor activator activity	21/143	498/18432	2.75911e-10	1.96291e-08	1.21152e-08	TGFB1/DPP4/TNF/NGF/EGFR/VEGFA/IL10/EGF/IL6/IL1B/CCL2/CXCL8/IL2/IFNG/IL1A/CXCL10/SPP1/IGF2/CD40LG/NAMPT/CSF2	21
GO:0048018	receptor ligand activity	20/143	491/18432	1.39009e-09	8.65331e-08	5.34087e-08	TGFB1/DPP4/TNF/NGF/VEGFA/IL10/EGF/IL6/IL1B/CCL2/CXCL8/IL2/IFNG/IL1A/CXCL10/SPP1/IGF2/CD40LG/NAMPT/CSF2	20
GO:0002020	protease binding	11/143	139/18432	1.1135e-08	6.16135e-07	3.80282e-07	BCL2/CASP3/DPP4/TNF/TP53/F3/SERPINE1/COL1A1/PTEN/COL3A1/LDLR	11
GO:0001221	transcription coregulator binding	10/143	109/18432	1.27538e-08	6.35139e-07	3.92012e-07	AR/PPARG/STAT1/AHR/ESR1/FOS/HIF1A/NFE2L2/PPARA/PPARD	10
GO:0001223	transcription coactivator binding	7/143	40/18432	2.19697e-08	9.77063e-07	6.03049e-07	AR/STAT1/AHR/ESR1/HIF1A/PPARA/PPARD	7
GO:0003707	nuclear steroid receptor activity	6/143	24/18432	2.35437e-08	9.77063e-07	6.03049e-07	NR3C2/ESR1/ESR2/PPARA/PPARD/NR3C1	6
GO:0005496	steroid binding	9/143	101/18432	9.01104e-08	3.45192e-06	2.13055e-06	NR3C2/AR/CYP3A4/ESR1/ESR2/CAV1/HSD11B1/HSD11B2/NR3C1	9
GO:0004497	monooxygenase activity	9/143	104/18432	1.16244e-07	4.13497e-06	2.55213e-06	NOS2/NOS3/HMOX1/CYP3A4/CYP1A2/CYP1A1/CYP1B1/CYP17A1/CYP19A1	9
GO:0008227	G protein-coupled amine receptor activity	7/143	51/18432	1.27064e-07	4.21853e-06	2.6037e-06	HTR2A/ADRA1A/ADRA1B/ADRB2/ADRA1D/ADRA2B/ADRB1	7
GO:0016705	oxidoreductase activity, acting on paired donors, with incorporation or reduction of molecular oxygen	11/143	179/18432	1.51577e-07	4.71784e-06	2.91188e-06	PTGS1/PTGS2/NOS2/NOS3/HMOX1/CYP3A4/CYP1A2/CYP1A1/CYP1B1/CYP17A1/CYP19A1	11
GO:0019902	phosphatase binding	11/143	195/18432	3.59104e-07	1.05196e-05	6.49278e-06	BCL2/MAPK8/STAT1/PTPN1/MET/EGFR/MAPK1/TP53/SOD1/PPARA/CDKN1B	11
GO:0005178	integrin binding	10/143	156/18432	3.84774e-07	1.06454e-05	6.57041e-06	PRKCA/ICAM1/VCAM1/KDR/IL1B/COL3A1/SPP1/IGF2/CD40LG/CASR	10
GO:0008395	steroid hydroxylase activity	6/143	38/18432	4.41642e-07	1.15757e-05	7.14457e-06	CYP3A4/CYP1A2/CYP1A1/CYP1B1/CYP17A1/CYP19A1	6
GO:0019207	kinase regulator activity	12/143	246/18432	4.95703e-07	1.2343e-05	7.61817e-06	CASP3/EGFR/CCND1/CDKN1A/EGF/CDKN2A/IL2/CXCL10/IGF2/CD40LG/PIK3CA/CDKN1B	12
GO:0016712	oxidoreductase activity, acting on paired donors, with incorporation or reduction of molecular oxygen, reduced flavin or flavoprotein as one donor, and incorporation of one atom of oxygen	6/143	40/18432	6.06269e-07	1.43772e-05	8.87371e-06	HMOX1/CYP3A4/CYP1A2/CYP1A1/CYP1B1/CYP19A1	6
GO:0019887	protein kinase regulator activity	11/143	218/18432	1.085e-06	2.45604e-05	1.51588e-05	CASP3/EGFR/CCND1/CDKN1A/EGF/CDKN2A/CXCL10/IGF2/CD40LG/PIK3CA/CDKN1B	11
GO:0070330	aromatase activity	5/143	25/18432	1.22855e-06	2.66007e-05	1.64181e-05	CYP3A4/CYP1A2/CYP1A1/CYP1B1/CYP19A1	5
GO:0070851	growth factor receptor binding	9/143	140/18432	1.46349e-06	3.03675e-05	1.8743e-05	VEGFA/IL10/EGF/IL6/IL1B/IL2/IL1A/IL6ST/CSF2	9
GO:0004861	cyclin-dependent protein serine/threonine kinase inhibitor activity	4/143	12/18432	1.63838e-06	3.26365e-05	2.01435e-05	CASP3/CDKN1A/CDKN2A/CDKN1B	4
GO:1901338	catecholamine binding	4/143	13/18432	2.35229e-06	4.50555e-05	2.78085e-05	DRD1/ADRB2/ADRA2B/DRD2	4
GO:0019903	protein phosphatase binding	9/143	149/18432	2.45667e-06	4.53118e-05	2.79667e-05	BCL2/MAPK8/STAT1/PTPN1/MET/EGFR/TP53/SOD1/CDKN1B	9
GO:0008083	growth factor activity	9/143	162/18432	4.88756e-06	8.69288e-05	5.36529e-05	TGFB1/NGF/VEGFA/IL10/EGF/IL6/IL2/IGF2/CSF2	9
GO:0042562	hormone binding	7/143	87/18432	5.08319e-06	8.72906e-05	5.38762e-05	PDE3A/AR/INSR/EGFR/AVPR1A/NR3C1/EDNRB	7
GO:0004714	transmembrane receptor protein tyrosine kinase activity	6/143	60/18432	6.96191e-06	0.000115568	7.1329e-05	INSR/KDR/MET/EGFR/RET/FLT1	6
GO:0019838	growth factor binding	8/143	132/18432	8.83628e-06	0.00014195	8.76126e-05	INSR/KDR/EGFR/COL1A1/COL3A1/IGFBP3/IL6ST/FLT1	8
GO:0061629	RNA polymerase II-specific DNA-binding transcription factor binding	12/143	350/18432	1.86418e-05	0.000290114	0.00017906	AR/PPARG/STAT1/AHR/ESR1/FOS/CDKN2A/TP53/HIF1A/NFE2L2/PPARA/PPARD	12
GO:0051879	Hsp90 protein binding	5/143	43/18432	1.98952e-05	0.000300237	0.000185308	CYP1A1/AHR/KDR/HIF1A/NR3C1	5
GO:0140297	DNA-binding transcription factor binding	14/143	476/18432	2.06281e-05	0.000302141	0.000186483	BCL2/AR/PPARG/STAT1/AHR/ESR1/FOS/CDKN2A/TP53/HIF1A/NFE2L2/PPARA/PPARD/VHL	14
GO:0019199	transmembrane receptor protein kinase activity	6/143	79/18432	3.42565e-05	0.00048742	0.000300839	INSR/KDR/MET/EGFR/RET/FLT1	6
GO:0032813	tumor necrosis factor receptor superfamily binding	5/143	49/18432	3.79671e-05	0.000508145	0.00031363	CASP3/TNF/STAT1/NGF/CD40LG	5
GO:0001091	RNA polymerase II general transcription initiation factor binding	4/143	25/18432	3.87106e-05	0.000508145	0.00031363	AR/AHR/ESR1/TP53	4
GO:0044389	ubiquitin-like protein ligase binding	11/143	318/18432	3.87741e-05	0.000508145	0.00031363	KCNH2/PRKACA/BCL2/STAT1/EGFR/CDKN1A/TP53/HIF1A/CHEK2/MDM2/ABCB1	11
GO:0016538	cyclin-dependent protein serine/threonine kinase regulator activity	5/143	50/18432	4.1924e-05	0.000535337	0.000330413	CASP3/CCND1/CDKN1A/CDKN2A/CDKN1B	5
GO:0019209	kinase activator activity	7/143	121/18432	4.41242e-05	0.000549346	0.000339059	EGFR/CDKN1A/EGF/IL2/IGF2/CD40LG/PIK3CA	7
GO:0016209	antioxidant activity	6/143	85/18432	5.18856e-05	0.00063022	0.000388976	PTGS1/PTGS2/GSTM2/SOD1/DUOX2/MPO	6
GO:0140296	general transcription initiation factor binding	5/143	53/18432	5.57328e-05	0.000660831	0.000407869	AR/AHR/ESR1/TP53/MTOR	5
GO:0004252	serine-type endopeptidase activity	8/143	174/18432	6.4654e-05	0.000748783	0.000462153	DPP4/F7/MMP1/MMP3/MMP2/MMP9/F3/PLAT	8
GO:0004601	peroxidase activity	5/143	55/18432	6.67268e-05	0.000755226	0.00046613	PTGS1/PTGS2/GSTM2/DUOX2/MPO	5
GO:0016725	oxidoreductase activity, acting on CH or CH2 groups	3/143	11/18432	7.20863e-05	0.000797755	0.000492379	XDH/CYP3A4/CYP1A2	3
GO:0016684	oxidoreductase activity, acting on peroxide as acceptor	5/143	57/18432	7.93214e-05	0.00085874	0.000530019	PTGS1/PTGS2/GSTM2/DUOX2/MPO	5
GO:0051721	protein phosphatase 2A binding	4/143	30/18432	8.13748e-05	0.000862227	0.000532171	BCL2/STAT1/PTPN1/TP53	4
GO:0001664	G protein-coupled receptor binding	10/143	289/18432	8.7727e-05	0.000910167	0.00056176	STAT1/DRD3/ADRB1/CCL2/CXCL8/IL2/CXCL10/AVPR1A/EDNRB/PDE4D	10
GO:0140677	molecular function activator activity	5/143	59/18432	9.36705e-05	0.000951998	0.000587579	AKT1/MET/CDKN1A/TP53/NR3C1	5
GO:0031625	ubiquitin protein ligase binding	10/143	299/18432	0.000116066	0.00115601	0.000713497	KCNH2/PRKACA/BCL2/EGFR/CDKN1A/TP53/HIF1A/CHEK2/MDM2/ABCB1	10
GO:0030291	protein serine/threonine kinase inhibitor activity	4/143	33/18432	0.000119332	0.00116524	0.000719191	CASP3/CDKN1A/CDKN2A/CDKN1B	4
GO:0008236	serine-type peptidase activity	8/143	192/18432	0.000128425	0.00122991	0.000759109	DPP4/F7/MMP1/MMP3/MMP2/MMP9/F3/PLAT	8
GO:0017171	serine hydrolase activity	8/143	196/18432	0.000148032	0.00139094	0.000858495	DPP4/F7/MMP1/MMP3/MMP2/MMP9/F3/PLAT	8
GO:0097110	scaffold protein binding	5/143	66/18432	0.000160099	0.00147647	0.000911283	KCNH2/NOS3/IL6ST/PDE4D/KCNA5	5
GO:0005506	iron ion binding	7/143	153/18432	0.000192758	0.00174533	0.00107723	XDH/CYP3A4/CYP1A2/CYP1A1/CYP1B1/CYP17A1/CYP19A1	7
GO:0019825	oxygen binding	4/143	39/18432	0.000231364	0.00205749	0.00126989	CYP3A4/CYP1A1/CYP17A1/CYP19A1	4
GO:0005159	insulin-like growth factor receptor binding	3/143	16/18432	0.000237789	0.00207752	0.00128226	INSR/IGF2/REN	3
GO:0016709	oxidoreductase activity, acting on paired donors, with incorporation or reduction of molecular oxygen, NAD(P)H as one donor, and incorporation of one atom of oxygen	4/143	40/18432	0.000255532	0.00217547	0.00134271	NOS2/NOS3/CYP3A4/CYP1A1	4
GO:0042277	peptide binding	10/143	330/18432	0.000257736	0.00217547	0.00134271	ADRB2/PPARG/INSR/GSTM1/GSTM2/AVPR1A/EDNRB/AVPR2/CACNA1B/LDLR	10
GO:0030295	protein kinase activator activity	6/143	115/18432	0.000276022	0.00229098	0.00141401	EGFR/CDKN1A/EGF/IGF2/CD40LG/PIK3CA	6
GO:0001618	virus receptor activity	5/143	77/18432	0.000330607	0.00269905	0.00166587	HTR2A/DPP4/ICAM1/EGFR/LDLR	5
GO:0140272	exogenous protein binding	5/143	78/18432	0.000351069	0.00281988	0.00174045	HTR2A/DPP4/ICAM1/EGFR/LDLR	5
GO:0001046	core promoter sequence-specific DNA binding	4/143	44/18432	0.000370561	0.0029292	0.00180792	STAT1/FOS/TP53/NR3C1	4
GO:0031072	heat shock protein binding	6/143	124/18432	0.000413823	0.00322006	0.00198744	CYP1A1/AHR/KDR/HIF1A/CDKN1B/NR3C1	6
GO:0051117	ATPase binding	5/143	85/18432	0.000522338	0.00400191	0.00247	AR/ESR1/EGFR/CAV1/PDE4D	5
GO:0004713	protein tyrosine kinase activity	6/143	138/18432	0.000728868	0.00549964	0.00339441	INSR/KDR/MET/EGFR/RET/FLT1	6
GO:0050661	NADP binding	4/143	53/18432	0.000757344	0.00562921	0.00347438	NOS2/NOS3/HMGCR/HSD11B1	4
GO:0022843	voltage-gated cation channel activity	6/143	151/18432	0.00116362	0.00852178	0.00525969	KCNH2/KCNMA1/KCNK3/CNR1/CACNA1B/KCNA5	6
GO:0001098	basal transcription machinery binding	4/143	61/18432	0.00128661	0.00915331	0.00564948	AR/AHR/ESR1/TP53	4
GO:0001099	basal RNA polymerase II transcription machinery binding	4/143	61/18432	0.00128661	0.00915331	0.00564948	AR/AHR/ESR1/TP53	4
GO:0033218	amide binding	10/143	408/18432	0.00132605	0.00930101	0.00574063	ADRB2/PPARG/INSR/GSTM1/GSTM2/AVPR1A/EDNRB/AVPR2/CACNA1B/LDLR	10
GO:0071813	lipoprotein particle binding	3/143	30/18432	0.00159229	0.0108625	0.00670439	LPL/CRP/LDLR	3
GO:0071814	protein-lipid complex binding	3/143	30/18432	0.00159229	0.0108625	0.00670439	LPL/CRP/LDLR	3
GO:0016836	hydro-lyase activity	4/143	65/18432	0.00162979	0.0109681	0.00676955	CYP1A2/CYP1A1/CYP1B1/CA2	4
GO:0030594	neurotransmitter receptor activity	5/143	111/18432	0.00173817	0.0113372	0.0069974	DRD1/HTR2A/DRD2/DRD3/ADRB1	5
GO:0001968	fibronectin binding	3/143	31/18432	0.00175294	0.0113372	0.0069974	VEGFA/MMP2/IGFBP3	3
GO:0005164	tumor necrosis factor receptor binding	3/143	31/18432	0.00175294	0.0113372	0.0069974	TNF/STAT1/CD40LG	3
GO:0004175	endopeptidase activity	10/143	426/18432	0.00182414	0.0116464	0.00718823	CASP3/DPP4/F7/MMP1/MMP3/MMP2/MMP9/F3/PLAT/REN	10
GO:0004674	protein serine/threonine kinase activity	10/143	430/18432	0.00195317	0.0123124	0.00759926	PRKACA/PRKCA/AKT1/MAPK8/EGFR/MAPK1/CHEK2/MTOR/PIK3CA/PRKCH	10
GO:0106310	protein serine kinase activity	9/143	363/18432	0.00212995	0.0131711	0.00812927	PRKACA/PRKCA/AKT1/MAPK8/MAPK1/CHEK2/MTOR/PIK3CA/PRKCH	9
GO:0004860	protein kinase inhibitor activity	4/143	70/18432	0.00214228	0.0131711	0.00812927	CASP3/CDKN1A/CDKN2A/CDKN1B	4
GO:0031406	carboxylic acid binding	6/143	171/18432	0.00218994	0.0132999	0.00820875	NOS2/PPARG/NOS3/SELE/GSTM2/PPARD	6
GO:0042379	chemokine receptor binding	4/143	71/18432	0.00225668	0.0135401	0.00835702	STAT1/CCL2/CXCL8/CXCL10	4
GO:0001094	TFIID-class transcription factor complex binding	2/143	10/18432	0.00258218	0.0149526	0.00922886	AHR/TP53	2
GO:0016175	superoxide-generating NAD(P)H oxidase activity	2/143	10/18432	0.00258218	0.0149526	0.00922886	DUOX2/NCF1	2
GO:0043295	glutathione binding	2/143	10/18432	0.00258218	0.0149526	0.00922886	GSTM1/GSTM2	2
GO:0019210	kinase inhibitor activity	4/143	74/18432	0.00262503	0.015026	0.00927416	CASP3/CDKN1A/CDKN2A/CDKN1B	4
GO:0098960	postsynaptic neurotransmitter receptor activity	4/143	75/18432	0.00275645	0.015599	0.00962778	DRD1/DRD2/DRD3/ADRB1	4
GO:0004954	prostanoid receptor activity	2/143	11/18432	0.00313998	0.0169969	0.0104906	PPARG/TBXA2R	2
GO:0048407	platelet-derived growth factor binding	2/143	11/18432	0.00313998	0.0169969	0.0104906	COL1A1/COL3A1	2
GO:0097371	MDM2/MDM4 family protein binding	2/143	11/18432	0.00313998	0.0169969	0.0104906	TP53/PPARA	2
GO:1900750	oligopeptide binding	2/143	11/18432	0.00313998	0.0169969	0.0104906	GSTM1/GSTM2	2
GO:0016835	carbon-oxygen lyase activity	4/143	80/18432	0.00348156	0.0186432	0.0115067	CYP1A2/CYP1A1/CYP1B1/CA2	4
GO:0051378	serotonin binding	2/143	12/18432	0.00374887	0.019861	0.0122583	HTR2A/SLC6A4	2
GO:0043177	organic acid binding	5/143	137/18432	0.00431774	0.0219519	0.0135489	NOS2/PPARG/NOS3/PPARD/CASR	5
GO:0001540	amyloid-beta binding	4/143	85/18432	0.00432662	0.0219519	0.0135489	ADRB2/INSR/CACNA1B/LDLR	4
GO:0031994	insulin-like growth factor I binding	2/143	13/18432	0.00440802	0.0219519	0.0135489	INSR/IGFBP3	2
GO:0043176	amine binding	2/143	13/18432	0.00440802	0.0219519	0.0135489	HTR2A/SLC6A4	2
GO:0043560	insulin receptor substrate binding	2/143	13/18432	0.00440802	0.0219519	0.0135489	INSR/PIK3CA	2
GO:0050998	nitric-oxide synthase binding	2/143	13/18432	0.00440802	0.0219519	0.0135489	SLC6A4/CAV1	2
GO:0005244	voltage-gated ion channel activity	6/143	201/18432	0.00484954	0.0236662	0.0146069	KCNH2/KCNMA1/KCNK3/CNR1/CACNA1B/KCNA5	6
GO:0022832	voltage-gated channel activity	6/143	201/18432	0.00484954	0.0236662	0.0146069	KCNH2/KCNMA1/KCNK3/CNR1/CACNA1B/KCNA5	6
GO:0008081	phosphoric diester hydrolase activity	4/143	88/18432	0.00489482	0.0236662	0.0146069	PDE3A/HMOX1/CASR/PDE4D	4
GO:0004712	protein serine/threonine/tyrosine kinase activity	3/143	45/18432	0.00511327	0.0237024	0.0146293	PRKACA/AKT1/MAPK1	3
GO:0015378	sodium:chloride symporter activity	2/143	14/18432	0.00511663	0.0237024	0.0146293	SLC6A4/SLC6A2	2
GO:0015562	efflux transmembrane transporter activity	2/143	14/18432	0.00511663	0.0237024	0.0146293	GJA1/ABCB1	2
GO:0030297	transmembrane receptor protein tyrosine kinase activator activity	2/143	14/18432	0.00511663	0.0237024	0.0146293	EGFR/EGF	2
GO:1901681	sulfur compound binding	7/143	270/18432	0.00517209	0.0237024	0.0146293	GSTM1/GSTM2/LPL/VEGFA/CXCL8/MPO/CXCL10	7
GO:0046982	protein heterodimerization activity	8/143	341/18432	0.00518788	0.0237024	0.0146293	ADRA1A/ADRA1B/BCL2/AHR/ADRB1/TP53/HIF1A/CAV1	8
GO:0008528	G protein-coupled peptide receptor activity	5/143	147/18432	0.00580524	0.0258868	0.0159775	F2R/ACKR3/AVPR1A/EDNRB/AVPR2	5
GO:0004953	icosanoid receptor activity	2/143	15/18432	0.00587391	0.0258868	0.0159775	PPARG/TBXA2R	2
GO:0010181	FMN binding	2/143	15/18432	0.00587391	0.0258868	0.0159775	NOS2/NOS3	2
GO:0036041	long-chain fatty acid binding	2/143	15/18432	0.00587391	0.0258868	0.0159775	PPARG/PPARD	2
GO:0140678	molecular function inhibitor activity	4/143	93/18432	0.00594954	0.0259901	0.0160412	BCL2/CDKN1A/CAV1/CDKN1B	4
GO:0005504	fatty acid binding	3/143	49/18432	0.00649122	0.0274891	0.0169664	PPARG/GSTM2/PPARD	3
GO:0008009	chemokine activity	3/143	49/18432	0.00649122	0.0274891	0.0169664	CCL2/CXCL8/CXCL10	3
GO:0070888	E-box binding	3/143	49/18432	0.00649122	0.0274891	0.0169664	PPARG/AHR/HIF1A	3
GO:0004698	calcium-dependent protein kinase C activity	2/143	16/18432	0.00667907	0.0274891	0.0169664	PRKCA/PRKCH	2
GO:0004707	MAP kinase activity	2/143	16/18432	0.00667907	0.0274891	0.0169664	MAPK8/MAPK1	2
GO:0050664	oxidoreductase activity, acting on NAD(P)H, oxygen as acceptor	2/143	16/18432	0.00667907	0.0274891	0.0169664	DUOX2/NCF1	2
GO:0086008	voltage-gated potassium channel activity involved in cardiac muscle cell action potential repolarization	2/143	16/18432	0.00667907	0.0274891	0.0169664	KCNH2/KCNA5	2
GO:0001653	peptide receptor activity	5/143	153/18432	0.00685365	0.0279764	0.0172672	F2R/ACKR3/AVPR1A/EDNRB/AVPR2	5
GO:0046873	metal ion transmembrane transporter activity	9/143	436/18432	0.00702411	0.0284391	0.0175528	KCNH2/SLC6A4/SLC6A2/KCNMA1/KCNK3/CNR1/CACNA1B/KCNA5/TRPV4	9
GO:0005249	voltage-gated potassium channel activity	4/143	99/18432	0.00740267	0.0290745	0.0179449	KCNH2/KCNMA1/KCNK3/KCNA5	4
GO:0004115	3',5'-cyclic-AMP phosphodiesterase activity	2/143	17/18432	0.00753134	0.0290745	0.0179449	PDE3A/PDE4D	2
GO:0004697	protein kinase C activity	2/143	17/18432	0.00753134	0.0290745	0.0179449	PRKCA/PRKCH	2
GO:0005149	interleukin-1 receptor binding	2/143	17/18432	0.00753134	0.0290745	0.0179449	IL1B/IL1A	2
GO:0015373	anion:sodium symporter activity	2/143	17/18432	0.00753134	0.0290745	0.0179449	SLC6A4/SLC6A2	2
GO:0030169	low-density lipoprotein particle binding	2/143	17/18432	0.00753134	0.0290745	0.0179449	CRP/LDLR	2
GO:0017046	peptide hormone binding	3/143	52/18432	0.0076562	0.0293291	0.0181021	INSR/AVPR1A/EDNRB	3
GO:0045236	CXCR chemokine receptor binding	2/143	18/18432	0.00842993	0.0318159	0.019637	CXCL8/CXCL10	2
GO:0015459	potassium channel regulator activity	3/143	54/18432	0.00849702	0.0318159	0.019637	ADRB2/AKT1/CAV1	3
GO:0016597	amino acid binding	3/143	54/18432	0.00849702	0.0318159	0.019637	NOS2/NOS3/CASR	3
GO:0005326	neurotransmitter transmembrane transporter activity	2/143	19/18432	0.0093741	0.0343257	0.021186	SLC6A4/SLC6A2	2
GO:0005520	insulin-like growth factor binding	2/143	19/18432	0.0093741	0.0343257	0.021186	INSR/IGFBP3	2
GO:0031690	adrenergic receptor binding	2/143	19/18432	0.0093741	0.0343257	0.021186	ADRB1/PDE4D	2
GO:0004620	phospholipase activity	4/143	108/18432	0.00999225	0.0363222	0.0224183	HMOX1/LPL/CASR/PLA2G7	4
GO:0000979	RNA polymerase II core promoter sequence-specific DNA binding	2/143	20/18432	0.0103631	0.0371282	0.0229157	STAT1/FOS	2
GO:0015377	cation:chloride symporter activity	2/143	20/18432	0.0103631	0.0371282	0.0229157	SLC6A4/SLC6A2	2
GO:0008201	heparin binding	5/143	171/18432	0.010783	0.0383568	0.023674	LPL/VEGFA/CXCL8/MPO/CXCL10	5
GO:0001228	DNA-binding transcription activator activity, RNA polymerase II-specific	9/143	468/18432	0.0108693	0.0383893	0.0236941	AR/NR1I3/ESR1/FOS/TP53/HIF1A/NFE2L2/PPARA/NR3C1	9
GO:0004222	metalloendopeptidase activity	4/143	112/18432	0.0113099	0.0395748	0.0244258	MMP1/MMP3/MMP2/MMP9	4
GO:0005123	death receptor binding	2/143	21/18432	0.0113962	0.0395748	0.0244258	CASP3/NGF	2
GO:0001216	DNA-binding transcription activator activity	9/143	472/18432	0.0114433	0.0395748	0.0244258	AR/NR1I3/ESR1/FOS/TP53/HIF1A/NFE2L2/PPARA/NR3C1	9
GO:0005507	copper ion binding	3/143	61/18432	0.0118547	0.0407146	0.0251293	TP53/SOD1/IL1A	3
GO:0005158	insulin receptor binding	2/143	22/18432	0.0124726	0.042254	0.0260794	PTPN1/IGF2	2
GO:0009931	calcium-dependent protein serine/threonine kinase activity	2/143	22/18432	0.0124726	0.042254	0.0260794	PRKCA/PRKCH	2
GO:0010857	calcium-dependent protein kinase activity	2/143	23/18432	0.0135916	0.045427	0.0280378	PRKCA/PRKCH	2
GO:0035035	histone acetyltransferase binding	2/143	23/18432	0.0135916	0.045427	0.0280378	STAT1/TP53	2
GO:0004114	3',5'-cyclic-nucleotide phosphodiesterase activity	2/143	24/18432	0.0147526	0.048334	0.029832	PDE3A/PDE4D	2
GO:0016702	oxidoreductase activity, acting on single donors with incorporation of molecular oxygen, incorporation of two atoms of oxygen	2/143	24/18432	0.0147526	0.048334	0.029832	PTGS1/PTGS2	2
GO:0070412	R-SMAD binding	2/143	24/18432	0.0147526	0.048334	0.029832	PPARG/FOS	2
GO:0015267	channel activity	9/143	494/18432	0.0150164	0.0484005	0.0298731	KCNH2/BCL2/KCNMA1/GJA1/KCNK3/CNR1/CACNA1B/KCNA5/TRPV4	9
GO:0005267	potassium channel activity	4/143	122/18432	0.0150789	0.0484005	0.0298731	KCNH2/KCNMA1/KCNK3/KCNA5	4
GO:0009055	electron transfer activity	4/143	122/18432	0.0150789	0.0484005	0.0298731	CYP1A2/AKR1B1/NCF1/CYP19A1	4
GO:0022803	passive transmembrane transporter activity	9/143	495/18432	0.0151963	0.0484005	0.0298731	KCNH2/BCL2/KCNMA1/GJA1/KCNK3/CNR1/CACNA1B/KCNA5/TRPV4	9
GO:0002039	p53 binding	3/143	67/18432	0.0152588	0.0484005	0.0298731	TP53/HIF1A/MDM2	3
GO:0015271	outward rectifier potassium channel activity	2/143	25/18432	0.0159547	0.049659	0.0306498	KCNK3/KCNA5	2
GO:0015296	anion:cation symporter activity	2/143	25/18432	0.0159547	0.049659	0.0306498	SLC6A4/SLC6A2	2
GO:0016701	oxidoreductase activity, acting on single donors with incorporation of molecular oxygen	2/143	25/18432	0.0159547	0.049659	0.0306498	PTGS1/PTGS2	2
GO:0016616	oxidoreductase activity, acting on the CH-OH group of donors, NAD or NADP as acceptor	4/143	126/18432	0.0167834	0.051592	0.0318429	AKR1B1/HMGCR/HSD11B1/HSD11B2	4
GO:0022836	gated channel activity	7/143	341/18432	0.0171962	0.051592	0.0318429	KCNH2/KCNMA1/KCNK3/CNR1/CACNA1B/KCNA5/TRPV4	7
GO:0004112	cyclic-nucleotide phosphodiesterase activity	2/143	26/18432	0.0171973	0.051592	0.0318429	PDE3A/PDE4D	2
GO:0004190	aspartic-type endopeptidase activity	2/143	26/18432	0.0171973	0.051592	0.0318429	CASP3/REN	2
GO:0004364	glutathione transferase activity	2/143	26/18432	0.0171973	0.051592	0.0318429	GSTM1/GSTM2	2
GO:0017025	TBP-class protein binding	2/143	26/18432	0.0171973	0.051592	0.0318429	AHR/ESR1	2
GO:0042826	histone deacetylase binding	4/143	128/18432	0.0176791	0.0527197	0.0325389	MAPK8/CCND1/TP53/HIF1A	4
GO:0005261	cation channel activity	7/143	346/18432	0.0184669	0.0544552	0.03361	KCNH2/KCNMA1/KCNK3/CNR1/CACNA1B/KCNA5/TRPV4	7
GO:0070001	aspartic-type peptidase activity	2/143	27/18432	0.0184798	0.0544552	0.03361	CASP3/REN	2
GO:0016298	lipase activity	4/143	130/18432	0.0186041	0.054499	0.0336371	HMOX1/LPL/CASR/PLA2G7	4
GO:0016829	lyase activity	5/143	199/18432	0.019575	0.057008	0.0351856	CYP1A2/CYP1A1/CYP1B1/CA2/CYP17A1	5
GO:0051393	alpha-actinin binding	2/143	28/18432	0.0198013	0.0573318	0.0353855	PPARG/KCNA5	2
GO:0043325	phosphatidylinositol-3,4-bisphosphate binding	2/143	29/18432	0.0211613	0.0609153	0.0375973	AKT1/NCF1	2
GO:0030296	protein tyrosine kinase activator activity	2/143	30/18432	0.0225591	0.0643182	0.0396976	EGFR/EGF	2
GO:0016614	oxidoreductase activity, acting on CH-OH group of donors	4/143	138/18432	0.0226018	0.0643182	0.0396976	AKR1B1/HMGCR/HSD11B1/HSD11B2	4
GO:0046332	SMAD binding	3/143	78/18432	0.0227912	0.0644887	0.0398028	PPARG/FOS/COL3A1	3
GO:0016922	nuclear receptor binding	4/143	139/18432	0.0231354	0.0650929	0.0401757	PPARG/STAT1/ESR1/HIF1A	4
GO:0042578	phosphoric ester hydrolase activity	7/143	365/18432	0.0238992	0.0663835	0.0409723	PDE3A/PON1/HMOX1/PTPN1/PTEN/CASR/PDE4D	7
GO:0033764	steroid dehydrogenase activity, acting on the CH-OH group of donors, NAD or NADP as acceptor	2/143	31/18432	0.023994	0.0663835	0.0409723	HSD11B1/HSD11B2	2
GO:0051059	NF-kappaB binding	2/143	31/18432	0.023994	0.0663835	0.0409723	CDKN2A/PPARD	2
GO:0033293	monocarboxylic acid binding	3/143	81/18432	0.025138	0.0691641	0.0426885	PPARG/GSTM2/PPARD	3
GO:0038024	cargo receptor activity	3/143	82/18432	0.0259481	0.0710008	0.0438221	INSR/ACKR3/LDLR	3
GO:0016247	channel regulator activity	4/143	145/18432	0.0264984	0.0721103	0.0445069	ADRB2/BCL2/AKT1/CAV1	4
GO:0005251	delayed rectifier potassium channel activity	2/143	33/18432	0.0269726	0.0726074	0.0448137	KCNH2/KCNA5	2
GO:0016248	channel inhibitor activity	2/143	33/18432	0.0269726	0.0726074	0.0448137	BCL2/CAV1	2
GO:0030332	cyclin binding	2/143	34/18432	0.028515	0.0763467	0.0471216	CDKN1A/CDKN1B	2
GO:0097718	disordered domain specific binding	2/143	35/18432	0.030092	0.0795935	0.0491255	TP53/MDM2	2
GO:0008013	beta-catenin binding	3/143	87/18432	0.0302072	0.0795935	0.0491255	AR/ESR1/GJA1	3
GO:0050660	flavin adenine dinucleotide binding	3/143	87/18432	0.0302072	0.0795935	0.0491255	NOS2/NOS3/XDH	3
GO:0052689	carboxylic ester hydrolase activity	4/143	152/18432	0.0307745	0.0806615	0.0497847	PON1/CA2/LPL/PLA2G7	4
GO:0042056	chemoattractant activity	2/143	36/18432	0.0317029	0.0822293	0.0507524	VEGFA/CXCL10	2
GO:0042805	actinin binding	2/143	36/18432	0.0317029	0.0822293	0.0507524	PPARG/KCNA5	2
GO:0016229	steroid dehydrogenase activity	2/143	37/18432	0.0333471	0.0860458	0.053108	HSD11B1/HSD11B2	2
GO:0015079	potassium ion transmembrane transporter activity	4/143	158/18432	0.0347456	0.0889039	0.054872	KCNH2/KCNMA1/KCNK3/KCNA5	4
GO:0051219	phosphoprotein binding	3/143	92/18432	0.0348118	0.0889039	0.054872	MAPK1/PLAT/MTOR	3
GO:0043014	alpha-tubulin binding	2/143	39/18432	0.0367331	0.093332	0.057605	SLC6A2/TRPV4	2
GO:0005539	glycosaminoglycan binding	5/143	237/18432	0.0375848	0.0950113	0.0586415	LPL/VEGFA/CXCL8/MPO/CXCL10	5
GO:0060090	molecular adaptor activity	8/143	492/18432	0.0381565	0.0957994	0.0591279	BCL2/AR/AHR/LPL/CAV1/CDKN1B/VHL/LDLR	8
GO:0032451	demethylase activity	2/143	40/18432	0.0384737	0.0957994	0.0591279	CYP1A2/CYP1A1	2
GO:0048487	beta-tubulin binding	2/143	40/18432	0.0384737	0.0957994	0.0591279	SLC6A2/TRPV4	2
GO:0004896	cytokine receptor activity	3/143	97/18432	0.0397581	0.0985052	0.060798	F3/ACKR3/IL6ST	3
GO:0030020	extracellular matrix structural constituent conferring tensile strength	2/143	41/18432	0.0402452	0.0992183	0.0612381	COL1A1/COL3A1	2
GO:0001222	transcription corepressor binding	2/143	44/18432	0.0457397	0.111659	0.0689164	STAT1/ESR1	2
GO:0005245	voltage-gated calcium channel activity	2/143	44/18432	0.0457397	0.111659	0.0689164	CNR1/CACNA1B	2
GO:0051087	chaperone binding	3/143	105/18432	0.0483702	0.117504	0.0725242	TP53/SOD1/CDKN1B	3
GO:0030544	Hsp70 protein binding	2/143	46/18432	0.049547	0.119779	0.0739281	CYP1A1/CDKN1B	2

## Sheet: KEGG
Supplementary Table S9. GO and KEGG pathway enrichment analyses for the PPI network
ID	Description	GeneRatio	BgRatio	pvalue	p.adjust	qvalue	geneID	Count
hsa04933	AGE-RAGE signaling pathway in diabetic complications	28/139	100/8192	2.92438e-27	7.57415e-25	2.86282e-25	BCL2/CASP3/PRKCA/TGFB1/NOS3/AKT1/TNF/MAPK8/STAT1/ICAM1/SELE/VCAM1/VEGFA/CCND1/MMP2/MAPK1/IL6/F3/IL1B/CCL2/CXCL8/THBD/SERPINE1/COL1A1/IL1A/COL3A1/PIK3CA/CDKN1B	28
hsa05418	Fluid shear stress and atherosclerosis	28/139	139/8192	6.22077e-23	8.0559e-21	3.0449e-21	BCL2/NOS3/AKT1/TNF/MAPK8/HMOX1/ICAM1/SELE/VCAM1/GSTM1/GSTM2/KDR/VEGFA/FOS/MMP2/MMP9/TP53/CAV1/IL1B/CCL2/PLAT/THBD/IFNG/IL1A/NCF1/NFE2L2/PIK3CA/TRPV4	28
hsa04066	HIF-1 signaling pathway	21/139	109/8192	6.20332e-17	5.35553e-15	2.02424e-15	BCL2/PRKCA/NOS2/NOS3/AKT1/HMOX1/INSR/EGFR/VEGFA/CDKN1A/MAPK1/EGF/IL6/HIF1A/SERPINE1/IFNG/MTOR/PIK3CA/CDKN1B/VHL/FLT1	21
hsa05207	Chemical carcinogenesis - receptor activation	27/139	212/8192	9.72393e-17	6.29625e-15	2.3798e-15	PRKACA/ADRB2/BCL2/PRKCA/AR/AKT1/CYP3A4/CYP1A2/CYP1A1/CYP1B1/AHR/NR1I3/GSTM1/GSTM2/ESR1/ESR2/ADRB1/EGFR/VEGFA/CCND1/FOS/MAPK1/EGF/PPARA/MTOR/PIK3CA/CACNA1B	27
hsa05417	Lipid and atherosclerosis	27/139	215/8192	1.39922e-16	7.24794e-15	2.73952e-15	BCL2/CASP3/PRKCA/PPARG/NOS3/AKT1/TNF/MAPK8/MMP1/CYP1A1/ICAM1/SELE/VCAM1/MMP3/FOS/MMP9/MAPK1/IL6/TP53/IL1B/CCL2/CXCL8/NCF1/NFE2L2/CD40LG/PIK3CA/LDLR	27
hsa01522	Endocrine resistance	19/139	98/8192	1.84692e-15	7.97253e-14	3.01339e-14	PRKACA/BCL2/AKT1/MAPK8/ESR1/ESR2/EGFR/CCND1/FOS/CDKN1A/MMP2/MMP9/MAPK1/CDKN2A/TP53/MDM2/MTOR/PIK3CA/CDKN1B	19
hsa05205	Proteoglycans in cancer	24/139	205/8192	4.09415e-14	1.51484e-12	5.72565e-13	PRKACA/CASP3/PRKCA/TGFB1/AKT1/TNF/ESR1/KDR/MET/EGFR/VEGFA/CCND1/CDKN1A/MMP2/MMP9/MAPK1/TP53/HIF1A/CAV1/COL1A1/IGF2/MDM2/MTOR/PIK3CA	24
hsa05219	Bladder cancer	13/139	41/8192	6.43595e-14	2.08364e-12	7.87557e-13	MMP1/EGFR/VEGFA/CCND1/CDKN1A/MMP2/MMP9/MAPK1/EGF/CDKN2A/TP53/CXCL8/MDM2	13
hsa04668	TNF signaling pathway	18/139	112/8192	3.28138e-13	9.20723e-12	3.48008e-12	PTGS2/CASP3/AKT1/TNF/MAPK8/ICAM1/SELE/VCAM1/MMP3/FOS/MMP9/MAPK1/IL6/IL1B/CCL2/CXCL10/PIK3CA/CSF2	18
hsa05215	Prostate cancer	17/139	97/8192	3.55492e-13	9.20723e-12	3.48008e-12	BCL2/AR/AKT1/MMP3/EGFR/CCND1/CDKN1A/MMP9/MAPK1/EGF/TP53/PLAT/PTEN/MDM2/MTOR/PIK3CA/CDKN1B	17
hsa05144	Malaria	13/139	50/8192	1.13836e-12	2.68031e-11	1.01308e-11	TGFB1/TNF/ICAM1/SELE/VCAM1/MET/IL10/IL6/IL1B/CCL2/CXCL8/IFNG/CD40LG	13
hsa04020	Calcium signaling pathway	24/139	240/8192	1.36847e-12	2.95361e-11	1.11638e-11	PRKACA/DRD1/HTR2A/ADRA1A/ADRA1B/ADRB2/PRKCA/NOS2/F2R/NOS3/KDR/MET/ADRA1D/ADRB1/NGF/EGFR/VEGFA/EGF/AVPR1A/TBXA2R/RET/EDNRB/CACNA1B/FLT1	24
hsa04657	IL-17 signaling pathway	16/139	94/8192	2.93869e-12	5.85478e-11	2.21294e-11	PTGS2/CASP3/TNF/MAPK8/MMP1/MMP3/FOS/MMP9/MAPK1/IL6/IL1B/CCL2/CXCL8/IFNG/CXCL10/CSF2	16
hsa04926	Relaxin signaling pathway	18/139	129/8192	4.00333e-12	7.40616e-11	2.79932e-11	PRKACA/PRKCA/TGFB1/NOS2/NOS3/AKT1/MAPK8/MMP1/EGFR/VEGFA/FOS/MMP2/MMP9/MAPK1/COL1A1/COL3A1/PIK3CA/EDNRB	18
hsa05142	Chagas disease	16/139	102/8192	1.08297e-11	1.86992e-10	7.06777e-11	TGFB1/NOS2/AKT1/TNF/MAPK8/FOS/MAPK1/IL10/IL6/IL1B/CCL2/CXCL8/IL2/SERPINE1/IFNG/PIK3CA	16
hsa05208	Chemical carcinogenesis - reactive oxygen species	22/139	223/8192	1.71352e-11	2.77377e-10	1.04841e-10	AKT1/MAPK8/HMOX1/CYP1A2/CYP1A1/CYP1B1/AHR/GSTM1/GSTM2/PTPN1/MET/EGFR/VEGFA/FOS/MAPK1/EGF/SOD1/HIF1A/PTEN/NCF1/NFE2L2/PIK3CA	22
hsa05212	Pancreatic cancer	14/139	76/8192	2.37266e-11	3.61482e-10	1.3663e-10	TGFB1/AKT1/MAPK8/STAT1/EGFR/VEGFA/CCND1/CDKN1A/MAPK1/EGF/CDKN2A/TP53/MTOR/PIK3CA	14
hsa04151	PI3K-Akt signaling pathway	27/139	354/8192	2.9286e-11	4.21394e-10	1.59275e-10	BCL2/PRKCA/F2R/NOS3/AKT1/INSR/KDR/MET/NGF/EGFR/VEGFA/CCND1/CDKN1A/MAPK1/EGF/IL6/TP53/IL2/COL1A1/PTEN/SPP1/IGF2/MDM2/MTOR/PIK3CA/CDKN1B/FLT1	27
hsa05323	Rheumatoid arthritis	15/139	93/8192	3.28456e-11	4.47737e-10	1.69232e-10	TGFB1/TNF/MMP1/ICAM1/MMP3/VEGFA/FOS/IL6/IL1B/CCL2/CXCL8/IFNG/IL1A/CSF2/FLT1	15
hsa04218	Cellular senescence	18/139	156/8192	1.04281e-10	1.35045e-09	5.1043e-10	TGFB1/AKT1/CCND1/CDKN1A/MAPK1/IL6/CDKN2A/TP53/CXCL8/SERPINE1/PTEN/IL1A/CHEK2/IGFBP3/MDM2/MTOR/PIK3CA/TRPV4	18
hsa05146	Amoebiasis	15/139	102/8192	1.28862e-10	1.5893e-09	6.00712e-10	PRKACA/CASP3/PRKCA/TGFB1/NOS2/TNF/IL10/IL6/IL1B/CXCL8/COL1A1/IFNG/COL3A1/PIK3CA/CSF2	15
hsa05210	Colorectal cancer	14/139	86/8192	1.3565e-10	1.59697e-09	6.03609e-10	BCL2/CASP3/TGFB1/AKT1/MAPK8/EGFR/CCND1/FOS/CDKN1A/MAPK1/EGF/TP53/MTOR/PIK3CA	14
hsa05214	Glioma	13/139	75/8192	2.83102e-10	3.18798e-09	1.20497e-09	PRKCA/AKT1/EGFR/CCND1/CDKN1A/MAPK1/EGF/CDKN2A/TP53/PTEN/MDM2/MTOR/PIK3CA	13
hsa05225	Hepatocellular carcinoma	18/139	168/8192	3.59725e-10	3.88203e-09	1.4673e-09	PRKCA/TGFB1/AKT1/HMOX1/GSTM1/GSTM2/MET/EGFR/CCND1/CDKN1A/MAPK1/CDKN2A/TP53/PTEN/NFE2L2/IGF2/MTOR/PIK3CA	18
hsa04068	FoxO signaling pathway	16/139	131/8192	5.2132e-10	5.28736e-09	1.99847e-09	TGFB1/AKT1/MAPK8/SLC2A4/INSR/EGFR/CCND1/CDKN1A/MAPK1/IL10/EGF/IL6/PTEN/MDM2/PIK3CA/CDKN1B	16
hsa05167	Kaposi sarcoma-associated herpesvirus infection	19/139	194/8192	5.30777e-10	5.28736e-09	1.99847e-09	PTGS2/CASP3/AKT1/MAPK8/STAT1/ICAM1/VEGFA/CCND1/FOS/CDKN1A/MAPK1/IL6/TP53/HIF1A/CXCL8/MTOR/IL6ST/PIK3CA/CSF2	19
hsa01521	EGFR tyrosine kinase inhibitor resistance	13/139	79/8192	5.57066e-10	5.34371e-09	2.01977e-09	BCL2/PRKCA/AKT1/KDR/MET/EGFR/VEGFA/MAPK1/EGF/IL6/PTEN/MTOR/PIK3CA	13
hsa05163	Human cytomegalovirus infection	20/139	225/8192	1.01135e-09	9.35495e-09	3.53591e-09	PTGS2/PRKACA/CASP3/PRKCA/AKT1/TNF/EGFR/VEGFA/CCND1/CDKN1A/MAPK1/IL6/CDKN2A/TP53/IL1B/CCL2/CXCL8/MDM2/MTOR/PIK3CA	20
hsa05218	Melanoma	12/139	72/8192	2.27475e-09	1.96387e-08	7.42287e-09	AKT1/MET/EGFR/CCND1/CDKN1A/MAPK1/EGF/CDKN2A/TP53/PTEN/MDM2/PIK3CA	12
hsa05223	Non-small cell lung cancer	12/139	72/8192	2.27475e-09	1.96387e-08	7.42287e-09	PRKCA/AKT1/MET/EGFR/CCND1/CDKN1A/MAPK1/EGF/CDKN2A/TP53/PIK3CA/RET	12
hsa04010	MAPK signaling pathway	22/139	294/8192	3.59622e-09	3.00459e-08	1.13565e-08	PRKACA/CASP3/PRKCA/TGFB1/AKT1/TNF/MAPK8/INSR/KDR/MET/NGF/EGFR/VEGFA/FOS/MAPK1/EGF/TP53/IL1B/IL1A/IGF2/CACNA1B/FLT1	22
hsa05140	Leishmaniasis	12/139	77/8192	5.06189e-09	4.09697e-08	1.54854e-08	PTGS2/TGFB1/NOS2/TNF/STAT1/FOS/MAPK1/IL10/IL1B/IFNG/IL1A/NCF1	12
hsa05143	African trypanosomiasis	9/139	37/8192	7.47296e-09	5.86514e-08	2.21686e-08	PRKCA/TNF/ICAM1/SELE/VCAM1/IL10/IL6/IL1B/IFNG	9
hsa05161	Hepatitis B	16/139	162/8192	1.20656e-08	9.19112e-08	3.47398e-08	BCL2/CASP3/PRKCA/TGFB1/AKT1/TNF/MAPK8/STAT1/FOS/CDKN1A/MMP9/MAPK1/IL6/TP53/CXCL8/PIK3CA	16
hsa04917	Prolactin signaling pathway	11/139	70/8192	2.07707e-08	1.49434e-07	5.64817e-08	AKT1/MAPK8/STAT1/ESR1/ESR2/CCND1/FOS/MAPK1/CYP17A1/PIK3CA/GCK	11
hsa05230	Central carbon metabolism in cancer	11/139	70/8192	2.07707e-08	1.49434e-07	5.64817e-08	AKT1/MET/EGFR/MAPK1/TP53/HIF1A/PTEN/MTOR/PIK3CA/RET/GCK	11
hsa04659	Th17 cell differentiation	13/139	108/8192	2.85885e-08	2.00119e-07	7.56395e-08	TGFB1/MAPK8/STAT1/AHR/FOS/MAPK1/IL6/HIF1A/IL1B/IL2/IFNG/MTOR/IL6ST	13
hsa05166	Human T-cell leukemia virus 1 infection	18/139	222/8192	3.17583e-08	2.1179e-07	8.00507e-08	PRKACA/TGFB1/AKT1/TNF/MAPK8/ICAM1/CCND1/FOS/CDKN1A/MAPK1/IL6/CDKN2A/TP53/IL2/PTEN/CHEK2/PIK3CA/CSF2	18
hsa01524	Platinum drug resistance	11/139	73/8192	3.27089e-08	2.1179e-07	8.00507e-08	BCL2/CASP3/AKT1/GSTM1/GSTM2/CDKN1A/MAPK1/CDKN2A/TP53/MDM2/PIK3CA	11
hsa04115	p53 signaling pathway	11/139	73/8192	3.27089e-08	2.1179e-07	8.00507e-08	BCL2/CASP3/CCND1/CDKN1A/CDKN2A/TP53/SERPINE1/PTEN/CHEK2/IGFBP3/MDM2	11
hsa04510	Focal adhesion	17/139	201/8192	4.24353e-08	2.68067e-07	1.01322e-07	BCL2/PRKCA/AKT1/MAPK8/KDR/MET/EGFR/VEGFA/CCND1/MAPK1/EGF/CAV1/COL1A1/PTEN/SPP1/PIK3CA/FLT1	17
hsa05145	Toxoplasmosis	13/139	112/8192	4.45185e-08	2.7453e-07	1.03765e-07	BCL2/CASP3/TGFB1/NOS2/AKT1/TNF/MAPK8/STAT1/MAPK1/IL10/IFNG/CD40LG/LDLR	13
hsa05206	MicroRNAs in cancer	21/139	310/8192	4.87471e-08	2.89241e-07	1.09325e-07	PTGS2/BCL2/CASP3/PRKCA/HMOX1/CYP1B1/MET/EGFR/VEGFA/CCND1/CDKN1A/MMP9/MAPK1/CDKN2A/TP53/PTEN/MDM2/MTOR/PIK3CA/CDKN1B/ABCB1	21
hsa05415	Diabetic cardiomyopathy	17/139	203/8192	4.91374e-08	2.89241e-07	1.09325e-07	PRKCA/TGFB1/NOS3/AKT1/MAPK8/SLC2A4/INSR/MMP2/MMP9/COL1A1/PTEN/NCF1/COL3A1/PPARA/MTOR/REN/PIK3CA	17
hsa05133	Pertussis	11/139	76/8192	5.04096e-08	2.90135e-07	1.09663e-07	CASP3/NOS2/TNF/MAPK8/FOS/MAPK1/IL10/IL6/IL1B/CXCL8/IL1A	11
hsa05160	Hepatitis C	15/139	157/8192	5.5669e-08	3.13441e-07	1.18472e-07	CASP3/AKT1/TNF/STAT1/EGFR/CCND1/CDKN1A/MAPK1/EGF/TP53/IFNG/PPARA/CXCL10/PIK3CA/LDLR	15
hsa04930	Type II diabetes mellitus	9/139	46/8192	5.81455e-08	3.20419e-07	1.21109e-07	TNF/MAPK8/SLC2A4/INSR/MAPK1/MTOR/PIK3CA/GCK/CACNA1B	9
hsa05171	Coronavirus disease - COVID-19	18/139	232/8192	6.27558e-08	3.3862e-07	1.27989e-07	PRKCA/TNF/MAPK8/MMP1/STAT1/MMP3/EGFR/FOS/MAPK1/IL6/IL1B/CCL2/CXCL8/IL2/CXCL10/IL6ST/PIK3CA/CSF2	18
hsa05162	Measles	14/139	139/8192	8.15023e-08	4.30798e-07	1.6283e-07	BCL2/CASP3/AKT1/MAPK8/STAT1/CCND1/FOS/IL6/TP53/IL1B/IL2/IL1A/PIK3CA/CDKN1B	14
hsa04630	JAK-STAT signaling pathway	15/139	166/8192	1.17251e-07	6.07361e-07	2.29565e-07	BCL2/AKT1/STAT1/EGFR/CCND1/CDKN1A/IL10/EGF/IL6/IL2/IFNG/MTOR/IL6ST/PIK3CA/CSF2	15
hsa04620	Toll-like receptor signaling pathway	12/139	104/8192	1.61153e-07	8.02665e-07	3.03385e-07	AKT1/TNF/MAPK8/STAT1/FOS/MAPK1/IL6/IL1B/CXCL8/CXCL10/SPP1/PIK3CA	12
hsa04625	C-type lectin receptor signaling pathway	12/139	104/8192	1.61153e-07	8.02665e-07	3.03385e-07	PTGS2/AKT1/TNF/MAPK8/STAT1/MAPK1/IL10/IL6/IL1B/IL2/MDM2/PIK3CA	12
hsa05164	Influenza A	15/139	171/8192	1.73632e-07	8.48504e-07	3.20711e-07	CASP3/PRKCA/AKT1/TNF/STAT1/ICAM1/MAPK1/IL6/IL1B/CCL2/CXCL8/IFNG/IL1A/CXCL10/PIK3CA	15
hsa05226	Gastric cancer	14/139	149/8192	1.95524e-07	9.37789e-07	3.54458e-07	BCL2/TGFB1/AKT1/MET/EGFR/CCND1/CDKN1A/MAPK1/EGF/TP53/MTOR/PIK3CA/CDKN1B/ABCB1	14
hsa04380	Osteoclast differentiation	13/139	128/8192	2.20117e-07	1.03655e-06	3.91788e-07	TGFB1/PPARG/AKT1/TNF/MAPK8/STAT1/FOS/MAPK1/IL1B/IFNG/IL1A/NCF1/PIK3CA	13
hsa04931	Insulin resistance	12/139	108/8192	2.45368e-07	1.13483e-06	4.28932e-07	NOS3/AKT1/TNF/MAPK8/SLC2A4/INSR/PTPN1/IL6/PTEN/PPARA/MTOR/PIK3CA	12
hsa05235	PD-L1 expression and PD-1 checkpoint pathway in cancer	11/139	89/8192	2.66396e-07	1.21047e-06	4.57523e-07	AKT1/STAT1/EGFR/FOS/MAPK1/EGF/HIF1A/IFNG/PTEN/MTOR/PIK3CA	11
hsa04932	Non-alcoholic fatty liver disease	14/139	155/8192	3.19523e-07	1.42683e-06	5.39303e-07	CASP3/TGFB1/PPARG/AKT1/TNF/MAPK8/INSR/FOS/IL6/IL1B/CXCL8/IL1A/PPARA/PIK3CA	14
hsa05222	Small cell lung cancer	11/139	92/8192	3.75469e-07	1.64825e-06	6.22991e-07	PTGS2/BCL2/CASP3/NOS2/AKT1/CCND1/CDKN1A/TP53/PTEN/PIK3CA/CDKN1B	11
hsa05213	Endometrial cancer	9/139	58/8192	4.72976e-07	2.04168e-06	7.71698e-07	AKT1/EGFR/CCND1/CDKN1A/MAPK1/EGF/TP53/PTEN/PIK3CA	9
hsa05220	Chronic myeloid leukemia	10/139	76/8192	5.25916e-07	2.23299e-06	8.44007e-07	TGFB1/AKT1/CCND1/CDKN1A/MAPK1/CDKN2A/TP53/MDM2/PIK3CA/CDKN1B	10
hsa05165	Human papillomavirus infection	20/139	331/8192	6.68621e-07	2.79311e-06	1.05572e-06	PTGS2/PRKACA/CASP3/AKT1/TNF/STAT1/EGFR/VEGFA/CCND1/CDKN1A/MAPK1/EGF/TP53/COL1A1/PTEN/SPP1/MDM2/MTOR/PIK3CA/CDKN1B	20
hsa05202	Transcriptional misregulation in cancer	15/139	193/8192	8.36057e-07	3.43712e-06	1.29914e-06	PPARG/MET/MMP3/CDKN1A/MMP9/IL6/TP53/CXCL8/PLAT/MPO/IGFBP3/MDM2/CDKN1B/CSF2/FLT1	15
hsa04919	Thyroid hormone signaling pathway	12/139	121/8192	8.53311e-07	3.45324e-06	1.30523e-06	PRKACA/PRKCA/AKT1/STAT1/ESR1/CCND1/MAPK1/TP53/HIF1A/MDM2/MTOR/PIK3CA	12
hsa05224	Breast cancer	13/139	147/8192	1.09943e-06	4.3808e-06	1.65582e-06	AKT1/ESR1/ESR2/EGFR/CCND1/FOS/CDKN1A/MAPK1/EGF/TP53/PTEN/MTOR/PIK3CA	13
hsa05321	Inflammatory bowel disease	9/139	65/8192	1.28398e-06	5.03865e-06	1.90447e-06	TGFB1/TNF/STAT1/IL10/IL6/IL1B/IL2/IFNG/IL1A	9
hsa04660	T cell receptor signaling pathway	11/139	104/8192	1.31004e-06	5.06417e-06	1.91411e-06	AKT1/TNF/MAPK8/FOS/MAPK1/IL10/IL2/IFNG/CD40LG/PIK3CA/CSF2	11
hsa05169	Epstein-Barr virus infection	15/139	202/8192	1.49197e-06	5.68264e-06	2.14788e-06	BCL2/CASP3/AKT1/TNF/MAPK8/STAT1/ICAM1/CCND1/CDKN1A/IL6/TP53/CXCL10/MDM2/PIK3CA/CDKN1B	15
hsa04012	ErbB signaling pathway	10/139	85/8192	1.51429e-06	5.68407e-06	2.14842e-06	PRKCA/AKT1/MAPK8/EGFR/CDKN1A/MAPK1/EGF/MTOR/PIK3CA/CDKN1B	10
hsa04913	Ovarian steroidogenesis	8/139	51/8192	1.93278e-06	7.1513e-06	2.70299e-06	PTGS2/PRKACA/CYP1A1/CYP1B1/INSR/CYP17A1/CYP19A1/LDLR	8
hsa05152	Tuberculosis	14/139	180/8192	1.96866e-06	7.18145e-06	2.71438e-06	BCL2/CASP3/TGFB1/NOS2/AKT1/TNF/MAPK8/STAT1/MAPK1/IL10/IL6/IL1B/IFNG/IL1A	14
hsa04540	Gap junction	10/139	88/8192	2.09185e-06	7.52487e-06	2.84419e-06	PRKACA/DRD1/HTR2A/PRKCA/DRD2/ADRB1/EGFR/MAPK1/EGF/GJA1	10
hsa05211	Renal cell carcinoma	9/139	69/8192	2.14922e-06	7.6253e-06	2.88215e-06	TGFB1/AKT1/MET/VEGFA/CDKN1A/MAPK1/HIF1A/PIK3CA/VHL	9
hsa04015	Rap1 signaling pathway	15/139	210/8192	2.42998e-06	8.50493e-06	3.21463e-06	PRKCA/F2R/AKT1/INSR/KDR/MET/DRD2/NGF/EGFR/VEGFA/MAPK1/EGF/CNR1/PIK3CA/FLT1	15
hsa05135	Yersinia infection	12/139	137/8192	3.21577e-06	1.11051e-05	4.19742e-06	AKT1/TNF/MAPK8/FOS/MAPK1/IL10/IL6/IL1B/CCL2/CXCL8/IL2/PIK3CA	12
hsa04915	Estrogen signaling pathway	12/139	138/8192	3.47147e-06	1.18304e-05	4.47155e-06	PRKACA/BCL2/NOS3/AKT1/ESR1/ESR2/EGFR/FOS/MMP2/MMP9/MAPK1/PIK3CA	12
hsa04022	cGMP-PKG signaling pathway	13/139	167/8192	4.62246e-06	1.55483e-05	5.87681e-06	PDE3A/ADRA1A/ADRA1B/ADRB2/NOS3/AKT1/INSR/KCNMA1/ADRA1D/ADRA2B/ADRB1/MAPK1/EDNRB	13
hsa04923	Regulation of lipolysis in adipocytes	8/139	58/8192	5.2648e-06	1.74818e-05	6.60765e-06	PTGS1/PTGS2/PRKACA/ADRB2/AKT1/INSR/ADRB1/PIK3CA	8
hsa05231	Choline metabolism in cancer	10/139	98/8192	5.61982e-06	1.84245e-05	6.96394e-06	PRKCA/AKT1/MAPK8/EGFR/FOS/MAPK1/EGF/HIF1A/MTOR/PIK3CA	10
hsa04370	VEGF signaling pathway	8/139	59/8192	6.00436e-06	1.94391e-05	7.34744e-06	PTGS2/PRKCA/NOS3/AKT1/KDR/VEGFA/MAPK1/PIK3CA	8
hsa04072	Phospholipase D signaling pathway	12/139	148/8192	7.19681e-06	2.3012e-05	8.6979e-06	PRKCA/F2R/AKT1/INSR/EGFR/MAPK1/EGF/CXCL8/AVPR1A/MTOR/PIK3CA/AVPR2	12
hsa00140	Steroid hormone biosynthesis	8/139	62/8192	8.77157e-06	2.77053e-05	1.04718e-05	CYP3A4/CYP1A2/CYP1A1/CYP1B1/HSD11B1/CYP17A1/CYP19A1/HSD11B2	8
hsa04014	Ras signaling pathway	15/139	236/8192	1.01804e-05	3.17678e-05	1.20073e-05	PRKACA/PRKCA/AKT1/MAPK8/INSR/KDR/MET/NGF/EGFR/VEGFA/MAPK1/EGF/IGF2/PIK3CA/FLT1	15
hsa05221	Acute myeloid leukemia	8/139	67/8192	1.57564e-05	4.85821e-05	1.83627e-05	AKT1/CCND1/MAPK1/MPO/PPARD/MTOR/PIK3CA/CSF2	8
hsa04910	Insulin signaling pathway	11/139	137/8192	1.93069e-05	5.88292e-05	2.22358e-05	PRKACA/AKT1/MAPK8/SLC2A4/INSR/PTPN1/MAPK1/ACACA/MTOR/PIK3CA/GCK	11
hsa05204	Chemical carcinogenesis - DNA adducts	8/139	69/8192	1.96313e-05	5.91222e-05	2.23465e-05	PTGS2/CYP3A4/CYP1A2/CYP1A1/CYP1B1/GSTM1/GSTM2/HSD11B1	8
hsa04024	cAMP signaling pathway	14/139	221/8192	2.12286e-05	6.31978e-05	2.3887e-05	PRKACA/DRD1/PDE3A/ADRB2/F2R/AKT1/MAPK8/DRD2/ADRB1/FOS/MAPK1/PPARA/PIK3CA/PDE4D	14
hsa04071	Sphingolipid signaling pathway	10/139	119/8192	3.15505e-05	9.28589e-05	3.50981e-05	BCL2/PRKCA/NOS3/AKT1/TNF/MAPK8/MAPK1/TP53/PTEN/PIK3CA	10
hsa04960	Aldosterone-regulated sodium reabsorption	6/139	37/8192	3.22985e-05	9.2948e-05	3.51317e-05	PRKCA/NR3C2/INSR/MAPK1/PIK3CA/HSD11B2	6
hsa05216	Thyroid cancer	6/139	37/8192	3.22985e-05	9.2948e-05	3.51317e-05	PPARG/CCND1/CDKN1A/MAPK1/TP53/RET	6
hsa04935	Growth hormone synthesis, secretion and action	10/139	120/8192	3.39269e-05	9.65611e-05	3.64974e-05	PRKACA/PRKCA/AKT1/MAPK8/STAT1/FOS/MAPK1/IGFBP3/MTOR/PIK3CA	10
hsa04152	AMPK signaling pathway	10/139	121/8192	3.64548e-05	0.000102462	3.87278e-05	ADRA1A/PPARG/AKT1/SLC2A4/INSR/CCND1/ACACA/HMGCR/MTOR/PIK3CA	10
hsa04060	Cytokine-cytokine receptor interaction	16/139	295/8192	3.67914e-05	0.000102462	3.87278e-05	TGFB1/TNF/NGF/IL10/IL6/IL1B/CCL2/CXCL8/IL2/IFNG/IL1A/CXCL10/CD40LG/ACKR3/IL6ST/CSF2	16
hsa04080	Neuroactive ligand-receptor interaction	18/139	362/8192	3.7204e-05	0.000102509	3.87454e-05	DRD1/HTR2A/ADRA1A/ADRA1B/ADRB2/F2R/ADRA1D/ADRA2B/DRD2/DRD3/ADRB1/MTNR1B/AVPR1A/CNR1/TBXA2R/NR3C1/EDNRB/AVPR2	18
hsa04750	Inflammatory mediator regulation of TRP channels	9/139	98/8192	3.93671e-05	0.000107327	4.05667e-05	PRKACA/HTR2A/PRKCA/MAPK8/NGF/IL1B/PIK3CA/PRKCH/TRPV4	9
hsa04611	Platelet activation	10/139	124/8192	4.50287e-05	0.000121484	4.59175e-05	PTGS1/PRKACA/F2R/NOS3/AKT1/MAPK1/COL1A1/COL3A1/PIK3CA/TBXA2R	10
hsa04061	Viral protein interaction with cytokine and cytokine receptor	9/139	100/8192	4.62421e-05	0.000123471	4.66686e-05	TNF/IL10/IL6/CCL2/CXCL8/IL2/CXCL10/ACKR3/IL6ST	9
hsa04934	Cushing syndrome	11/139	155/8192	6.07977e-05	0.00016068	6.07324e-05	PRKACA/AHR/EGFR/CCND1/CDKN1A/MAPK1/CDKN2A/CYP17A1/KCNK3/CDKN1B/LDLR	11
hsa05332	Graft-versus-host disease	6/139	42/8192	6.79771e-05	0.000177839	6.72182e-05	TNF/IL6/IL1B/IL2/IFNG/IL1A	6
hsa04928	Parathyroid hormone synthesis, secretion and action	9/139	106/8192	7.32534e-05	0.000189726	7.17112e-05	PRKACA/BCL2/PRKCA/EGFR/FOS/CDKN1A/MAPK1/CASR/PDE4D	9
hsa04210	Apoptosis	10/139	136/8192	9.8699e-05	0.000253099	9.56645e-05	BCL2/CASP3/AKT1/TNF/MAPK8/NGF/FOS/MAPK1/TP53/PIK3CA	10
hsa04371	Apelin signaling pathway	10/139	139/8192	0.000118464	0.000300806	0.000113696	PRKACA/NOS2/NOS3/AKT1/CCND1/MAPK1/PLAT/SERPINE1/SPP1/MTOR	10
hsa04726	Serotonergic synapse	9/139	115/8192	0.0001379	0.000346758	0.000131065	PTGS1/PTGS2/PRKACA/HTR2A/SLC6A4/CASP3/PRKCA/MAPK1/CACNA1B	9
hsa04936	Alcoholic liver disease	10/139	142/8192	0.000141482	0.000351134	0.000132719	CASP3/AKT1/TNF/MAPK8/CCND1/IL6/ACACA/IL1B/CXCL8/PPARA	10
hsa04664	Fc epsilon RI signaling pathway	7/139	68/8192	0.000142352	0.000351134	0.000132719	PRKCA/AKT1/TNF/MAPK8/MAPK1/PIK3CA/CSF2	7
hsa04970	Salivary secretion	8/139	92/8192	0.000157513	0.000384867	0.000145469	PRKACA/ADRA1A/ADRA1B/ADRB2/PRKCA/KCNMA1/ADRA1D/ADRB1	8
hsa04261	Adrenergic signaling in cardiomyocytes	10/139	150/8192	0.000222058	0.000537506	0.000203162	PRKACA/ADRA1A/ADRA1B/ADRB2/BCL2/PRKCA/AKT1/ADRA1D/ADRB1/MAPK1	10
hsa05131	Shigellosis	13/139	247/8192	0.000275717	0.00066121	0.000249919	BCL2/AKT1/TNF/MAPK8/EGFR/MAPK1/TP53/IL1B/CXCL8/MDM2/MTOR/PIK3CA/CSF2	13
hsa04621	NOD-like receptor signaling pathway	11/139	184/8192	0.000279864	0.000664997	0.00025135	BCL2/TNF/MAPK8/STAT1/MAPK1/IL6/IL1B/CCL2/CXCL8/NAMPT/CASR	11
hsa00980	Metabolism of xenobiotics by cytochrome P450	7/139	78/8192	0.000336987	0.000793451	0.000299902	CYP3A4/CYP1A2/CYP1A1/CYP1B1/GSTM1/GSTM2/HSD11B1	7
hsa04064	NF-kappa B signaling pathway	8/139	104/8192	0.00036755	0.000857616	0.000324155	PTGS2/BCL2/TNF/ICAM1/VCAM1/IL1B/CXCL8/CD40LG	8
hsa04728	Dopaminergic synapse	9/139	132/8192	0.000390136	0.000902188	0.000341002	PRKACA/DRD1/PRKCA/AKT1/MAPK8/DRD2/DRD3/FOS/CACNA1B	9
hsa05330	Allograft rejection	5/139	38/8192	0.000418661	0.000959587	0.000362697	TNF/IL10/IL2/IFNG/CD40LG	5
hsa04270	Vascular smooth muscle contraction	9/139	134/8192	0.000435941	0.000990428	0.000374354	PRKACA/ADRA1A/ADRA1B/PRKCA/KCNMA1/ADRA1D/MAPK1/AVPR1A/PRKCH	9
hsa04213	Longevity regulating pathway - multiple species	6/139	62/8192	0.000603397	0.00135896	0.000513647	PRKACA/AKT1/INSR/SOD1/MTOR/PIK3CA	6
hsa04140	Autophagy - animal	9/139	141/8192	0.000632523	0.00141227	0.000533799	PRKACA/BCL2/AKT1/MAPK8/MAPK1/HIF1A/PTEN/MTOR/PIK3CA	9
hsa04725	Cholinergic synapse	8/139	113/8192	0.000642663	0.00142265	0.00053772	PRKACA/BCL2/PRKCA/AKT1/FOS/MAPK1/PIK3CA/CACNA1B	8
hsa05203	Viral carcinogenesis	11/139	204/8192	0.000672893	0.00147694	0.000558243	PRKACA/CASP3/CCND1/CDKN1A/MAPK1/CDKN2A/TP53/MDM2/IL6ST/PIK3CA/CDKN1B	11
hsa04929	GnRH secretion	6/139	64/8192	0.000715794	0.00154804	0.000585116	PRKCA/AKT1/ESR2/MAPK1/SPP1/PIK3CA	6
hsa05020	Prion disease	13/139	273/8192	0.000717239	0.00154804	0.000585116	PRKACA/CASP3/TNF/MAPK8/MAPK1/IL6/SOD1/CAV1/IL1B/IL1A/NCF1/PIK3CA/CACNA1B	13
hsa04940	Type I diabetes mellitus	5/139	43/8192	0.000750174	0.00159859	0.000604223	TNF/IL1B/IL2/IFNG/IL1A	5
hsa04211	Longevity regulating pathway	7/139	89/8192	0.000753005	0.00159859	0.000604223	PRKACA/PPARG/AKT1/INSR/TP53/MTOR/PIK3CA	7
hsa04920	Adipocytokine signaling pathway	6/139	69/8192	0.00106797	0.00223067	0.000843132	AKT1/TNF/MAPK8/SLC2A4/PPARA/MTOR	6
hsa04924	Renin secretion	6/139	69/8192	0.00106797	0.00223067	0.000843132	PRKACA/PDE3A/ADRB2/KCNMA1/ADRB1/REN	6
hsa04921	Oxytocin signaling pathway	9/139	154/8192	0.0011884	0.00246237	0.000930707	PTGS2/PRKACA/PRKCA/NOS3/EGFR/CCND1/FOS/CDKN1A/MAPK1	9
hsa04672	Intestinal immune network for IgA production	5/139	49/8192	0.00136999	0.00281532	0.00106411	TGFB1/IL10/IL6/IL2/CD40LG	5
hsa04110	Cell cycle	8/139	127/8192	0.00138048	0.00281532	0.00106411	TGFB1/CCND1/CDKN1A/CDKN2A/TP53/CHEK2/MDM2/CDKN1B	8
hsa04650	Natural killer cell mediated cytotoxicity	8/139	131/8192	0.00168359	0.00340663	0.00128761	CASP3/PRKCA/TNF/ICAM1/MAPK1/IFNG/PIK3CA/CSF2	8
hsa00983	Drug metabolism - other enzymes	6/139	80/8192	0.00229974	0.00461732	0.00174522	XDH/CYP3A4/GSTM1/GSTM2/MPO/TK2	6
hsa05134	Legionellosis	5/139	57/8192	0.00269977	0.00537878	0.00203303	CASP3/TNF/IL6/IL1B/CXCL8	5
hsa04670	Leukocyte transendothelial migration	7/139	114/8192	0.00316836	0.00623864	0.00235803	PRKCA/ICAM1/VCAM1/MMP2/MMP9/NCF1/PIK3CA	7
hsa05170	Human immunodeficiency virus 1 infection	10/139	212/8192	0.00317954	0.00623864	0.00235803	BCL2/CASP3/PRKCA/AKT1/TNF/MAPK8/FOS/MAPK1/MTOR/PIK3CA	10
hsa04610	Complement and coagulation cascades	6/139	86/8192	0.00331257	0.00641448	0.00242449	F2R/F7/F3/PLAT/THBD/SERPINE1	6
hsa05132	Salmonella infection	11/139	249/8192	0.00331869	0.00641448	0.00242449	BCL2/CASP3/AKT1/TNF/MAPK8/FOS/MAPK1/IL6/IL1B/CXCL8/PIK3CA	11
hsa05416	Viral myocarditis	5/139	60/8192	0.00338177	0.00648799	0.00245228	CASP3/ICAM1/CCND1/CAV1/CD40LG	5
hsa04976	Bile secretion	6/139	89/8192	0.00392868	0.00748183	0.00282792	PRKACA/CYP3A4/CA2/HMGCR/ABCB1/LDLR	6
hsa04722	Neurotrophin signaling pathway	7/139	119/8192	0.00402254	0.00760465	0.00287434	BCL2/AKT1/MAPK8/NGF/MAPK1/TP53/PIK3CA	7
hsa05032	Morphine addiction	6/139	91/8192	0.00438415	0.00822822	0.00311004	PRKACA/DRD1/PDE3A/PRKCA/PDE4D/CACNA1B	6
hsa04658	Th1 and Th2 cell differentiation	6/139	92/8192	0.00462598	0.00861963	0.00325798	MAPK8/STAT1/FOS/MAPK1/IL2/IFNG	6
hsa04912	GnRH signaling pathway	6/139	93/8192	0.00487751	0.00902339	0.00341059	PRKACA/PRKCA/MAPK8/EGFR/MMP2/MAPK1	6
hsa04150	mTOR signaling pathway	8/139	156/8192	0.0049568	0.00910504	0.00344145	PRKCA/AKT1/TNF/INSR/MAPK1/PTEN/MTOR/PIK3CA	8
hsa04062	Chemokine signaling pathway	9/139	192/8192	0.00528379	0.00963734	0.00364264	PRKACA/AKT1/STAT1/MAPK1/CCL2/CXCL8/NCF1/CXCL10/PIK3CA	9
hsa05010	Alzheimer disease	14/139	384/8192	0.00549136	0.00994589	0.00375927	PTGS2/CASP3/NOS2/AKT1/TNF/MAPK8/INSR/LPL/MAPK1/IL6/IL1B/IL1A/MTOR/PIK3CA	14
hsa05130	Pathogenic Escherichia coli infection	9/139	197/8192	0.00623366	0.0112119	0.00423779	CASP3/F2R/TNF/MAPK8/FOS/MAPK1/IL6/IL1B/CXCL8	9
hsa05120	Epithelial cell signaling in Helicobacter pylori infection	5/139	70/8192	0.00655031	0.0117002	0.00442235	CASP3/MAPK8/MET/EGFR/CXCL8	5
hsa04520	Adherens junction	5/139	71/8192	0.00695253	0.0123336	0.00466175	INSR/PTPN1/MET/EGFR/MAPK1	5
hsa03320	PPAR signaling pathway	5/139	75/8192	0.00873469	0.0153897	0.00581687	PPARG/MMP1/LPL/PPARA/PPARD	5
hsa04723	Retrograde endocannabinoid signaling	7/139	148/8192	0.0128181	0.0224318	0.00847857	PTGS2/PRKACA/PRKCA/MAPK8/MAPK1/CNR1/CACNA1B	7
hsa01523	Antifolate resistance	3/139	30/8192	0.0138877	0.0241404	0.00912439	TNF/IL6/IL1B	3
hsa00052	Galactose metabolism	3/139	31/8192	0.0151882	0.0260513	0.00984665	AKR1B1/MGAM/GCK	3
hsa05310	Asthma	3/139	31/8192	0.0151882	0.0260513	0.00984665	TNF/IL10/CD40LG	3
hsa04215	Apoptosis - multiple species	3/139	32/8192	0.0165552	0.0282092	0.0106623	BCL2/CASP3/MAPK8	3
hsa04217	Necroptosis	7/139	159/8192	0.018366	0.0310902	0.0117512	BCL2/TNF/MAPK8/STAT1/IL1B/IFNG/IL1A	7
hsa04927	Cortisol synthesis and secretion	4/139	65/8192	0.0242108	0.0403698	0.0152587	PRKACA/CYP17A1/KCNK3/LDLR	4
hsa04666	Fc gamma R-mediated phagocytosis	5/139	97/8192	0.0243154	0.0403698	0.0152587	PRKCA/AKT1/MAPK1/NCF1/PIK3CA	5
hsa04713	Circadian entrainment	5/139	97/8192	0.0243154	0.0403698	0.0152587	PRKACA/PRKCA/FOS/MAPK1/MTNR1B	5
hsa04640	Hematopoietic cell lineage	5/139	99/8192	0.0262783	0.0433508	0.0163854	TNF/IL6/IL1B/IL1A/CSF2	5
hsa05031	Amphetamine addiction	4/139	69/8192	0.0293659	0.047904	0.0181064	PRKACA/DRD1/PRKCA/FOS	4
hsa04914	Progesterone-mediated oocyte maturation	5/139	102/8192	0.0294082	0.047904	0.0181064	PRKACA/AKT1/MAPK8/MAPK1/PIK3CA	5
hsa04622	RIG-I-like receptor signaling pathway	4/139	70/8192	0.0307486	0.0496025	0.0187483	TNF/MAPK8/CXCL8/CXCL10	4
hsa05022	Pathways of neurodegeneration - multiple diseases	14/139	476/8192	0.030834	0.0496025	0.0187483	PTGS2/BCL2/CASP3/PRKCA/NOS2/TNF/MAPK8/MAPK1/IL6/SOD1/IL1B/IL1A/MTOR/CACNA1B	14
hsa00982	Drug metabolism - cytochrome P450	4/139	72/8192	0.033628	0.0537632	0.020321	CYP3A4/CYP1A2/GSTM1/GSTM2	4
hsa00380	Tryptophan metabolism	3/139	42/8192	0.0339162	0.0538914	0.0203694	CYP1A2/CYP1A1/CYP1B1	3
hsa04922	Glucagon signaling pathway	5/139	107/8192	0.0351303	0.0554802	0.02097	PRKACA/AKT1/ACACA/PPARA/GCK	5
hsa04613	Neutrophil extracellular trap formation	7/139	190/8192	0.0426306	0.0669172	0.0252928	PRKCA/AKT1/MAPK1/MPO/NCF1/MTOR/PIK3CA	7
hsa04973	Carbohydrate digestion and absorption	3/139	47/8192	0.0450881	0.0703483	0.0265897	AKT1/MGAM/PIK3CA	3
