# Supplementary material for: Elucidating the anti-hypertensive mechanisms of Uncaria rhynchophylla-Alisma plantago-aquatica L: an integrated network pharmacology, cluster analysis, and molecular docking approach
Source: Front Chem. 2024 Feb 29;12:1356458. doi: 10.3389/fchem.2024.1356458 (PMC10941343; doi:10.3389/fchem.2024.1356458)
Supplement: Supplementary file 4 [file Table6.XLSX]

## Sheet: Bioactive components
Supplementary Table S6: Analysis of underlying components of UR-AP in treating hypertension
Herb_name	Molecule Name	Degree
Uncaria rhynchophylla(gouteng)	quercetin	84
Alisma plantago-aquatica L.(zexie)	alisol,b,23-acetate	38
Alisma plantago-aquatica L.(zexie)	Alisol B	36
Uncaria rhynchophylla(gouteng)	kaempferol	35
Uncaria rhynchophylla(gouteng)	yohimbine	18
Uncaria rhynchophylla(gouteng)	beta-sitosterol	16
Uncaria rhynchophylla(gouteng)	methyl (E)-2-[(2S,3Z,12bS)-3-ethylidene-2,4,6,7,12,12b-hexahydro-1H-indolo[3,2-h]quinolizin-2-yl]-3-methoxyprop-2-enoate	16
Uncaria rhynchophylla(gouteng)	coryincine	15
Uncaria rhynchophylla(gouteng)	Tetrahydroalstonine	15
Uncaria rhynchophylla(gouteng)	(E)-16,17-Didehydro-17-methoxy-17,18-seco-3-beta-yohimban-16-carboxylic acid methyl ester	15
Uncaria rhynchophylla(gouteng)	delta(sup 18)-Hirsutine	14
Uncaria rhynchophylla(gouteng)	geissoschizinc acid	13
Uncaria rhynchophylla(gouteng)	methyl (E)-2-[(2S,3R,12bS)-3-vinyl-1,2,3,4,6,7,12,12b-octahydroindolo[3,2-h]quinolizin-2-yl]-3-methoxy-prop-2-enoate	13
Uncaria rhynchophylla(gouteng)	isocorynantheic acid	13
Uncaria rhynchophylla(gouteng)	(2S,12bR)-methyl 2-((E)-1-oxobut-2-en-2-yl)-1,2,6,7,12,12b-hexahydroindolo[2,3-a]quinolizine-3-carboxylate	10
Uncaria rhynchophylla(gouteng)	vincoside lactam_qt	10
Uncaria rhynchophylla(gouteng)	Rhynchophylline A	9
Uncaria rhynchophylla(gouteng)	(1'R,3S,4a'S,5a'S,10a'R)-1'-methyl-2-oxo-1',4a',5',5a',7',8',10',10a'-octahydrospiro[indoline-3,6'-pyrano[3,4-f]indolizine]-4'-carboxylic acid	9
Uncaria rhynchophylla(gouteng)	hirsutine	9
Uncaria rhynchophylla(gouteng)	(3E,4R)-4-(1,3-benzodioxol-5-ylmethyl)-3-[(3,4,5-trimethoxyphenyl)methylidene]oxolan-2-one	9
Uncaria rhynchophylla(gouteng)	Mitraphyllic acid	8
Uncaria rhynchophylla(gouteng)	SMR000232338	7
Uncaria rhynchophylla(gouteng)	SMR000232333	7
Uncaria rhynchophylla(gouteng)	hirsutasideB	7
Uncaria rhynchophylla(gouteng)	Isorhyncophylline	6
Uncaria rhynchophylla(gouteng)	corynoxeine	6
Uncaria rhynchophylla(gouteng)	Angustidine	6
Uncaria rhynchophylla(gouteng)	hirsutasideA	6
Uncaria rhynchophylla(gouteng)	(E)-2-[(3S,6'S,7'S,8'aS)-6'-ethyl-2-keto-spiro[indoline-3,1'-indolizidine]-7'-yl]-3-methoxy-acrylic acid methyl ester	5
Uncaria rhynchophylla(gouteng)	(E)-2-[(3R,6'S,7'S,8'aS)-6'-ethyl-2-keto-spiro[indoline-3,1'-indolizidine]-7'-yl]-3-methoxy-acrylic acid methyl ester	5
Uncaria rhynchophylla(gouteng)	Rhynchophylline	4
Uncaria rhynchophylla(gouteng)	ent-Epicatechin	4
Uncaria rhynchophylla(gouteng)&Alisma plantago-aquatica L.(zexie)	sitosterol	2
Alisma plantago-aquatica L.(zexie)	Alisol B monoacetate	1
Alisma plantago-aquatica L.(zexie)	16β-methoxyalisol B monoacetate	1
Alisma plantago-aquatica L.(zexie)	alisol C monoacetate	1
Alisma plantago-aquatica L.(zexie)	[(1S,3R)-1-[(2R)-3,3-dimethyloxiran-2-yl]-3-[(5R,8S,9S,10S,11S,14R)-11-hydroxy-4,4,8,10,14-pentamethyl-3-oxo-1,2,5,6,7,9,11,12,15,16-decahydrocyclopenta[a]phenanthren-17-yl]butyl] acetate	1
Alisma plantago-aquatica L.(zexie)	alisol B	1
Alisma plantago-aquatica L.(zexie)	1-Monolinolein	1
Uncaria rhynchophylla(gouteng)	hirsutasideC	1

## Sheet: Targets
Supplementary Table S6: Analysis of core targets of UR-AP in treating hypertension
Gene ID	Gene name	Protein names	Degree	Reviewed	Organism	Length
5743	PTGS2	Prostaglandin G/H synthase 2	33	reviewed	Homo sapiens (Human)	604
367	AR	Androgen receptor	27	reviewed	Homo sapiens (Human)	920
5742	PTGS1	Prostaglandin G/H synthase 1	27	reviewed	Homo sapiens (Human)	599
3757	KCNH2	Potassium voltage-gated channel subfamily H member 2	23	reviewed	Homo sapiens (Human)	1159
147	ADRA1B	Alpha-1B adrenergic receptor	21	reviewed	Homo sapiens (Human)	520
2149	F2R	Thrombin	20	reviewed	Homo sapiens (Human)	425
5566	PRKACA	mRNA of PKA Catalytic Subunit C-alpha	17	reviewed	Homo sapiens (Human)	351
1803	DPP4	Dipeptidyl peptidase IV	16	reviewed	Homo sapiens (Human)	766
5468	PPARG	Peroxisome proliferator activated receptor gamma	16	reviewed	Homo sapiens (Human)	505
154	ADRB2	Beta-2 adrenergic receptor	13	reviewed	Homo sapiens (Human)	413
4843	NOS2	Nitric oxide synthase, inducible	12	reviewed	Homo sapiens (Human)	1153
146	ADRA1D	Alpha-1D adrenergic receptor	10	reviewed	Homo sapiens (Human)	572
2155	F7	Coagulation factor VII	10	reviewed	Homo sapiens (Human)	466
3356	HTR2A	5-hydroxytryptamine 2A receptor	10	reviewed	Homo sapiens (Human)	471
4846	NOS3	Nitric-oxide synthase, endothelial	9	reviewed	Homo sapiens (Human)	1203
2099	ESR1	Estrogen receptor	8	reviewed	Homo sapiens (Human)	595
1812	DRD1	Dopamine D1 receptor	6	reviewed	Homo sapiens (Human)	446
2908	NR3C1	Glucocorticoid receptor	5	reviewed	Homo sapiens (Human)	777
6532	SLC6A4	Sodium-dependent serotonin transporter	5	reviewed	Homo sapiens (Human)	630
3791	KDR	Vascular endothelial growth factor receptor 2	4	reviewed	Homo sapiens (Human)	1356
4306	NR3C2	Mineralocorticoid receptor	4	reviewed	Homo sapiens (Human)	984
148	ADRA1A	Alpha-1A adrenergic receptor	3	reviewed	Homo sapiens (Human)	466
151	ADRA2B	Alpha-2B adrenergic receptor	3	reviewed	Homo sapiens (Human)	450
596	BCL2	Apoptosis regulator Bcl-2	3	reviewed	Homo sapiens (Human)	239
836	CASP3	Caspase-3	3	reviewed	Homo sapiens (Human)	277
1813	DRD2	D(2) dopamine receptor	3	reviewed	Homo sapiens (Human)	443
1814	DRD3	D(3) dopamine receptor	3	reviewed	Homo sapiens (Human)	400
5594	MAPK1	Mitogen-activated protein kinase 1	3	reviewed	Homo sapiens (Human)	360
4233	MET	Hepatocyte growth factor receptor	3	reviewed	Homo sapiens (Human)	1390
4312	MMP1	Interstitial collagenase	3	reviewed	Homo sapiens (Human)	469
2475	MTOR	Serine/threonine-protein kinase mTOR	3	reviewed	Homo sapiens (Human)	2549
5139	PDE3A	CGMP-inhibited 3',5'-cyclic phosphodiesterase A	3	reviewed	Homo sapiens (Human)	1141
5770	PTPN1	mRNA of Protein-tyrosine phosphatase, non-receptor type 1	3	reviewed	Homo sapiens (Human)	435
196	AHR	Aryl hydrocarbon receptor	2	reviewed	Homo sapiens (Human)	848
207	AKT1	RAC-alpha serine/threonine-protein kinase	2	reviewed	Homo sapiens (Human)	480
552	AVPR1A	Vasopressin V1a receptor	2	reviewed	Homo sapiens (Human)	418
760	CA2	Carbonic anhydrase II	2	reviewed	Homo sapiens (Human)	260
1268	CNR1	Cannabinoid receptor 1	2	reviewed	Homo sapiens (Human)	472
1586	CYP17A1	Cytochrome P450 17A1	2	reviewed	Homo sapiens (Human)	508
1588	CYP19A1	Cytochrome P450 19A1	2	reviewed	Homo sapiens (Human)	503
1543	CYP1A1	Cytochrome P450 1A1	2	reviewed	Homo sapiens (Human)	512
1544	CYP1A2	Cytochrome P450 1A2	2	reviewed	Homo sapiens (Human)	516
1545	CYP1B1	Cytochrome P450 1B1	2	reviewed	Homo sapiens (Human)	543
1576	CYP3A4	Cytochrome P450 3A4	2	reviewed	Homo sapiens (Human)	503
1956	EGFR	Epidermal growth factor receptor	2	reviewed	Homo sapiens (Human)	1210
2944	GSTM1	Glutathione S-transferase Mu 1	2	reviewed	Homo sapiens (Human)	218
2946	GSTM2	Glutathione S-transferase Mu 2	2	reviewed	Homo sapiens (Human)	218
3156	HMGCR	HMG-CoA reductase	2	reviewed	Homo sapiens (Human)	888
3162	HMOX1	Heme oxygenase 1	2	reviewed	Homo sapiens (Human)	288
3290	HSD11B1	11-beta-hydroxysteroid dehydrogenase 1	2	reviewed	Homo sapiens (Human)	292
3383	ICAM1	Intercellular adhesion molecule 1	2	reviewed	Homo sapiens (Human)	532
3643	INSR	Insulin receptor	2	reviewed	Homo sapiens (Human)	1382
3777	KCNK3	Potassium channel subfamily K member 3	2	reviewed	Homo sapiens (Human)	394
3778	KCNMA1	Calcium-activated potassium channel subunit alpha 1	2	reviewed	Homo sapiens (Human)	1236
5599	MAPK8	Mitogen-activated protein kinase 8	2	reviewed	Homo sapiens (Human)	427
4193	MDM2	p53-binding protein Mdm-2	2	reviewed	Homo sapiens (Human)	491
9970	NR1I3	Nuclear receptor subfamily 1 group I member 3	2	reviewed	Homo sapiens (Human)	352
5290	PIK3CA	PI3-kinase p110-alpha subunit	2	reviewed	Homo sapiens (Human)	1068
5444	PON1	Serum paraoxonase/arylesterase 1	2	reviewed	Homo sapiens (Human)	355
5578	PRKCA	Protein kinase C alpha type	2	reviewed	Homo sapiens (Human)	672
5972	REN	Renin	2	reviewed	Homo sapiens (Human)	406
6401	SELE	E-selectin	2	reviewed	Homo sapiens (Human)	610
6517	SLC2A4	Solute carrier family 2, facilitated glucose transporter member 4	2	reviewed	Homo sapiens (Human)	509
6772	STAT1	Signal transducer and activator of transcription 1-alpha/beta	2	reviewed	Homo sapiens (Human)	750
7040	TGFB1	Transforming growth factor beta-1	2	reviewed	Homo sapiens (Human)	390
7124	TNF	Tumor necrosis factor	2	reviewed	Homo sapiens (Human)	233
7412	VCAM1	Vascular cell adhesion protein 1	2	reviewed	Homo sapiens (Human)	739
7498	XDH	Xanthine dehydrogenase/oxidase	2	reviewed	Homo sapiens (Human)	1333
5243	ABCB1	P-glycoprotein 1	1	reviewed	Homo sapiens (Human)	1280
31	ACACA	Acetyl-CoA carboxylase 1	1	reviewed	Homo sapiens (Human)	2346
57007	ACKR3	C-X-C chemokine receptor type 7	1	reviewed	Homo sapiens (Human)	362
100	ADA	Adenosine deaminase	1	reviewed	Homo sapiens (Human)	363
153	ADRB1	Beta-1 adrenergic receptor	1	reviewed	Homo sapiens (Human)	477
231	AKR1B1	Aldose reductase	1	reviewed	Homo sapiens (Human)	316
554	AVPR2	Vasopressin V2 receptor	1	reviewed	Homo sapiens (Human)	371
774	CACNA1B	Voltage-gated N-type calcium channel alpha-1B subunit	1	reviewed	Homo sapiens (Human)	2339
846	CASR	Calcium sensing receptor	1	reviewed	Homo sapiens (Human)	1078
857	CAV1	Caveolin-1	1	reviewed	Homo sapiens (Human)	178
6347	CCL2	C-C motif chemokine 2	1	reviewed	Homo sapiens (Human)	99
595	CCND1	G1/S-specific cyclin-D1	1	reviewed	Homo sapiens (Human)	295
959	CD40LG	CD40 ligand	1	reviewed	Homo sapiens (Human)	261
1026	CDKN1A	Cyclin-dependent kinase inhibitor 1	1	reviewed	Homo sapiens (Human)	164
1027	CDKN1B	Cyclin-dependent kinase 1/cyclin B	1	reviewed	Homo sapiens (Human)	198
1029	CDKN2A	Cyclin-dependent kinase inhibitor 2A, isoforms 1/2/3	1	reviewed	Homo sapiens (Human)	156
11200	CHEK2	Serine/threonine-protein kinase Chk2	1	reviewed	Homo sapiens (Human)	543
1277	COL1A1	Collagen alpha-1(I) chain	1	reviewed	Homo sapiens (Human)	1464
1281	COL3A1	Collagen alpha-1(III) chain	1	reviewed	Homo sapiens (Human)	1466
1401	CRP	C-reactive protein	1	reviewed	Homo sapiens (Human)	224
1437	CSF2	Macrophage colony stimulating factor receptor	1	reviewed	Homo sapiens (Human)	144
3627	CXCL10	C-X-C motif chemokine 10	1	reviewed	Homo sapiens (Human)	98
3576	CXCL8	Interleukin-8	1	reviewed	Homo sapiens (Human)	99
50506	DUOX2	Dual oxidase 2	1	reviewed	Homo sapiens (Human)	1548
1910	EDNRB	Endothelin receptor ET-B	1	reviewed	Homo sapiens (Human)	442
1950	EGF	Pro-epidermal growth factor	1	reviewed	Homo sapiens (Human)	1207
2100	ESR2	Estrogen receptor beta	1	reviewed	Homo sapiens (Human)	530
2152	F3	Tissue factor	1	reviewed	Homo sapiens (Human)	295
2321	FLT1	Vascular endothelial growth factor receptor 1	1	reviewed	Homo sapiens (Human)	1338
2353	FOS	Proto-oncogene c-Fos	1	reviewed	Homo sapiens (Human)	380
2645	GCK	Hexokinase type IV	1	reviewed	Homo sapiens (Human)	465
2697	GJA1	Gap junction alpha-1 protein	1	reviewed	Homo sapiens (Human)	382
3091	HIF1A	Hypoxia-inducible factor 1-alpha	1	reviewed	Homo sapiens (Human)	826
3291	HSD11B2	11-beta-hydroxysteroid dehydrogenase 2	1	reviewed	Homo sapiens (Human)	405
3458	IFNG	Interferon gamma	1	reviewed	Homo sapiens (Human)	166
3481	IGF2	Insulin-like growth factor II	1	reviewed	Homo sapiens (Human)	180
3486	IGFBP3	Insulin-like growth factor-binding protein 3	1	reviewed	Homo sapiens (Human)	291
3586	IL10	Interleukin-10	1	reviewed	Homo sapiens (Human)	178
3552	IL1A	Interleukin-1 alpha	1	reviewed	Homo sapiens (Human)	271
3553	IL1B	Interleukin-1 beta	1	reviewed	Homo sapiens (Human)	269
3558	IL2	Interleukin-2	1	reviewed	Homo sapiens (Human)	153
3569	IL6	Interleukin-6	1	reviewed	Homo sapiens (Human)	212
3572	IL6ST	Interleukin-6 receptor subunit beta	1	reviewed	Homo sapiens (Human)	918
3741	KCNA5	Voltage-gated potassium channel subunit Kv1.5	1	reviewed	Homo sapiens (Human)	613
3949	LDLR	LDL receptor	1	reviewed	Homo sapiens (Human)	860
4023	LPL	Lipoprotein lipase	1	reviewed	Homo sapiens (Human)	475
8972	MGAM	Maltase-glucoamylase, intestinal	1	reviewed	Homo sapiens (Human)	2753
4313	MMP2	72 kDa type IV collagenase	1	reviewed	Homo sapiens (Human)	660
4314	MMP3	Stromelysin-1	1	reviewed	Homo sapiens (Human)	477
4318	MMP9	Matrix metalloproteinase-9	1	reviewed	Homo sapiens (Human)	707
4353	MPO	Myeloperoxidase	1	reviewed	Homo sapiens (Human)	745
4544	MTNR1B	Melatonin receptor 1B	1	reviewed	Homo sapiens (Human)	362
10135	NAMPT	Nicotinamide phosphoribosyltransferase	1	reviewed	Homo sapiens (Human)	491
653361	NCF1	Neutrophil cytosol factor 1	1	reviewed	Homo sapiens (Human)	390
4780	NFE2L2	Nuclear factor erythroid 2-related factor 2	1	reviewed	Homo sapiens (Human)	605
4803	NGF	Beta-nerve growth factor	1	reviewed	Homo sapiens (Human)	241
5144	PDE4D	Phosphodiesterase 4D	1	reviewed	Homo sapiens (Human)	809
7941	PLA2G7	LDL-associated phospholipase A2	1	reviewed	Homo sapiens (Human)	441
5327	PLAT	Tissue-type plasminogen activator	1	reviewed	Homo sapiens (Human)	562
5465	PPARA	Peroxisome proliferator-activated receptor alpha	1	reviewed	Homo sapiens (Human)	468
5467	PPARD	Peroxisome proliferator-activated receptor delta	1	reviewed	Homo sapiens (Human)	441
5583	PRKCH	Protein kinase C eta	1	reviewed	Homo sapiens (Human)	683
5728	PTEN	Phosphatidylinositol-3,4,5-trisphosphate 3-phosphatase and dual-specificity protein phosphatase PTEN	1	reviewed	Homo sapiens (Human)	403
5979	RET	Kinesin-1 heavy chain/ Tyrosine-protein kinase receptor RET	1	reviewed	Homo sapiens (Human)	1114
5054	SERPINE1	Plasminogen activator inhibitor 1	1	reviewed	Homo sapiens (Human)	402
6530	SLC6A2	Sodium-dependent noradrenaline transporter	1	reviewed	Homo sapiens (Human)	617
6647	SOD1	Superoxide dismutase [Cu-Zn]	1	reviewed	Homo sapiens (Human)	154
6696	SPP1	Osteopontin	1	reviewed	Homo sapiens (Human)	314
6915	TBXA2R	Thromboxane A2 receptor	1	reviewed	Homo sapiens (Human)	343
7056	THBD	Thrombomodulin	1	reviewed	Homo sapiens (Human)	575
7084	TK2	Thymidine kinase, mitochondrial	1	reviewed	Homo sapiens (Human)	265
7157	TP53	Cellular tumor antigen p53	1	reviewed	Homo sapiens (Human)	393
59341	TRPV4	Transient receptor potential cation channel subfamily V member 4	1	reviewed	Homo sapiens (Human)	871
7422	VEGFA	Vascular endothelial growth factor A	1	reviewed	Homo sapiens (Human)	232
7428	VHL	Von Hippel-Lindau disease tumor suppressor/Elongin B/Elongin C	1	reviewed	Homo sapiens (Human)	213
