# Supplementary material for: Elucidating the anti-hypertensive mechanisms of Uncaria rhynchophylla-Alisma plantago-aquatica L: an integrated network pharmacology, cluster analysis, and molecular docking approach
Source: Front Chem. 2024 Feb 29;12:1356458. doi: 10.3389/fchem.2024.1356458 (PMC10941343; doi:10.3389/fchem.2024.1356458)
Supplement: Supplementary file 5 [file Table11.XLSX]

## Sheet: Pathway
Supplementary Table S11: Analysis of core component-target-pathway network
ID	Pathway	Degree	BetweennessCentrality	ClosenessCentrality	NeighborhoodConnectivity	geneID	Count
hsa05418	Fluid shear stress and atherosclerosis	28	0.0168967	0.427609	9.53571	BCL2/NOS3/AKT1/TNF/MAPK8/HMOX1/ICAM1/SELE/VCAM1/GSTM1/GSTM2/KDR/VEGFA/FOS/MMP2/MMP9/TP53/CAV1/IL1B/CCL2/PLAT/THBD/IFNG/IL1A/NCF1/NFE2L2/PIK3CA/TRPV4	28
hsa04933	AGE-RAGE signaling pathway in diabetic complications	28	0.0160012	0.424749	10.3571	BCL2/CASP3/PRKCA/TGFB1/NOS3/AKT1/TNF/MAPK8/STAT1/ICAM1/SELE/VCAM1/VEGFA/CCND1/MMP2/MAPK1/IL6/F3/IL1B/CCL2/CXCL8/THBD/SERPINE1/COL1A1/IL1A/COL3A1/PIK3CA/CDKN1B	28
hsa04151	PI3K-Akt signaling pathway	27	0.016183	0.426175	10.2963	BCL2/PRKCA/F2R/NOS3/AKT1/INSR/KDR/MET/NGF/EGFR/VEGFA/CCND1/CDKN1A/MAPK1/EGF/IL6/TP53/IL2/COL1A1/PTEN/SPP1/IGF2/MDM2/MTOR/PIK3CA/CDKN1B/FLT1	27
hsa05417	Lipid and atherosclerosis	27	0.0153685	0.423333	10.4074	BCL2/CASP3/PRKCA/PPARG/NOS3/AKT1/TNF/MAPK8/MMP1/CYP1A1/ICAM1/SELE/VCAM1/MMP3/FOS/MMP9/MAPK1/IL6/TP53/IL1B/CCL2/CXCL8/NCF1/NFE2L2/CD40LG/PIK3CA/LDLR	27
hsa05207	Chemical carcinogenesis - receptor activation	27	0.0181424	0.424749	9.07407	PRKACA/ADRB2/BCL2/PRKCA/AR/AKT1/CYP3A4/CYP1A2/CYP1A1/CYP1B1/AHR/NR1I3/GSTM1/GSTM2/ESR1/ESR2/ADRB1/EGFR/VEGFA/CCND1/FOS/MAPK1/EGF/PPARA/MTOR/PIK3CA/CACNA1B	27
hsa04020	Calcium signaling pathway	24	0.0155005	0.411003	7.33333	PRKACA/DRD1/HTR2A/ADRA1A/ADRA1B/ADRB2/PRKCA/NOS2/F2R/NOS3/KDR/MET/ADRA1D/ADRB1/NGF/EGFR/VEGFA/EGF/AVPR1A/TBXA2R/RET/EDNRB/CACNA1B/FLT1	24
hsa05205	Proteoglycans in cancer	24	0.0116908	0.416393	11	PRKACA/CASP3/PRKCA/TGFB1/AKT1/TNF/ESR1/KDR/MET/EGFR/VEGFA/CCND1/CDKN1A/MMP2/MMP9/MAPK1/TP53/HIF1A/CAV1/COL1A1/IGF2/MDM2/MTOR/PIK3CA	24
hsa05208	Chemical carcinogenesis - reactive oxygen species	22	0.0104026	0.40836	9.59091	AKT1/MAPK8/HMOX1/CYP1A2/CYP1A1/CYP1B1/AHR/GSTM1/GSTM2/PTPN1/MET/EGFR/VEGFA/FOS/MAPK1/EGF/SOD1/HIF1A/PTEN/NCF1/NFE2L2/PIK3CA	22
hsa04066	HIF-1 signaling pathway	21	0.0100132	0.407051	10.8095	BCL2/PRKCA/NOS2/NOS3/AKT1/HMOX1/INSR/EGFR/VEGFA/CDKN1A/MAPK1/EGF/IL6/HIF1A/SERPINE1/IFNG/MTOR/PIK3CA/CDKN1B/VHL/FLT1	21
hsa01522	Endocrine resistance	19	0.00697822	0.400631	11.7895	PRKACA/BCL2/AKT1/MAPK8/ESR1/ESR2/EGFR/CCND1/FOS/CDKN1A/MMP2/MMP9/MAPK1/CDKN2A/TP53/MDM2/MTOR/PIK3CA/CDKN1B	19
hsa04218	Cellular senescence	18	0.00725959	0.396875	10.4444	TGFB1/AKT1/CCND1/CDKN1A/MAPK1/IL6/CDKN2A/TP53/CXCL8/SERPINE1/PTEN/IL1A/CHEK2/IGFBP3/MDM2/MTOR/PIK3CA/TRPV4	18
hsa04926	Relaxin signaling pathway	18	0.00642163	0.399371	11.9444	PRKACA/PRKCA/TGFB1/NOS2/NOS3/AKT1/MAPK8/MMP1/EGFR/VEGFA/FOS/MMP2/MMP9/MAPK1/COL1A1/COL3A1/PIK3CA/EDNRB	18
hsa04668	TNF signaling pathway	18	0.00581133	0.395639	11.2778	PTGS2/CASP3/AKT1/TNF/MAPK8/ICAM1/SELE/VCAM1/MMP3/FOS/MMP9/MAPK1/IL6/IL1B/CCL2/CXCL10/PIK3CA/CSF2	18
hsa05215	Prostate cancer	17	0.00516526	0.393189	11.5882	BCL2/AR/AKT1/MMP3/EGFR/CCND1/CDKN1A/MMP9/MAPK1/EGF/TP53/PLAT/PTEN/MDM2/MTOR/PIK3CA/CDKN1B	17
hsa05142	Chagas disease	16	0.00464439	0.39441	11.8125	TGFB1/NOS2/AKT1/TNF/MAPK8/FOS/MAPK1/IL10/IL6/IL1B/CCL2/CXCL8/IL2/SERPINE1/IFNG/PIK3CA	16
hsa04657	IL-17 signaling pathway	16	0.00436617	0.390769	10.75	PTGS2/CASP3/TNF/MAPK8/MMP1/MMP3/FOS/MMP9/MAPK1/IL6/IL1B/CCL2/CXCL8/IFNG/CXCL10/CSF2	16
hsa05323	Rheumatoid arthritis	15	0.00444244	0.391975	10.2	TGFB1/TNF/MMP1/ICAM1/MMP3/VEGFA/FOS/IL6/IL1B/CCL2/CXCL8/IFNG/IL1A/CSF2/FLT1	15
hsa05212	Pancreatic cancer	14	0.0031121	0.388379	13.0714	TGFB1/AKT1/MAPK8/STAT1/EGFR/VEGFA/CCND1/CDKN1A/MAPK1/EGF/CDKN2A/TP53/MTOR/PIK3CA	14
hsa05144	Malaria	13	0.00271244	0.38024	9.46154	TGFB1/TNF/ICAM1/SELE/VCAM1/MET/IL10/IL6/IL1B/CCL2/CXCL8/IFNG/CD40LG	13
hsa05219	Bladder cancer	13	0.00266721	0.384848	12	MMP1/EGFR/VEGFA/CCND1/CDKN1A/MMP2/MMP9/MAPK1/EGF/CDKN2A/TP53/CXCL8/MDM2	13

## Sheet: Targets
Supplementary Table S11: Analysis of core component-target-pathway network
Gene ID	Gene name	Protein names	Degree	BetweennessCentrality	ClosenessCentrality	NeighborhoodConnectivity	Reviewed	Organism	Length
5594	MAPK1	Mitogen-activated protein kinase 1	21	0.0188861	0.535865	28.5714	reviewed	Homo sapiens (Human)	360
5290	PIK3CA	PI3-kinase p110-alpha subunit	18	0.0121958	0.508	26.1111	reviewed	Homo sapiens (Human)	1068
207	AKT1	RAC-alpha serine/threonine-protein kinase	18	0.0125725	0.520492	29.5556	reviewed	Homo sapiens (Human)	480
1956	EGFR	Epidermal growth factor receptor	16	0.0111931	0.51417	31.3125	reviewed	Homo sapiens (Human)	1210
7422	VEGFA	Vascular endothelial growth factor A	15	0.00987436	0.508	32.3333	reviewed	Homo sapiens (Human)	232
5599	MAPK8	Mitogen-activated protein kinase 8	15	0.00991545	0.51004	31	reviewed	Homo sapiens (Human)	427
596	BCL2	Apoptosis regulator Bcl-2	14	0.00477845	0.492248	35.4545	reviewed	Homo sapiens (Human)	239
2353	FOS	Proto-oncogene c-Fos	13	0.00732599	0.5	33.0769	reviewed	Homo sapiens (Human)	380
3569	IL6	Interleukin-6	13	0.00752644	0.5	32.5385	reviewed	Homo sapiens (Human)	212
7157	TP53	Cellular tumor antigen p53	12	0.00576839	0.496094	34.25	reviewed	Homo sapiens (Human)	393
4318	MMP9	Matrix metalloproteinase-9	12	0.00606146	0.496094	33.6667	reviewed	Homo sapiens (Human)	707
595	CCND1	G1/S-specific cyclin-D1	12	0.0057258	0.496094	34.25	reviewed	Homo sapiens (Human)	295
7124	TNF	Tumor necrosis factor	12	0.00597409	0.496094	32.75	reviewed	Homo sapiens (Human)	233
2475	MTOR	Serine/threonine-protein kinase mTOR	11	0.00447362	0.481061	28.4545	reviewed	Homo sapiens (Human)	2549
1950	EGF	Pro-epidermal growth factor	11	0.00551023	0.492248	35.3636	reviewed	Homo sapiens (Human)	1207
1026	CDKN1A	Cyclin-dependent kinase inhibitor 1	11	0.00490026	0.492248	34.2727	reviewed	Homo sapiens (Human)	164
3576	CXCL8	Interleukin-8	11	0.0058695	0.492248	33.6364	reviewed	Homo sapiens (Human)	99
6347	CCL2	C-C motif chemokine 2	11	0.00498739	0.492248	35	reviewed	Homo sapiens (Human)	99
3553	IL1B	Interleukin-1 beta	11	0.00498739	0.492248	35	reviewed	Homo sapiens (Human)	269
7040	TGFB1	Transforming growth factor beta-1	11	0.00633159	0.492248	31.0909	reviewed	Homo sapiens (Human)	390
5578	PRKCA	Protein kinase C alpha type	11	0.00471011	0.492248	35.6364	reviewed	Homo sapiens (Human)	672
4233	MET	Hepatocyte growth factor receptor	10	0.00600549	0.490347	34.9	reviewed	Homo sapiens (Human)	1390
4312	MMP1	Interstitial collagenase	10	0.00530499	0.490347	34.8	reviewed	Homo sapiens (Human)	469
5566	PRKACA	mRNA of PKA Catalytic Subunit C-alpha	10	0.0043476	0.490347	35.9	reviewed	Homo sapiens (Human)	351
4846	NOS3	Nitric-oxide synthase, endothelial	10	0.00388374	0.488462	38.1	reviewed	Homo sapiens (Human)	1203
4193	MDM2	p53-binding protein Mdm-2	9	0.00316623	0.473881	29.3333	reviewed	Homo sapiens (Human)	491
4843	NOS2	Nitric oxide synthase, inducible	9	0.00549525	0.48659	36.2222	reviewed	Homo sapiens (Human)	1153
3458	IFNG	Interferon gamma	9	0.0039874	0.484733	37	reviewed	Homo sapiens (Human)	166
3791	KDR	Vascular endothelial growth factor receptor 2	9	0.00399407	0.48659	38	reviewed	Homo sapiens (Human)	1356
4313	MMP2	72 kDa type IV collagenase	9	0.00317527	0.484733	39.3333	reviewed	Homo sapiens (Human)	660
3383	ICAM1	Intercellular adhesion molecule 1	9	0.00334421	0.484733	37.4444	reviewed	Homo sapiens (Human)	532
4314	MMP3	Stromelysin-1	8	0.00305048	0.481061	39.625	reviewed	Homo sapiens (Human)	477
1027	CDKN1B	Cyclin-dependent kinase 1/cyclin B	8	0.00244563	0.47037	32.25	reviewed	Homo sapiens (Human)	198
7412	VCAM1	Vascular cell adhesion protein 1	8	0.00247691	0.481061	40.25	reviewed	Homo sapiens (Human)	739
6401	SELE	E-selectin	8	0.00247691	0.481061	40.25	reviewed	Homo sapiens (Human)	610
836	CASP3	Caspase-3	8	0.00250639	0.481061	38.625	reviewed	Homo sapiens (Human)	277
2149	F2R	Thrombin	7	0.0020231	0.479245	44.2857	reviewed	Homo sapiens (Human)	425
5728	PTEN	Phosphatidylinositol-3,4,5-trisphosphate 3-phosphatase and dual-specificity protein phosphatase PTEN	7	0.00202347	0.477444	44	reviewed	Homo sapiens (Human)	403
5743	PTGS2	Prostaglandin G/H synthase 2	7	0.00254371	0.479245	40.1429	reviewed	Homo sapiens (Human)	604
1029	CDKN2A	Cyclin-dependent kinase inhibitor 2A, isoforms 1/2/3	7	0.00235484	0.477444	41.1429	reviewed	Homo sapiens (Human)	156
367	AR	Androgen receptor	7	0.00219813	0.479245	43.2857	reviewed	Homo sapiens (Human)	920
2321	FLT1	Vascular endothelial growth factor receptor 1	7	0.00309345	0.466912	31.5714	reviewed	Homo sapiens (Human)	1338
3552	IL1A	Interleukin-1 alpha	7	0.00202669	0.477444	44.7143	reviewed	Homo sapiens (Human)	271
1277	COL1A1	Collagen alpha-1(I) chain	7	0.00162016	0.477444	45.8571	reviewed	Homo sapiens (Human)	1464
5054	SERPINE1	Plasminogen activator inhibitor 1	7	0.00201346	0.477444	43.8571	reviewed	Homo sapiens (Human)	402
5770	PTPN1	mRNA of Protein-tyrosine phosphatase, non-receptor type 1	6	0.00190599	0.475655	43.5	reviewed	Homo sapiens (Human)	435
3356	HTR2A	5-hydroxytryptamine 2A receptor	6	0.00262639	0.475655	43.1667	reviewed	Homo sapiens (Human)	471
1812	DRD1	Dopamine D1 receptor	6	0.00262639	0.475655	43.1667	reviewed	Homo sapiens (Human)	446
1437	CSF2	Macrophage colony stimulating factor receptor	6	0.00182056	0.463504	32.5	reviewed	Homo sapiens (Human)	144
2099	ESR1	Estrogen receptor	6	0.0032403	0.473881	42.6667	reviewed	Homo sapiens (Human)	595
1543	CYP1A1	Cytochrome P450 1A1	6	0.00110746	0.473881	47.3333	reviewed	Homo sapiens (Human)	512
3091	HIF1A	Hypoxia-inducible factor 1-alpha	6	0.00128362	0.473881	48.5	reviewed	Homo sapiens (Human)	826
4780	NFE2L2	Nuclear factor erythroid 2-related factor 2	6	0.00109844	0.473881	50.1667	reviewed	Homo sapiens (Human)	605
653361	NCF1	Neutrophil cytosol factor 1	6	0.00109844	0.473881	50.1667	reviewed	Homo sapiens (Human)	390
2946	GSTM2	Glutathione S-transferase Mu 2	6	0.00108444	0.473881	47.5	reviewed	Homo sapiens (Human)	218
2944	GSTM1	Glutathione S-transferase Mu 1	6	0.00108444	0.473881	47.5	reviewed	Homo sapiens (Human)	218
3162	HMOX1	Heme oxygenase 1	6	0.00122681	0.473881	46.5	reviewed	Homo sapiens (Human)	288
3558	IL2	Interleukin-2	5	0.00089337	0.47037	53.4	reviewed	Homo sapiens (Human)	153
1910	EDNRB	Endothelin receptor ET-B	5	0.00151186	0.460145	35.2	reviewed	Homo sapiens (Human)	442
4803	NGF	Beta-nerve growth factor	5	0.00180629	0.47037	47.6	reviewed	Homo sapiens (Human)	241
3586	IL10	Interleukin-10	5	0.00125737	0.47037	50.6	reviewed	Homo sapiens (Human)	178
3627	CXCL10	C-X-C motif chemokine 10	5	0.00105115	0.47037	51.6	reviewed	Homo sapiens (Human)	98
3481	IGF2	Insulin-like growth factor II	5	0.00067183	0.47037	55	reviewed	Homo sapiens (Human)	180
959	CD40LG	CD40 ligand	5	0.0010783	0.47037	52.8	reviewed	Homo sapiens (Human)	261
774	CACNA1B	Voltage-gated N-type calcium channel alpha-1B subunit	5	0.00163356	0.460145	37	reviewed	Homo sapiens (Human)	2339
153	ADRB1	Beta-1 adrenergic receptor	5	0.00173049	0.47037	47.6	reviewed	Homo sapiens (Human)	477
2100	ESR2	Estrogen receptor beta	5	0.00276536	0.47037	46.4	reviewed	Homo sapiens (Human)	530
196	AHR	Aryl hydrocarbon receptor	5	0.00069329	0.47037	51.4	reviewed	Homo sapiens (Human)	848
1545	CYP1B1	Cytochrome P450 1B1	5	0.00069329	0.47037	51.4	reviewed	Homo sapiens (Human)	543
1544	CYP1A2	Cytochrome P450 1A2	5	0.00069329	0.47037	51.4	reviewed	Homo sapiens (Human)	516
154	ADRB2	Beta-2 adrenergic receptor	5	0.0008348	0.47037	49.4	reviewed	Homo sapiens (Human)	413
3643	INSR	Insulin receptor	5	0.00079296	0.47037	51.2	reviewed	Homo sapiens (Human)	1382
59341	TRPV4	Transient receptor potential cation channel subfamily V member 4	5	0.00196854	0.460145	36	reviewed	Homo sapiens (Human)	871
5327	PLAT	Tissue-type plasminogen activator	5	0.00087964	0.47037	53.8	reviewed	Homo sapiens (Human)	562
857	CAV1	Caveolin-1	5	0.00067627	0.47037	55.2	reviewed	Homo sapiens (Human)	178
1281	COL3A1	Collagen alpha-1(III) chain	5	0.00078599	0.47037	54	reviewed	Homo sapiens (Human)	1466
7056	THBD	Thrombomodulin	5	0.00061231	0.47037	56	reviewed	Homo sapiens (Human)	575
6772	STAT1	Signal transducer and activator of transcription 1-alpha/beta	5	0.00094967	0.47037	50	reviewed	Homo sapiens (Human)	750
3486	IGFBP3	Insulin-like growth factor-binding protein 3	4	0.00052118	0.466912	60.5	reviewed	Homo sapiens (Human)	291
11200	CHEK2	Serine/threonine-protein kinase Chk2	4	0.00052118	0.466912	60.5	reviewed	Homo sapiens (Human)	543
6696	SPP1	Osteopontin	4	0.00032638	0.466912	62.75	reviewed	Homo sapiens (Human)	314
6647	SOD1	Superoxide dismutase [Cu-Zn]	4	0.00039309	0.466912	61.5	reviewed	Homo sapiens (Human)	154
5979	RET	Kinesin-1 heavy chain/ Tyrosine-protein kinase receptor RET	4	0.0005761	0.456835	42.5	reviewed	Homo sapiens (Human)	1114
6915	TBXA2R	Thromboxane A2 receptor	4	0.0005761	0.456835	42.5	reviewed	Homo sapiens (Human)	343
552	AVPR1A	Vasopressin V1a receptor	4	0.0005761	0.456835	42.5	reviewed	Homo sapiens (Human)	418
146	ADRA1D	Alpha-1D adrenergic receptor	4	0.00233783	0.466912	52.5	reviewed	Homo sapiens (Human)	572
147	ADRA1B	Alpha-1B adrenergic receptor	4	0.00047337	0.466912	55	reviewed	Homo sapiens (Human)	520
148	ADRA1A	Alpha-1A adrenergic receptor	4	0.00047337	0.466912	55	reviewed	Homo sapiens (Human)	466
3949	LDLR	LDL receptor	4	0.00127889	0.456835	40.25	reviewed	Homo sapiens (Human)	860
5468	PPARG	Peroxisome proliferator activated receptor gamma	4	0.00033032	0.466912	58.75	reviewed	Homo sapiens (Human)	505
5465	PPARA	Peroxisome proliferator-activated receptor alpha	4	0.00034074	0.466912	62.75	reviewed	Homo sapiens (Human)	468
9970	NR1I3	Nuclear receptor subfamily 1 group I member 3	4	0.00032124	0.466912	58.75	reviewed	Homo sapiens (Human)	352
1576	CYP3A4	Cytochrome P450 3A4	4	0.00032124	0.466912	58.75	reviewed	Homo sapiens (Human)	503
7428	VHL	Von Hippel-Lindau disease tumor suppressor/Elongin B/Elongin C	4	0.00060423	0.456835	41.75	reviewed	Homo sapiens (Human)	213
2152	F3	Tissue factor	4	0.00030889	0.466912	63	reviewed	Homo sapiens (Human)	295

## Sheet: Bioactive components
Supplementary Table S11: Analysis of core component-target-pathway network
Herb_name	Molecule Name	Degree	BetweennessCentrality	ClosenessCentrality	NeighborhoodConnectivity
Uncaria rhynchophylla(gouteng)	quercetin	40	0.0349799	0.554585	10.15
Uncaria rhynchophylla(gouteng)	kaempferol	24	0.0119449	0.520492	10.9583
Alisma plantago-aquatica L.(zexie)	Alisol B	21	0.00972398	0.417763	10.2857
Uncaria rhynchophylla(gouteng)	beta-sitosterol	13	0.00266319	0.492248	14.3333
Alisma plantago-aquatica L.(zexie)	alisol,b,23-acetate	9	0.00129271	0.387195	8.55556
Uncaria rhynchophylla(gouteng)	(3E,4R)-4-(1,3-benzodioxol-5-ylmethyl)-3-[(3,4,5-trimethoxyphenyl)methylidene]oxolan-2-one	4	8.486e-05	0.455197	28.5
Uncaria rhynchophylla(gouteng)	yohimbine	3	3.482e-05	0.445614	33
Uncaria rhynchophylla(gouteng)	Tetrahydroalstonine	2	0	0.440972	46.5
Uncaria rhynchophylla(gouteng)	methyl (E)-2-[(2S,3R,12bS)-3-vinyl-1,2,3,4,6,7,12,12b-octahydroindolo[3,2-h]quinolizin-2-yl]-3-methoxy-prop-2-enoate	2	0	0.442509	47
Uncaria rhynchophylla(gouteng)	ent-Epicatechin	2	0	0.444056	47.5
