# Supplementary material for: Elucidating the anti-hypertensive mechanisms of Uncaria rhynchophylla-Alisma plantago-aquatica L: an integrated network pharmacology, cluster analysis, and molecular docking approach
Source: Front Chem. 2024 Feb 29;12:1356458. doi: 10.3389/fchem.2024.1356458 (PMC10941343; doi:10.3389/fchem.2024.1356458)
Supplement: Supplementary file 6 [file Table4.XLSX]

## Sheet: Bioactive components_Degree
Supplementary Table S4: The degree of bioactive components of UR-AP
Herb_name	Molecule Name	Degree
Uncaria rhynchophylla(gouteng)	quercetin	151
Alisma plantago-aquatica L.(zexie)	Alisol B	95
Alisma plantago-aquatica L.(zexie)	alisol,b,23-acetate	81
Uncaria rhynchophylla(gouteng)	kaempferol	62
Uncaria rhynchophylla(gouteng)	beta-sitosterol	37
Uncaria rhynchophylla(gouteng)	methyl (E)-2-[(2S,3Z,12bS)-3-ethylidene-2,4,6,7,12,12b-hexahydro-1H-indolo[3,2-h]quinolizin-2-yl]-3-methoxyprop-2-enoate	36
Uncaria rhynchophylla(gouteng)	yohimbine	35
Uncaria rhynchophylla(gouteng)	(E)-16,17-Didehydro-17-methoxy-17,18-seco-3-beta-yohimban-16-carboxylic acid methyl ester	32
Uncaria rhynchophylla(gouteng)	delta(sup 18)-Hirsutine	31
Uncaria rhynchophylla(gouteng)	Tetrahydroalstonine	28
Uncaria rhynchophylla(gouteng)	coryincine	27
Uncaria rhynchophylla(gouteng)	methyl (E)-2-[(2S,3R,12bS)-3-vinyl-1,2,3,4,6,7,12,12b-octahydroindolo[3,2-h]quinolizin-2-yl]-3-methoxy-prop-2-enoate	26
Uncaria rhynchophylla(gouteng)	isocorynantheic acid	25
Uncaria rhynchophylla(gouteng)	geissoschizinc acid	23
Uncaria rhynchophylla(gouteng)	(2S,12bR)-methyl 2-((E)-1-oxobut-2-en-2-yl)-1,2,6,7,12,12b-hexahydroindolo[2,3-a]quinolizine-3-carboxylate	22
Uncaria rhynchophylla(gouteng)	hirsutine	22
Uncaria rhynchophylla(gouteng)	Rhynchophylline A	20
Uncaria rhynchophylla(gouteng)	(1'R,3S,4a'S,5a'S,10a'R)-1'-methyl-2-oxo-1',4a',5',5a',7',8',10',10a'-octahydrospiro[indoline-3,6'-pyrano[3,4-f]indolizine]-4'-carboxylic acid	20
Uncaria rhynchophylla(gouteng)	(3E,4R)-4-(1,3-benzodioxol-5-ylmethyl)-3-[(3,4,5-trimethoxyphenyl)methylidene]oxolan-2-one	17
Uncaria rhynchophylla(gouteng)	SMR000232333	17
Uncaria rhynchophylla(gouteng)	Mitraphyllic acid	17
Uncaria rhynchophylla(gouteng)	SMR000232338	16
Uncaria rhynchophylla(gouteng)	Isorhyncophylline	16
Uncaria rhynchophylla(gouteng)	hirsuteine	16
Uncaria rhynchophylla(gouteng)	(E)-2-[(3R,6'S,7'S,8'aS)-6'-ethyl-2-keto-spiro[indoline-3,1'-indolizidine]-7'-yl]-3-methoxy-acrylic acid methyl ester	15
Uncaria rhynchophylla(gouteng)	Angustidine	14
Uncaria rhynchophylla(gouteng)	corynoxeine	14
Uncaria rhynchophylla(gouteng)	Rhynchophylline	13
Uncaria rhynchophylla(gouteng)	vincoside lactam_qt	13
Alisma plantago-aquatica L.(zexie)	3β-acetoxyatractylone	12
Uncaria rhynchophylla(gouteng)	(E)-2-[(3S,6'S,7'S,8'aS)-6'-ethyl-2-keto-spiro[indoline-3,1'-indolizidine]-7'-yl]-3-methoxy-acrylic acid methyl ester	11
Uncaria rhynchophylla(gouteng)	hirsutasideA	10
Uncaria rhynchophylla(gouteng)	hirsutasideB	9
Uncaria rhynchophylla(gouteng)	isorhynchophylline	9
Alisma plantago-aquatica L.(zexie)	3,4-dihydroxybenzoic acid	9
Alisma plantago-aquatica L.(zexie)	alismoxide	7
Uncaria rhynchophylla(gouteng)	geissoschizine methyl ether	7
Alisma plantago-aquatica L.(zexie)	sitosterol	6
Uncaria rhynchophylla(gouteng)	18,19-dehydrocorynoxinic acid	6
Uncaria rhynchophylla(gouteng)	ent-Epicatechin	5
Uncaria rhynchophylla(gouteng)	socorynoxeine	4
Uncaria rhynchophylla(gouteng)	3-oxo-22α-hydroxyurs-12-en-27,28-dioc acid	3
Uncaria rhynchophylla(gouteng)	rin acid-22-o-β-d-glucuronide	3
Uncaria rhynchophylla(gouteng)	reduction-demethyl-gm/the	3
Uncaria rhynchophylla(gouteng)	ico acid-22-o-β-dglucuronide	3
Uncaria rhynchophylla(gouteng)	hte acid	2
Uncaria rhynchophylla(gouteng)	hirsutasideC	1
Alisma plantago-aquatica L.(zexie)	Alisol B monoacetate	1
Alisma plantago-aquatica L.(zexie)	16β-methoxyalisol B monoacetate	1
Alisma plantago-aquatica L.(zexie)	alisol B	1
Alisma plantago-aquatica L.(zexie)	alisol C monoacetate	1
Alisma plantago-aquatica L.(zexie)	1-Monolinolein	1
Alisma plantago-aquatica L.(zexie)	[(1S,3R)-1-[(2R)-3,3-dimethyloxiran-2-yl]-3-[(5R,8S,9S,10S,11S,14R)-11-hydroxy-4,4,8,10,14-pentamethyl-3-oxo-1,2,5,6,7,9,11,12,15,16-decahydrocyclopenta[a]phenanthren-17-yl]butyl] acetate	1
Alisma plantago-aquatica L.(zexie)	alisol C	1
Uncaria rhynchophylla(gouteng)	gm acid	1
Alisma plantago-aquatica L.(zexie)	(1r,6r,9s,13r)-5,5,9,14-tetramethyl-6-[(2r,3r,4s,5r)-3,4,5-trihydroxyoxan-2-yl]oxytetracyclo[11.2.1.01,10.04,9]hexadecan-12-one	1
Alisma plantago-aquatica L.(zexie)	glucuronic acid conjugation of protocatechuic acid	1
Alisma plantago-aquatica L.(zexie)	16-oxoalisol a	1

## Sheet: Targets_Degree
Supplementary Table S4: The degree of core targets of UR-AP
Gene name	Degree
PTGS2	37
PTGS1	33
SCN5A	32
AR	31
HSP90AB1	30
CHRM1	28
KCNH2	27
CHRM3	27
F10	26
ADRA1B	24
OPRD1	24
OPRM1	23
ACHE	22
F2R	20
CHRM5	20
PRKACA	17
PPARG	16
DPP4	16
ADRB2	15
CHRM4	14
NOS2	14
CALM1	12
ADRA1D	11
HTR2A	10
F7	10
RXRA	10
PRSS1	9
NOS3	9
ESR1	8
NR3C1	8
NCOA2	7
GABRA1	7
TOP2A	7
HTR2C	7
DRD1	6
CHRM2	6
SLC6A4	6
ADRA2C	6
PGR	4
ADRA1A	4
NR3C2	4
KDR	4
HTR3A	4
CDK2	4
PIK3CG	3
GABRA2	3
PDE3A	3
GABRA3	3
BCL2	3
BAX	3
FOSB	3
CASP3	3
PRKCA	3
MMP1	3
CDK1	3
NR1I2	3
PTPN1	3
MET	3
PDE10A	3
ADRA2B	3
DRD2	3
DRD4	3
DRD3	3
MAPK1	3
PRKCB	3
CES2	3
MTOR	3
PDE2A	3
PGGT1B	3
PRSS3	3
GABRA5	2
CHRNA7	2
CASP9	2
CASP8	2
TGFB1	2
PON1	2
RELA	2
AKT1	2
TNF	2
AHSA1	2
MAPK8	2
XDH	2
STAT1	2
HMOX1	2
CYP3A4	2
CYP1A2	2
CYP1A1	2
ICAM1	2
SELE	2
VCAM1	2
CYP1B1	2
ALOX5	2
HAS2	2
GSTP1	2
AHR	2
PSMD3	2
SLC2A4	2
NR1I3	2
INSR	2
DIO1	2
GSTM1	2
GSTM2	2
NCOA1	2
KCNMA1	2
CA2	2
RXRB	2
GSK3B	2
OPRK1	2
MAOB	2
EGFR	2
PARP1	2
HMGCR	2
HSD11B1	2
CYP17A1	2
CYP19A1	2
CCR1	2
P2RX3	2
PER2	2
PTGES	2
CDK8	2
MDM2	2
AVPR1A	2
TACR1	2
AURKA	2
KCNK3	2
PDGFRB	2
CNR1	2
CNR2	2
MAP3K14	2
REN	2
PIK3CA	2
DUT	2
FAAH	2
JAK3	2
PRKCD	2
PRKCQ	2
VAV1	2
C5AR1	2
PRKCG	2
ADH1C	2
PRKCZ	2
HTR1A	2
TTR	2
CHRNA2	1
MAP2	1
SLC6A2	1
IKBKB	1
PPP3CA	1
AKR1C3	1
SLPI	1
CHEK1	1
BACE1	1
ESR2	1
PIM1	1
DRD5	1
ADRB1	1
ADRA2A	1
MDK	1
NGF	1
LPL	1
HTR7	1
AKR1B1	1
MMP3	1
VEGFA	1
CCND1	1
BCL2L1	1
FOS	1
CDKN1A	1
EIF6	1
PLAU	1
MMP2	1
MMP9	1
IL10	1
EGF	1
RB1	1
IL6	1
CDKN2A	1
TP53	1
ELK1	1
NFKBIA	1
POR	1
ODC1	1
TOP1	1
RAF1	1
SOD1	1
HIF1A	1
RUNX1T1	1
HSPA5	1
ERBB2	1
ACACA	1
CAV1	1
MYC	1
F3	1
GJA1	1
IL1B	1
CCL2	1
PTGER3	1
CXCL8	1
BIRC5	1
DUOX2	1
HSPB1	1
SULT1E1	1
MGAM	1
IL2	1
CCNB1	1
PLAT	1
THBD	1
SERPINE1	1
COL1A1	1
IFNG	1
PTEN	1
IL1A	1
MPO	1
NCF1	1
ABCG2	1
NFE2L2	1
NQO1	1
COL3A1	1
CXCL11	1
CXCL2	1
DCAF5	1
CHEK2	1
CLDN4	1
PPARA	1
PPARD	1
HSF1	1
CRP	1
CXCL10	1
CHUK	1
SPP1	1
RUNX2	1
RASSF1	1
E2F1	1
E2F2	1
ACP3	1
CTSD	1
IGFBP3	1
IGF2	1
CD40LG	1
IRF1	1
ERBB3	1
PCOLCE	1
NPEPPS	1
HK2	1
NKX3-1	1
RASA1	1
NR1H3	1
NR1H2	1
GSAP	1
ACKR3	1
MTNR1A	1
MTNR1B	1
HCRTR2	1
HCRTR1	1
ABL1	1
CCNT1	1
MAPK14	1
POLA1	1
PYGL	1
PIK3CB	1
PAK1	1
IL6ST	1
PDE3B	1
SYK	1
FYN	1
GSK3A	1
EPHB3	1
MAST3	1
RIPK2	1
NAMPT	1
CDKN1B	1
CENPE	1
HSD11B2	1
CASR	1
IDH1	1
FAP	1
MAPK13	1
MAPK11	1
CSF2	1
SLC10A2	1
MAP2K1	1
SLC5A1	1
TBXA2R	1
PIK3C3	1
RET	1
VHL	1
GCK	1
MAP2K7	1
FNTA	1
METAP2	1
PRKCE	1
ABCB1	1
EDNRB	1
PRKCH	1
PDE4D	1
TACR2	1
AVPR2	1
SLC6A3	1
CACNA1B	1
ALK	1
KCNA5	1
AURKB	1
JAK1	1
LDLR	1
AURKAIP1	1
ADA	1
OXTR	1
MAPK10	1
FLT1	1
F9	1
HSD17B3	1
TRPV4	1
PLA2G7	1
AMPD2	1
ALOX5AP	1
TK2	1
OGT	1
F2	1
MYLK	1
TYR	1
ABCC1	1
ACP1	1
