# Supplementary material for: Elucidating the anti-hypertensive mechanisms of Uncaria rhynchophylla-Alisma plantago-aquatica L: an integrated network pharmacology, cluster analysis, and molecular docking approach
Source: Front Chem. 2024 Feb 29;12:1356458. doi: 10.3389/fchem.2024.1356458 (PMC10941343; doi:10.3389/fchem.2024.1356458)
Supplement: Supplementary file 7 [file Table1.XLSX]

## Sheet: TCMSP
Supplementary Table S1. Components of UR-AP in TCMSP
Herb_name	Mol ID	Molecule Name	MW	AlogP	Hdon	Hacc	OB (%)	Caco-2	BBB	DL	FASA-	HL
Uncaria rhynchophylla(gouteng)	MOL001300	PEL	122.18	1.55	1	1	44.03	1.11	1.13	0.02	0.37	-2.41
Uncaria rhynchophylla(gouteng)	MOL001746	ELD	281.54	6.23	2	2	31.2	1.26	1.07	0.14	0.19	4.84
Uncaria rhynchophylla(gouteng)	MOL001807	Cedar acid	198.19	1.13	2	5	47.78	0.5	0.1	0.06	0	11.1
Uncaria rhynchophylla(gouteng)	MOL002046	hexanoic acid	116.18	1.81	1	2	73.08	0.8	0.93	0.01	0.27	10.81
Uncaria rhynchophylla(gouteng)	MOL000219	BOX	121.12	0.76	0	2	31.55	0.54	0.84	0.02	0.11	12.07
Uncaria rhynchophylla(gouteng)	MOL001955	Heriguard	354.34	-0.42	6	9	11.93	-1.03	-1.71	0.33	0.37
Uncaria rhynchophylla(gouteng)	MOL002497	(8)-Gingerol	322.49	4.39	2	4	7.01	0.56	-0.09	0.22	0.24
Uncaria rhynchophylla(gouteng)	MOL000263	oleanolic acid	456.78	6.42	2	3	29.02	0.59	0.07	0.76	0.25
Uncaria rhynchophylla(gouteng)	MOL000357	Sitogluside	576.95	6.34	4	6	20.63	-0.14	-0.93	0.62	0.23
Uncaria rhynchophylla(gouteng)	MOL000358	beta-sitosterol	414.79	8.08	1	1	36.91	1.32	0.99	0.75	0.23	5.36
Uncaria rhynchophylla(gouteng)	MOL000359	sitosterol	414.79	8.08	1	1	36.91	1.32	0.87	0.75	0.22	5.37
Uncaria rhynchophylla(gouteng)	MOL000040	Scopoletol	192.18	1.62	1	4	27.77	0.71	0.3	0.08	0
Uncaria rhynchophylla(gouteng)	MOL000415	rutin	610.57	-1.45	10	16	3.2	-1.93	-2.75	0.68	0
Uncaria rhynchophylla(gouteng)	MOL000422	kaempferol	286.25	1.77	4	6	41.88	0.26	-0.55	0.24	0	14.74
Uncaria rhynchophylla(gouteng)	MOL004368	Hyperin	464.41	-0.59	8	12	6.94	-1.42	-2.08	0.77	0
Uncaria rhynchophylla(gouteng)	MOL000437	Hirsutrin	464.41	-0.59	8	12	1.86	-1.66	-2.31	0.77	0
Uncaria rhynchophylla(gouteng)	MOL000511	ursolic acid	456.78	6.47	2	3	16.77	0.67	0.07	0.75	0.26
Uncaria rhynchophylla(gouteng)	MOL000057	DIBP	278.38	3.92	0	4	49.63	0.85	0.68	0.13	0	3.94
Uncaria rhynchophylla(gouteng)	MOL000676	DBP	278.38	4.2	0	4	64.54	0.8	0.56	0.13	0.34	5.41
Uncaria rhynchophylla(gouteng)	MOL006841	Harman	182.24	2.46	1	1	33.1	1.52	1.53	0.1	0.29	9.15
Uncaria rhynchophylla(gouteng)	MOL000073	ent-Epicatechin	290.29	1.92	5	6	48.96	0.02	-0.64	0.24	0.34	0.63
Uncaria rhynchophylla(gouteng)	MOL008454	27-nor-olean-3-hydroxy-28→13 oate	442.75	5.99	1	3	20.69	0.73	0.19	0.69	0.27
Uncaria rhynchophylla(gouteng)	MOL008455	3-oxo-22α-hydroxyurs-12-en-27,28-dioc acid	501.75	4.78	3	6	32.33	-3.14	-3.14	0.68	0.26	5.23
Uncaria rhynchophylla(gouteng)	MOL008456	(3E,4R)-4-(1,3-benzodioxol-5-ylmethyl)-3-[(3,4,5-trimethoxyphenyl)methylidene]oxolan-2-one	398.44	3.72	0	7	51.78	0.76	-0.09	0.65	0.27	8.88
Uncaria rhynchophylla(gouteng)	MOL008457	Tetrahydroalstonine	352.47	2.66	1	4	32.42	0.9	0.33	0.81	0.23	10.55
Uncaria rhynchophylla(gouteng)	MOL008458	Angustidine	301.37	2.47	1	3	51.85	1.16	0.16	0.66	0.3	7.4
Uncaria rhynchophylla(gouteng)	MOL004550	Pomolic acid	472.78	5.32	3	4	16.85	0.32	-0.22	0.73	0.26
Uncaria rhynchophylla(gouteng)	MOL008460	geissoschizinc acid	352.47	3.17	2	4	49.92	0.47	0.12	0.6	0.24	11.08
Uncaria rhynchophylla(gouteng)	MOL008461	Strictosamide	484.55	0.41	5	9	17.28	-0.49	-1.27	0.67	0.25
Uncaria rhynchophylla(gouteng)	MOL008462	Strictosamide_qt	336.42	1.98	2	4	25.48	0.53	-0.34	0.76	0.27
Uncaria rhynchophylla(gouteng)	MOL008463	SMR000232338	368.47	0.98	1	6	56.74	0.13	-0.19	0.75	0.3	10.7
Uncaria rhynchophylla(gouteng)	MOL001837	Methyl-p-coumarate	178.2	1.89	1	3	20.14	0.83	0.5	0.05	0.37
Uncaria rhynchophylla(gouteng)	MOL008465	(E)-16,17-Didehydro-17-methoxy-17,18-seco-3-beta-yohimban-16-carboxylic acid methyl ester	368.52	3.61	1	4	32.75	1.21	0.82	0.64	0.18	11.48
Uncaria rhynchophylla(gouteng)	MOL008466	Dihydrocorynantheine	382.55	3.81	1	4	14.34	1.14	0.75	0.67	0.18
Uncaria rhynchophylla(gouteng)	MOL008467	Rhynchophylline A	352.47	0.71	1	5	68.68	0.24	-0.15	0.69	0.31	9.97
Uncaria rhynchophylla(gouteng)	MOL008468	methyl (E)-2-[(2S,3Z,12bS)-3-ethylidene-2,4,6,7,12,12b-hexahydro-1H-indolo[3,2-h]quinolizin-2-yl]-3-methoxyprop-2-enoate	366.5	3.42	1	4	56.83	0.65	0.37	0.64	0.2	11.76
Uncaria rhynchophylla(gouteng)	MOL008469	Rhynchophylline	384.52	1.92	1	6	41.82	0.47	0.38	0.57	0.23	13.2
Uncaria rhynchophylla(gouteng)	MOL008470	SMR000232333	368.47	0.98	1	6	78.38	0.24	-0.24	0.75	0.3	11.68
Uncaria rhynchophylla(gouteng)	MOL008471	Isorhyncophylline	384.52	1.92	1	6	47.31	0.58	0.33	0.57	0.23	12.56
Uncaria rhynchophylla(gouteng)	MOL008472	hirsutasideA	438.57	3.35	2	6	70.34	0.4	-0.1	0.81	0.32	16.4
Uncaria rhynchophylla(gouteng)	MOL008473	(E)-2-[(3S,6'S,7'S,8'aS)-6'-ethyl-2-keto-spiro[indoline-3,1'-indolizidine]-7'-yl]-3-methoxy-acrylic acid methyl ester	384.52	1.92	1	6	57.85	0.72	0.33	0.57	0.24	13.08
Uncaria rhynchophylla(gouteng)	MOL008474	(E)-2-[(3R,6'S,7'S,8'aS)-6'-ethyl-2-keto-spiro[indoline-3,1'-indolizidine]-7'-yl]-3-methoxy-acrylic acid methyl ester	384.52	1.92	1	6	54.47	0.28	0.25	0.57	0.25	13.59
Uncaria rhynchophylla(gouteng)	MOL008475	Mitraphyllic acid	354.44	0.73	2	6	31.7	0.02	-0.17	0.7	0.31	10.4
Uncaria rhynchophylla(gouteng)	MOL008476	hirsutasideB	432.56	5.4	1	5	40.21	0.74	0.08	0.8	0.34	15.55
Uncaria rhynchophylla(gouteng)	MOL008477	corynoxeine	382.5	1.53	1	6	57.13	0.86	0.5	0.57	0.26	14.15
Uncaria rhynchophylla(gouteng)	MOL008478	methyl (E)-2-[(2S,3R,12bS)-3-vinyl-1,2,3,4,6,7,12,12b-octahydroindolo[3,2-h]quinolizin-2-yl]-3-methoxy-prop-2-enoate	366.5	3.21	1	4	31.94	0.91	0.61	0.64	0.19	11.49
Uncaria rhynchophylla(gouteng)	MOL008479	5,7-dihydroxy-2-(4-hydroxyphenyl)-3-[(2R,3R,4S,5R,6R)-3,4,5-trihydroxy-6-(hydroxymethyl)oxan-2-yl]oxychromen-4-one	448.41	-0.32	7	11	2.9	-1.36	-2.02	0.74	0.33
Uncaria rhynchophylla(gouteng)	MOL008481	(1'R,3S,4a'S,5a'S,10a'R)-1'-methyl-2-oxo-1',4a',5',5a',7',8',10',10a'-octahydrospiro[indoline-3,6'-pyrano[3,4-f]indolizine]-4'-carboxylic acid	354.44	0.73	2	6	105.22	-0.11	-0.46	0.7	0.31	10.38
Uncaria rhynchophylla(gouteng)	MOL008482	(2S,12bR)-methyl 2-((E)-1-oxobut-2-en-2-yl)-1,2,6,7,12,12b-hexahydroindolo[2,3-a]quinolizine-3-carboxylate	350.45	3.27	1	4	42.07	0.98	0.63	0.6	0.23	12.28
Uncaria rhynchophylla(gouteng)	MOL008483	vincoside lactam	514.63	-0.08	5	10	3.95	-0.81	-1.61	0.56	0.27
Uncaria rhynchophylla(gouteng)	MOL008484	vincoside lactam_qt	352.47	1.67	2	5	50.81	0.5	-0.16	0.82	0.28	22.94
Uncaria rhynchophylla(gouteng)	MOL008485	hirsutasideC	556.71	4.53	2	7	34.27	0.07	-1.02	0.75	0.3	21.64
Uncaria rhynchophylla(gouteng)	MOL008486	Isorhynchophylline	370.49	1.67	2	6	12.71	0.08	-0.21	0.52	0.27
Uncaria rhynchophylla(gouteng)	MOL008487	hirsutine	313.43	2.56	1	4	34.44	0.86	0.78	0.43	0.26	8.01
Uncaria rhynchophylla(gouteng)	MOL008488	yohimbine	354.49	2.93	2	4	46.42	0.46	-0.02	0.81	0.22	9.37
Uncaria rhynchophylla(gouteng)	MOL008489	delta(sup 18)-Hirsutine	366.5	3.21	1	4	41.64	1.11	0.76	0.64	0.2	12.96
Uncaria rhynchophylla(gouteng)	MOL008490	isocorynantheic acid	352.47	2.96	2	4	72.36	0.71	0.26	0.6	0.24	12.79
Uncaria rhynchophylla(gouteng)	MOL008491	ncariasideA	795.08	1.73	8	14	7.08	-1.88	-2.74	0.14	0.21
Uncaria rhynchophylla(gouteng)	MOL008492	ncariasideA_qt	456.73	5.31	2	4	19.01	0.28	-0.25	0.78	0.26
Uncaria rhynchophylla(gouteng)	MOL000858	Glycerol palmitate	330.57	5.57	2	4	26.66	0.17	-0.5	0.22	0.17
Uncaria rhynchophylla(gouteng)	MOL000098	quercetin	302.25	1.5	5	7	46.43	0.05	-0.77	0.28	0.38	14.4
Uncaria rhynchophylla(gouteng)	MOL000701	quercitrin	448.41	0.3	7	11	4.04	-1.04	-1.94	0.74	0.33
Uncaria rhynchophylla(gouteng)	MOL004362	Afzelin	432.41	0.57	6	10	3.83	-0.77	-1.76	0.7	0.34
Uncaria rhynchophylla(gouteng)	MOL004375	Trifolin	448.41	-0.32	7	11	3.1	-1.17	-1.85	0.74	0
Uncaria rhynchophylla(gouteng)	MOL008635	coryincine	354.49	2.93	2	4	38.27	0.43	-0.13	0.81	0.22	9.81
Alisma plantago-aquatica L.(zexie)	MOL000359	sitosterol	414.79	8.08	1	1	36.91	1.32	0.87	0.75	0.22	5.37
Alisma plantago-aquatica L.(zexie)	MOL000394	choline	104.2	-1.57	1	1	0.47	0.86	0.64	0.01	0
Alisma plantago-aquatica L.(zexie)	MOL000472	emodin	270.25	2.49	3	5	24.4	0.22	-0.66	0.24	0
Alisma plantago-aquatica L.(zexie)	MOL000550	meso-galactitol	182.2	-2.94	6	6	10.69	-1.84	-4.33	0.03	0.17
Alisma plantago-aquatica L.(zexie)	MOL000734	GLO	180.18	-2.68	5	6	24.44	-1.93	-4.65	0.03	0.25
Alisma plantago-aquatica L.(zexie)	MOL000748	HMF	126.12	0.67	1	3	45.07	0.05	-0.27	0.02	0.22	11.73
Alisma plantago-aquatica L.(zexie)	MOL000823	1h-indole-3-carboxylic,acid	161.17	1.73	2	2	25.83	0.79	0.61	0.05	0.3
Alisma plantago-aquatica L.(zexie)	MOL000824	(1R,3aS,8aR)-7-isopropyl-1-methyl-4-methylene-2,3,3a,5,6,8a-hexahydroazulen-1-ol	220.39	3.58	1	1	49.45	1.24	1.23	0.09	0.28	7.11
Alisma plantago-aquatica L.(zexie)	MOL000825	(1R,3aR,4S,7R,8S,8aS)-7-isopropyl-1,4-dimethyl-3,3a,5,6,8,8a-hexahydro-2H-azulene-1,4,7,8-tetrol	272.43	0.7	4	4	70.11	-0.03	-0.53	0.14	0.23	8.13
Alisma plantago-aquatica L.(zexie)	MOL000826	(1R,3aS,4S,8aR)-7-(2-hydroxypropan-2-yl)-1,4-dimethyl-2,3,3a,5,6,8a-hexahydroazulene-1,4-diol	254.41	1.35	3	3	57.86	-0.13	-0.63	0.12	0.28	8.12
Alisma plantago-aquatica L.(zexie)	MOL000827	(1S,3aR,4R,8aS)-7-isopropyl-1,4-dimethyl-2,3,3a,5,6,8a-hexahydroazulene-1,4-diol	238.41	2.56	2	2	59.68	0.62	0.32	0.1	0.26	7.59
Alisma plantago-aquatica L.(zexie)	MOL000828	Alisol A	490.8	3.88	4	5	18.28	-0.48	-0.91	0.81	0.26
Alisma plantago-aquatica L.(zexie)	MOL000829	Alisol A monoacetate	532.84	4.26	3	6	24.21	-0.13	-0.61	0.8	0.26
Alisma plantago-aquatica L.(zexie)	MOL000830	Alisol B	472.78	4.64	2	4	34.47	0.04	-0.54	0.82	0.27	9.14
Alisma plantago-aquatica L.(zexie)	MOL000831	Alisol B monoacetate	514.82	5.02	1	5	35.58	0.46	-0.18	0.81	0.26	10.97
Alisma plantago-aquatica L.(zexie)	MOL000832	alisol,b,23-acetate	446.74	3.82	2	4	32.52	-0.06	-0.94	0.82	0.27	7.65
Alisma plantago-aquatica L.(zexie)	MOL000833	alisol,f	528.85	3.7	2	5	14.2	-0.01	-0.69	0.67	0.26
Alisma plantago-aquatica L.(zexie)	MOL000834	alpha-D-fructofuranose	180.18	-2.56	5	6	40.18	-1.64	-4.08	0.05	0.23	10.82
Alisma plantago-aquatica L.(zexie)	MOL000835	EA-fructofuranoside	208.24	-1.81	4	6	47.33	-1.05	-2.82	0.06	0.22	7.48
Alisma plantago-aquatica L.(zexie)	MOL000836	(2R,3S,4S,5R)-2-ethoxy-2,5-bis(hydroxymethyl)oxolane-3,4-diol	208.24	-1.81	4	6	47.28	-1.22	-3.57	0.06	0.21	7.65
Alisma plantago-aquatica L.(zexie)	MOL000837	lismol	220.39	3.58	1	1	49.43	1.27	1.27	0.09	0.27	6.97
Alisma plantago-aquatica L.(zexie)	MOL000838	alpha-D-Galp-(1->6)-alpha-D-Galp-(1->6)-D-Glu	504.5	-6.18	11	16	1.09	-4.08	-9.19	0.62	0.27
Alisma plantago-aquatica L.(zexie)	MOL000839	rel-(1R,3aS,4S,7S,8R,8aS)-7-isopropyl-1,4-dimethyldecahydro-4,7-epoxyazulene-1,8-diol	254.41	1.47	2	3	94.43	0.53	0.54	0.15	0.24	9.63
Alisma plantago-aquatica L.(zexie)	MOL000840	orientalol,f	236.39	2.76	1	2	73.8	1.15	1.21	0.13	0.23	7.76
Alisma plantago-aquatica L.(zexie)	MOL000841	raffinose	504.5	-6.06	11	16	11.79	-3.91	-8.77	0.66	0.21
Alisma plantago-aquatica L.(zexie)	MOL000842	sucrose	342.34	-4.31	8	11	7.17	-2.89	-6.67	0.23	0.2
Alisma plantago-aquatica L.(zexie)	MOL000843	stachyose	666.66	-7.8	14	21	3.52	-5.18	-12.28	0.63	0.25
Alisma plantago-aquatica L.(zexie)	MOL000844	Sulfoorientalol A	302.48	2.14	2	4	28.14	0.27	-0.19	0.16	0.31
Alisma plantago-aquatica L.(zexie)	MOL000845	Sulfoorientalol B	318.48	1.25	3	5	11.3	-0.24	-0.85	0.18	0.34
Alisma plantago-aquatica L.(zexie)	MOL000846	Sulfoorientalol C	300.46	1.94	2	4	41.57	0.06	-0.22	0.16	0.33	-0.19
Alisma plantago-aquatica L.(zexie)	MOL000847	Sulfoorientalol D	318.48	1.04	2	5	18.72	0.38	0.21	0.21	0.31
Alisma plantago-aquatica L.(zexie)	MOL000848	verbascose	842.84	-8.47	17	26	3.01	-6.71	-15.23	0.27	0.25
Alisma plantago-aquatica L.(zexie)	MOL000849	16β-methoxyalisol B monoacetate	544.85	4.33	1	6	32.43	0.07	-0.6	0.77	0.26	10.31
Alisma plantago-aquatica L.(zexie)	MOL000850	alisol A	490.8	3.88	4	5	18.28	-0.2	-0.83	0.81	0.27
Alisma plantago-aquatica L.(zexie)	MOL000851	alisol A(B,C)monoacetate	532.84	4.26	3	6	24.21	-0.28	-1.11	0.8	0.26
Alisma plantago-aquatica L.(zexie)	MOL000852	16β-hydroxyalisol B monoacetate	530.82	3.92	2	6	29.94	-0.25	-0.97	0.79	0.3
Alisma plantago-aquatica L.(zexie)	MOL000853	alisol B	444.72	3.76	2	4	36.76	0.07	-0.67	0.82	0.26	7.35
Alisma plantago-aquatica L.(zexie)	MOL000854	alisol C	486.76	3.5	2	5	32.7	-0.34	-0.97	0.82	0.31	7.89
Alisma plantago-aquatica L.(zexie)	MOL000855	alisol B monoacetate	515.78	3.32	2	6	29.67	-0.51	-0.78	0.82	0.02
Alisma plantago-aquatica L.(zexie)	MOL000856	alisol C monoacetate	514.77	3.67	1	6	33.06	-0.18	-0.73	0.83	0.32	10.43
Alisma plantago-aquatica L.(zexie)	MOL000857	NCA	122.14	-0.32	2	3	71.13	0.44	0.2	0.02	0.33	11.89
Alisma plantago-aquatica L.(zexie)	MOL000858	Glycerol palmitate	330.57	5.57	2	4	26.66	0.17	-0.5	0.22	0.17
Alisma plantago-aquatica L.(zexie)	MOL002464	1-Monolinolein	354.59	5.59	2	4	37.18	0.32	-0.32	0.3	0.23	4.36
Alisma plantago-aquatica L.(zexie)	MOL000860	stearic acid	284.54	7.28	1	2	17.83	1.15	1.22	0.14	0.19
Alisma plantago-aquatica L.(zexie)	MOL000861	Healip	326.68	9.18	1	1	11.65	1.38	0.8	0.22	0.15
Alisma plantago-aquatica L.(zexie)	MOL000862	[(1S,3R)-1-[(2R)-3,3-dimethyloxiran-2-yl]-3-[(5R,8S,9S,10S,11S,14R)-11-hydroxy-4,4,8,10,14-pentamethyl-3-oxo-1,2,5,6,7,9,11,12,15,16-decahydrocyclopenta[a]phenanthren-17-yl]butyl] acetate	514.82	5.02	1	5	35.58	0.34	-0.27	0.81	0.29	12.04

## Sheet: DCABM-TCM
Supplementary Table S1. Components of UR-AP in DCABM-TCM
Herb_name	Molecule Name	Molecular Formula	Pubchem CID	DCABM ID
Uncaria rhynchophylla(gouteng)	socorynoxeine	C22H26N2O4	-	BC3297
Uncaria rhynchophylla(gouteng)	rhynchophylline	C22H28N2O4	5281408	BC2513_S
Uncaria rhynchophylla(gouteng)	isorhynchophylline	C22H28N2O4	3037048	BC984_S
Uncaria rhynchophylla(gouteng)	hirsutine	C22H28N2O3	3037884	BC2869_S
Uncaria rhynchophylla(gouteng)	hirsuteine	C22H26N2O3	3037151	BC3524_S
Uncaria rhynchophylla(gouteng)	geissoschizine methyl ether	C22H26N2O3	-	BC3584
Uncaria rhynchophylla(gouteng)	corynoxeine	C22H26N2O4	44568160	BC335_S
Uncaria rhynchophylla(gouteng)	rin acid-22-o-β-d-glucuronide	C27H34N2O10	-	BC2381
Uncaria rhynchophylla(gouteng)	reduction-demethyl-gm/the	C21H26N2O3	-	BC2741_S
Uncaria rhynchophylla(gouteng)	(e)-2-[(3s,6'r,7's,8'as)-6'-ethyl-2-oxospiro[1h-indole-3,1'-3,5,6,7,8,8a-hexahydro-2h-indolizine]-7'-yl]-3-methoxyprop-2-enoic acid	C21H26N2O4	71307565	BC2749_S
Uncaria rhynchophylla(gouteng)	ico acid-22-o-β-dglucuronide	C27H32N2O10	-	BC3659_S
Uncaria rhynchophylla(gouteng)	ico acid	C21H24N2O4	-	BC2574_S
Uncaria rhynchophylla(gouteng)	hte acid	C21H24N2O3	-	BC103_S
Uncaria rhynchophylla(gouteng)	gm acid	C21H24N2O3	-	BC851_S
Uncaria rhynchophylla(gouteng)	corynoxeine acid-22-o-β-d-glucuronide	C27H32N2O10	-	BC86
Uncaria rhynchophylla(gouteng)	corynoxeine acid	C21H24N2O4	-	BC698
Uncaria rhynchophylla(gouteng)	18,19-dehydrocorynoxinic acid b	C21H24N2O4	24970641	BC815_S
Uncaria rhynchophylla(gouteng)	18,19-dehydrocorynoxinic acid	C21H24N2O4	24970642	BC2661_S
Alisma plantago-aquatica L.(zexie)	alisol a	C30H50O5	15558616	BC3686_S
Alisma plantago-aquatica L.(zexie)	3,4-dihydroxybenzoic acid	C7H6O4	72	BC3682_S
Alisma plantago-aquatica L.(zexie)	(1r,6r,9s,13r)-5,5,9,14-tetramethyl-6-[(2r,3r,4s,5r)-3,4,5-trihydroxyoxan-2-yl]oxytetracyclo[11.2.1.01,10.04,9]hexadecan-12-one	C25H40O6	6325764	BC688_S
Alisma plantago-aquatica L.(zexie)	glucuronic acid conjugation of protocatechuic acid	C13H14O10	-	BC3450
Alisma plantago-aquatica L.(zexie)	alisol b 23-acetate	C32H50O5	14036811	BC3030_S
Alisma plantago-aquatica L.(zexie)	alisol b	C30H48O4	15558620	BC1635_S
Alisma plantago-aquatica L.(zexie)	alismoxide	C15H26O2	10988340	BC1820_S
Alisma plantago-aquatica L.(zexie)	3β-acetoxyatractylone	C17H22O3	-	BC3075
Alisma plantago-aquatica L.(zexie)	16-oxoalisol a	C30H48O6	9983614	BC196_S

## Sheet: TCMID
Supplementary Table S1. Components of UR-AP in TCMID
Herb_name	Target ID	Gene Symbol	Target Name	Target Class	Uniprot ID
Uncaria rhynchophylla(gouteng)	TCMT629	ABCC1	Multidrug resistance-associated protein 1	Transporter	P33527
Uncaria rhynchophylla(gouteng)	TCMT747	ABCG2	ATP-binding cassette sub-family G member 2	Transporter	Q9UNQ0
Uncaria rhynchophylla(gouteng)	TCMT131	ACHE	Acetylcholinesterase	Hydrolase	P22303
Uncaria rhynchophylla(gouteng)	TCMT102	ACP1	Low molecular weight phosphotyrosine protein phosphatase	Hydrolase	P24666
Uncaria rhynchophylla(gouteng)	TCMT223	AKR1B1	Aldose reductase	Oxidoreductase	P15121
Uncaria rhynchophylla(gouteng)	TCMT280	AKR1B10	Aldo-keto reductase family 1 member B10	Oxidoreductase	O60218
Uncaria rhynchophylla(gouteng)	TCMT166	AKR1C2	Aldo-keto reductase family 1 member C2	Oxidoreductase	P52895
Uncaria rhynchophylla(gouteng)	TCMT167	AKR1C3	Aldo-keto-reductase family 1 member C3	Oxidoreductase	P42330
Uncaria rhynchophylla(gouteng)	TCMT168	AKR1C4	Aldo-keto reductase family 1 member C4	Oxidoreductase	P17516
Uncaria rhynchophylla(gouteng)	TCMT479	AKT1	Serine/threonine-protein kinase AKT	Kinase	P31749
Uncaria rhynchophylla(gouteng)	TCMT81	ALOX12	Arachidonate 12-lipoxygenase	Oxidoreductase	P18054
Uncaria rhynchophylla(gouteng)	TCMT3	ALOX15	Arachidonate 15-lipoxygenase	Oxidoreductase	P16050
Uncaria rhynchophylla(gouteng)	TCMT130	ALOX5	Arachidonate 5-lipoxygenase	Oxidoreductase	P09917
Uncaria rhynchophylla(gouteng)	TCMT22	ALPI	Intestinal alkaline phosphatase	Hydrolase	P09923
Uncaria rhynchophylla(gouteng)	TCMT23	ALPL	Alkaline phosphatase, tissue-nonspecific isozyme	Hydrolase	P05186
Uncaria rhynchophylla(gouteng)	TCMT240	AMY1A	Salivary alpha-amylase	Unclassified	P04745
Uncaria rhynchophylla(gouteng)	TCMT13	APEX1	DNA-(apurinic or apyrimidinic site) lyase	Lyase	P27695
Uncaria rhynchophylla(gouteng)	TCMT45	APP	Beta amyloid A4 protein	Unclassified	P05067
Uncaria rhynchophylla(gouteng)	TCMT374	AURKB	Serine/threonine-protein kinase Aurora-B	Kinase	Q96GD4
Uncaria rhynchophylla(gouteng)	TCMT207	BACE1	Beta-secretase 1	Protease	P56817
Uncaria rhynchophylla(gouteng)	TCMT132	BCHE	Butyrylcholinesterase	Hydrolase	P06276
Uncaria rhynchophylla(gouteng)	TCMT47	BCL2	Apoptosis regulator Bcl-2	Ion channel	P10415
Uncaria rhynchophylla(gouteng)	TCMT133	CA1	Carbonic anhydrase I	Lyase	P00915
Uncaria rhynchophylla(gouteng)	TCMT136	CA12	Carbonic anhydrase XII	Lyase	O43570
Uncaria rhynchophylla(gouteng)	TCMT225	CA13	Carbonic anhydrase XIII	Lyase	Q8N1Q1
Uncaria rhynchophylla(gouteng)	TCMT135	CA14	Carbonic anhydrase XIV	Lyase	Q9ULX7
Uncaria rhynchophylla(gouteng)	TCMT134	CA2	Carbonic anhydrase II	Lyase	P00918
Uncaria rhynchophylla(gouteng)	TCMT143	CA3	Carbonic anhydrase III	Lyase	P07451
Uncaria rhynchophylla(gouteng)	TCMT142	CA4	Carbonic anhydrase IV	Lyase	P22748
Uncaria rhynchophylla(gouteng)	TCMT141	CA5A	Carbonic anhydrase VA	Lyase	P35218
Uncaria rhynchophylla(gouteng)	TCMT140	CA5B	Carbonic anhydrase VB	Lyase	Q9Y2D0
Uncaria rhynchophylla(gouteng)	TCMT139	CA6	Carbonic anhydrase VI	Lyase	P23280
Uncaria rhynchophylla(gouteng)	TCMT138	CA7	Carbonic anhydrase VII	Lyase	P43166
Uncaria rhynchophylla(gouteng)	TCMT137	CA9	Carbonic anhydrase IX	Lyase	Q16790
Uncaria rhynchophylla(gouteng)	TCMT83	CD38	Lymphocyte differentiation antigen CD38	Unclassified	P28907
Uncaria rhynchophylla(gouteng)	TCMT355	CSNK1D	Casein kinase I delta	Kinase	P48730
Uncaria rhynchophylla(gouteng)	TCMT640	CTSD	Cathepsin D	Unclassified	P07339
Uncaria rhynchophylla(gouteng)	TCMT609	CTSL	Cathepsin L	Unclassified	P07711
Uncaria rhynchophylla(gouteng)	TCMT156	CYP19A1	Cytochrome P450 19A1	Oxidoreductase	P11511
Uncaria rhynchophylla(gouteng)	TCMT219	CYP1A2	Cytochrome P450 1A2	Oxidoreductase	P05177
Uncaria rhynchophylla(gouteng)	TCMT206	CYP2A6	Cytochrome P450 2A6	Oxidoreductase	P11509
Uncaria rhynchophylla(gouteng)	TCMT87	CYP2C9	Cytochrome P450 2C9	Oxidoreductase	P11712
Uncaria rhynchophylla(gouteng)	TCMT34	CYP2D6	Cytochrome P450 2D6	Oxidoreductase	P10635
Uncaria rhynchophylla(gouteng)	TCMT33	CYP3A4	Cytochrome P450 3A4	Oxidoreductase	P08684
Uncaria rhynchophylla(gouteng)	TCMT261	DAPK1	Death-associated protein kinase 1	Kinase	P53355
Uncaria rhynchophylla(gouteng)	TCMT281	DPP4	Dipeptidyl peptidase IV	Unclassified	P27487
Uncaria rhynchophylla(gouteng)	TCMT27	DRD1	Dopamine D1 receptor	GPCR	P21728
Uncaria rhynchophylla(gouteng)	TCMT38	DRD2	Dopamine D2 receptor	GPCR	P14416
Uncaria rhynchophylla(gouteng)	TCMT189	DUSP3	Dual specificity protein phosphatase 3	Hydrolase	P51452
Uncaria rhynchophylla(gouteng)	TCMT751	DYRK1A	Dual-specificity tyrosine-phosphorylation regulated kinase 1A	Kinase	Q13627
Uncaria rhynchophylla(gouteng)	TCMT417	DYRK2	Dual-specificity tyrosine-phosphorylation regulated kinase 2	Kinase	Q92630
Uncaria rhynchophylla(gouteng)	TCMT763	DYRK3	Dual-specificity tyrosine-phosphorylation regulated kinase 3	Kinase	O43781
Uncaria rhynchophylla(gouteng)	TCMT423	EGFR	Epidermal growth factor receptor erbB1	Kinase	P00533
Uncaria rhynchophylla(gouteng)	TCMT1	EHMT2	Histone-lysine N-methyltransferase, H3 lysine-9 specific 3	Transferase	Q96KQ7
Uncaria rhynchophylla(gouteng)	TCMT158	EPHX2	Epoxide hydratase	Lyase	P34913
Uncaria rhynchophylla(gouteng)	TCMT82	ESR1	Estrogen receptor alpha	Nuclear receptor	P03372
Uncaria rhynchophylla(gouteng)	TCMT601	F2	Thrombin	Unclassified	P00734
Uncaria rhynchophylla(gouteng)	TCMT60	FASN	Fatty acid synthase	Unclassified	P49327
Uncaria rhynchophylla(gouteng)	TCMT18	GAA	Lysosomal alpha-glucosidase	Hydrolase	P10253
Uncaria rhynchophylla(gouteng)	TCMT265	GSK3B	Glycogen synthase kinase-3 beta	Kinase	P49841
Uncaria rhynchophylla(gouteng)	TCMT161	HCAR2	Hydroxycarboxylic acid receptor 2	GPCR	Q8TDS4
Uncaria rhynchophylla(gouteng)	TCMT11	HIF1A	Hypoxia-inducible factor 1 alpha	Transcription factor	Q16665
Uncaria rhynchophylla(gouteng)	TCMT174	HSD11B1	11-beta-hydroxysteroid dehydrogenase 1	Oxidoreductase	P28845
Uncaria rhynchophylla(gouteng)	TCMT36	HTR1A	Serotonin 1a (5-HT1a) receptor	GPCR	P08908
Uncaria rhynchophylla(gouteng)	TCMT37	HTR2A	Serotonin 2a (5-HT2a) receptor	GPCR	P28223
Uncaria rhynchophylla(gouteng)	TCMT41	IDH1	Isocitrate dehydrogenase [NADP] cytoplasmic	Oxidoreductase	O75874
Uncaria rhynchophylla(gouteng)	TCMT307	KCNH2	HERG	Ion channel	Q12809
Uncaria rhynchophylla(gouteng)	TCMT8	KDM4E	Lysine-specific demethylase 4D-like	Oxidoreductase	B2RXH2
Uncaria rhynchophylla(gouteng)	TCMT195	MAP2K1	Dual specificity mitogen-activated protein kinase kinase 1	Kinase	Q02750
Uncaria rhynchophylla(gouteng)	TCMT80	MAPK1	MAP kinase ERK2	Kinase	P28482
Uncaria rhynchophylla(gouteng)	TCMT507	MAPK14	MAP kinase p38 alpha	Kinase	Q16539
Uncaria rhynchophylla(gouteng)	TCMT466	MAPK9	c-Jun N-terminal kinase 2	Kinase	P45984
Uncaria rhynchophylla(gouteng)	TCMT460	MAPKAPK2	MAP kinase-activated protein kinase 2	Kinase	P49137
Uncaria rhynchophylla(gouteng)	TCMT2	MAPT	Microtubule-associated protein tau	Unclassified	P10636
Uncaria rhynchophylla(gouteng)	TCMT295	MMP1	Matrix metalloproteinase-1	Hydrolase	P03956
Uncaria rhynchophylla(gouteng)	TCMT306	MMP2	Matrix metalloproteinase-2	Hydrolase	P08253
Uncaria rhynchophylla(gouteng)	TCMT321	MMP9	Matrix metalloproteinase 9	Hydrolase	P14780
Uncaria rhynchophylla(gouteng)	TCMT95	MPG	DNA-3-methyladenine glycosylase	Hydrolase	P29372
Uncaria rhynchophylla(gouteng)	TCMT407	MYLK	Myosin light chain kinase, smooth muscle	Kinase	Q15746
Uncaria rhynchophylla(gouteng)	TCMT445	NEK2	Serine/threonine-protein kinase NEK2	Kinase	P51955
Uncaria rhynchophylla(gouteng)	TCMT462	NEK6	Serine/threonine-protein kinase NEK6	Kinase	Q9HC98
Uncaria rhynchophylla(gouteng)	TCMT6	NFKB1	Nuclear factor NF-kappa-B p105 subunit	Transcription factor	P19838
Uncaria rhynchophylla(gouteng)	TCMT566	NOS2	Nitric oxide synthase, inducible	Oxidoreductase	P35228
Uncaria rhynchophylla(gouteng)	TCMT273	NR1H4	Bile acid receptor FXR	Nuclear receptor	Q96RI1
Uncaria rhynchophylla(gouteng)	TCMT226	PDPK1	3-phosphoinositide dependent protein kinase-1	Kinase	O15530
Uncaria rhynchophylla(gouteng)	TCMT239	PIM1	Serine/threonine-protein kinase PIM1	Kinase	P11309
Uncaria rhynchophylla(gouteng)	TCMT473	PIM3	Serine/threonine-protein kinase PIM3	Kinase	Q86V86
Uncaria rhynchophylla(gouteng)	TCMT484	PLK1	Serine/threonine-protein kinase PLK1	Kinase	P53350
Uncaria rhynchophylla(gouteng)	TCMT17	POLB	DNA polymerase beta	Transferase	P06746
Uncaria rhynchophylla(gouteng)	TCMT63	PPARA	Peroxisome proliferator-activated receptor alpha	Nuclear receptor	Q07869
Uncaria rhynchophylla(gouteng)	TCMT151	PRKCA	Protein kinase C alpha	Kinase	P17252
Uncaria rhynchophylla(gouteng)	TCMT101	PTPN1	Protein-tyrosine phosphatase 1B	Hydrolase	P18031
Uncaria rhynchophylla(gouteng)	TCMT190	PTPN2	T-cell protein-tyrosine phosphatase	Hydrolase	P17706
Uncaria rhynchophylla(gouteng)	TCMT171	PTPN6	Protein-tyrosine phosphatase 1C	Hydrolase	P29350
Uncaria rhynchophylla(gouteng)	TCMT103	PTPRF	Receptor-type tyrosine-protein phosphatase F (LAR)	Hydrolase	P10586
Uncaria rhynchophylla(gouteng)	TCMT150	RORC	Nuclear receptor ROR-gamma	Nuclear receptor	P51449
Uncaria rhynchophylla(gouteng)	TCMT69	THRB	Thyroid hormone receptor beta-1	Nuclear receptor	P10828
Uncaria rhynchophylla(gouteng)	TCMT100	TTR	Transthyretin	Unclassified	P02766
Uncaria rhynchophylla(gouteng)	TCMT159	TYR	Tyrosinase	Oxidoreductase	P14679
Uncaria rhynchophylla(gouteng)	TCMT162	UGT1A1	UDP-glucuronosyltransferase 1-1	Transferase	P22309
Alisma plantago-aquatica L.(zexie)	TCMT210	CES2	Carboxylesterase 2	Hydrolase	O00748
Alisma plantago-aquatica L.(zexie)	TCMT41	IDH1	Isocitrate dehydrogenase [NADP] cytoplasmic	Oxidoreductase	O75874
