# Supplementary material for: Elucidating the anti-hypertensive mechanisms of Uncaria rhynchophylla-Alisma plantago-aquatica L: an integrated network pharmacology, cluster analysis, and molecular docking approach
Source: Front Chem. 2024 Feb 29;12:1356458. doi: 10.3389/fchem.2024.1356458 (PMC10941343; doi:10.3389/fchem.2024.1356458)
Supplement: Supplementary file 8 [file Table10.XLSX]

## Sheet: GO_BP _cluster1 
Supplementary Table S10. GO and KEGG pathway analysis for cluster 1
ID	Description	GeneRatio	BgRatio	pvalue	p.adjust	qvalue	geneID	Count
GO:0032496	response to lipopolysaccharide	22/44	339/18903	2.83e-27	8.03e-24	2.42e-24	MAPK8/SERPINE1/IL6/MPO/TNF/IL1A/AKT1/VCAM1/NOS2/SELE/CCL2/CXCL10/FOS/CXCL8/REN/NOS3/IL1B/CSF2/IL10/CASP3/PTGS2/TGFB1	22
GO:0002237	response to molecule of bacterial origin	22/44	360/18903	1.08e-26	1.53e-23	4.62e-24	MAPK8/SERPINE1/IL6/MPO/TNF/IL1A/AKT1/VCAM1/NOS2/SELE/CCL2/CXCL10/FOS/CXCL8/REN/NOS3/IL1B/CSF2/IL10/CASP3/PTGS2/TGFB1	22
GO:0000302	response to reactive oxygen species	15/44	204/18903	3.26e-19	3.08e-16	9.27e-17	MAPK8/IL6/MPO/IL1A/HIF1A/AKT1/MMP9/FOS/NOS3/HMOX1/EGFR/IL10/CASP3/STAT1/MMP2	15
GO:0062197	cellular response to chemical stress	17/44	345/18903	8.2e-19	5.81e-16	1.75e-16	MAPK8/IL6/MPO/TNF/HIF1A/AKT1/MMP3/MMP9/FOS/NOS3/HMOX1/EGFR/IL10/CASP3/CAV1/PTGS2/MMP2	17
GO:0071222	cellular response to lipopolysaccharide	15/44	222/18903	1.18e-18	6.23e-16	1.88e-16	MAPK8/SERPINE1/IL6/TNF/IL1A/AKT1/NOS2/CCL2/CXCL10/CXCL8/NOS3/IL1B/CSF2/IL10/TGFB1	15
GO:0006979	response to oxidative stress	18/44	434/18903	1.32e-18	6.23e-16	1.88e-16	MAPK8/IL6/MPO/TNF/IL1A/HIF1A/AKT1/MMP3/MMP9/FOS/NOS3/HMOX1/EGFR/IL10/CASP3/STAT1/PTGS2/MMP2	18
GO:0071219	cellular response to molecule of bacterial origin	15/44	234/18903	2.62e-18	1.06e-15	3.19e-16	MAPK8/SERPINE1/IL6/TNF/IL1A/AKT1/NOS2/CCL2/CXCL10/CXCL8/NOS3/IL1B/CSF2/IL10/TGFB1	15
GO:0050900	leukocyte migration	17/44	398/18903	9.13e-18	3.24e-15	9.75e-16	SERPINE1/IL6/TNF/IL1A/AKT1/VEGFA/VCAM1/SELE/CCL2/CXCL10/MMP9/CXCL8/IL1B/HMOX1/IL10/ICAM1/MMP2	17
GO:0071216	cellular response to biotic stimulus	15/44	261/18903	1.36e-17	4.28e-15	1.29e-15	MAPK8/SERPINE1/IL6/TNF/IL1A/AKT1/NOS2/CCL2/CXCL10/CXCL8/NOS3/IL1B/CSF2/IL10/TGFB1	15
GO:0097191	extrinsic apoptotic signaling pathway	14/44	224/18903	6.01e-17	1.7e-14	5.13e-15	SERPINE1/TNF/IL1A/AKT1/NGF/IL2/IFNG/NOS3/IL1B/HMOX1/CSF2/CAV1/ICAM1/TGFB1	14
GO:0048660	regulation of smooth muscle cell proliferation	13/44	175/18903	9.46e-17	2.44e-14	7.34e-15	IL6/TNF/AKT1/PPARG/MMP9/IFNG/NOS3/HMOX1/IL10/STAT1/PTGS2/MMP2/TGFB1	13
GO:0048659	smooth muscle cell proliferation	13/44	179/18903	1.27e-16	3.01e-14	9.06e-15	IL6/TNF/AKT1/PPARG/MMP9/IFNG/NOS3/HMOX1/IL10/STAT1/PTGS2/MMP2/TGFB1	13
GO:0036293	response to decreased oxygen levels	15/44	309/18903	1.7e-16	3.71e-14	1.12e-14	TNF/IL1A/HIF1A/AKT1/VEGFA/VCAM1/PPARG/NOS2/PPARA/FOS/HMOX1/CASP3/CAV1/PTGS2/MMP2	15
GO:0033002	muscle cell proliferation	14/44	247/18903	2.37e-16	4.81e-14	1.45e-14	IL6/TNF/AKT1/PPARG/MMP9/FOS/IFNG/NOS3/HMOX1/IL10/STAT1/PTGS2/MMP2/TGFB1	14
GO:0022407	regulation of cell-cell adhesion	17/44	490/18903	2.95e-16	5.57e-14	1.68e-14	IL6/TNF/IL1A/AKT1/VEGFA/VCAM1/PPARA/SELE/CCL2/CD40LG/IL2/IFNG/IL1B/IL10/CASP3/CAV1/TGFB1	17
GO:0007159	leukocyte cell-cell adhesion	16/44	414/18903	5e-16	8.87e-14	2.67e-14	IL6/TNF/IL1A/AKT1/VCAM1/PPARA/SELE/CCL2/CD40LG/IL2/IFNG/IL1B/IL10/CASP3/CAV1/ICAM1	16
GO:0070482	response to oxygen levels	15/44	337/18903	6.17e-16	1.03e-13	3.1e-14	TNF/IL1A/HIF1A/AKT1/VEGFA/VCAM1/PPARG/NOS2/PPARA/FOS/HMOX1/CASP3/CAV1/PTGS2/MMP2	15
GO:0045765	regulation of angiogenesis	15/44	349/18903	1.04e-15	1.63e-13	4.91e-14	SERPINE1/IL6/TNF/IL1A/HIF1A/VEGFA/PPARG/CXCL10/CXCL8/NOS3/IL1B/KDR/HMOX1/IL10/STAT1	15
GO:1901342	regulation of vasculature development	15/44	355/18903	1.33e-15	1.99e-13	5.99e-14	SERPINE1/IL6/TNF/IL1A/HIF1A/VEGFA/PPARG/CXCL10/CXCL8/NOS3/IL1B/KDR/HMOX1/IL10/STAT1	15
GO:0034599	cellular response to oxidative stress	14/44	288/18903	2.02e-15	2.87e-13	8.63e-14	MAPK8/IL6/MPO/TNF/HIF1A/AKT1/MMP3/MMP9/FOS/NOS3/HMOX1/EGFR/IL10/MMP2	14
GO:0001666	response to hypoxia	14/44	296/18903	2.96e-15	4e-13	1.2e-13	TNF/IL1A/HIF1A/VEGFA/VCAM1/PPARG/NOS2/PPARA/FOS/HMOX1/CASP3/CAV1/PTGS2/MMP2	14
GO:1903037	regulation of leukocyte cell-cell adhesion	15/44	377/18903	3.24e-15	4.18e-13	1.26e-13	IL6/TNF/IL1A/AKT1/VCAM1/PPARA/SELE/CCL2/CD40LG/IL2/IFNG/IL1B/IL10/CASP3/CAV1	15
GO:0001819	positive regulation of cytokine production	16/44	486/18903	6.14e-15	7.57e-13	2.28e-13	SERPINE1/IL6/TNF/IL1A/HIF1A/NOS2/CD40LG/IL2/IFNG/IL1B/HMOX1/CSF2/IL10/STAT1/PTGS2/TGFB1	16
GO:0001936	regulation of endothelial cell proliferation	12/44	183/18903	7.59e-15	8.61e-13	2.59e-13	TNF/HIF1A/AKT1/VEGFA/PPARG/CCL2/KDR/EGF/HMOX1/IL10/STAT1/CAV1	12
GO:0097696	receptor signaling pathway via STAT	12/44	183/18903	7.59e-15	8.61e-13	2.59e-13	IL6/TNF/PPARG/CCL2/IL2/IFNG/EGF/CSF2/IL10/STAT1/CAV1/TGFB1	12
GO:1905952	regulation of lipid localization	12/44	185/18903	8.65e-15	9.44e-13	2.84e-13	IL6/TNF/IL1A/AKT1/PPARG/PPARA/SPP1/CRP/REN/IL1B/EGF/CAV1	12
GO:1904019	epithelial cell apoptotic process	11/44	137/18903	1.21e-14	1.27e-12	3.81e-13	SERPINE1/IL6/TNF/PPARA/CCL2/CD40LG/KDR/HMOX1/IL10/CASP3/ICAM1	11
GO:0048661	positive regulation of smooth muscle cell proliferation	10/44	98/18903	1.88e-14	1.9e-12	5.73e-13	IL6/TNF/AKT1/MMP9/HMOX1/IL10/STAT1/PTGS2/MMP2/TGFB1	10
GO:0001935	endothelial cell proliferation	12/44	199/18903	2.08e-14	2.04e-12	6.14e-13	TNF/HIF1A/AKT1/VEGFA/PPARG/CCL2/KDR/EGF/HMOX1/IL10/STAT1/CAV1	12
GO:0042060	wound healing	15/44	442/18903	3.34e-14	3.16e-12	9.5e-13	SERPINE1/IL6/TNF/IL1A/HIF1A/VEGFA/PPARG/PPARA/CD40LG/NOS3/KDR/HMOX1/CASP3/CAV1/TGFB1	15
GO:0009314	response to radiation	15/44	452/18903	4.62e-14	4.23e-12	1.27e-12	MAPK8/TNF/IL1A/HIF1A/AKT1/VCAM1/MMP3/MMP1/CXCL10/MMP9/FOS/EGFR/CASP3/PTGS2/MMP2	15
GO:0033138	positive regulation of peptidyl-serine phosphorylation	10/44	108/18903	5.11e-14	4.53e-12	1.36e-12	IL6/TNF/AKT1/VEGFA/NGF/IFNG/EGFR/CAV1/PTGS2/TGFB1	10
GO:0010632	regulation of epithelial cell migration	13/44	292/18903	7.39e-14	6.35e-12	1.91e-12	TNF/HIF1A/AKT1/VEGFA/PPARG/MMP9/IFNG/NOS3/KDR/EGF/HMOX1/PTGS2/TGFB1	13
GO:0006809	nitric oxide biosynthetic process	9/44	76/18903	1.07e-13	8.89e-12	2.68e-12	TNF/AKT1/NOS2/IFNG/NOS3/IL1B/IL10/CAV1/PTGS2	9
GO:0050673	epithelial cell proliferation	15/44	481/18903	1.14e-13	9.26e-12	2.79e-12	IL6/TNF/HIF1A/AKT1/VEGFA/PPARG/CCL2/KDR/EGF/HMOX1/EGFR/IL10/STAT1/CAV1/TGFB1	15
GO:0002685	regulation of leukocyte migration	12/44	231/18903	1.24e-13	9.59e-12	2.89e-12	SERPINE1/IL6/TNF/IL1A/AKT1/VEGFA/SELE/CCL2/CXCL10/CXCL8/HMOX1/ICAM1	12
GO:0045785	positive regulation of cell adhesion	15/44	484/18903	1.25e-13	9.59e-12	2.89e-12	IL6/TNF/IL1A/AKT1/VEGFA/VCAM1/SELE/CCL2/CD40LG/IL2/IFNG/IL1B/KDR/IL10/CAV1	15
GO:2001234	negative regulation of apoptotic signaling pathway	12/44	233/18903	1.38e-13	1.03e-11	3.1e-12	SERPINE1/TNF/IL1A/HIF1A/AKT1/MMP9/NOS3/IL1B/HMOX1/CSF2/ICAM1/PTGS2	12
GO:0010634	positive regulation of epithelial cell migration	11/44	176/18903	1.95e-13	1.42e-11	4.28e-12	HIF1A/AKT1/VEGFA/MMP9/IFNG/NOS3/KDR/EGF/HMOX1/PTGS2/TGFB1	11
GO:0046209	nitric oxide metabolic process	9/44	82/18903	2.17e-13	1.54e-11	4.63e-12	TNF/AKT1/NOS2/IFNG/NOS3/IL1B/IL10/CAV1/PTGS2	9
GO:2001057	reactive nitrogen species metabolic process	9/44	83/18903	2.43e-13	1.68e-11	5.06e-12	TNF/AKT1/NOS2/IFNG/NOS3/IL1B/IL10/CAV1/PTGS2	9
GO:0022409	positive regulation of cell-cell adhesion	13/44	322/18903	2.58e-13	1.74e-11	5.25e-12	IL6/TNF/IL1A/AKT1/VCAM1/SELE/CCL2/CD40LG/IL2/IFNG/IL1B/IL10/CAV1	13
GO:0050678	regulation of epithelial cell proliferation	14/44	414/18903	2.97e-13	1.96e-11	5.9e-12	TNF/HIF1A/AKT1/VEGFA/PPARG/CCL2/KDR/EGF/HMOX1/EGFR/IL10/STAT1/CAV1/TGFB1	14
GO:0070141	response to UV-A	6/44	14/18903	3.3e-13	2.13e-11	6.41e-12	AKT1/MMP3/MMP1/MMP9/EGFR/MMP2	6
GO:0032768	regulation of monooxygenase activity	8/44	57/18903	6.68e-13	4.21e-11	1.27e-11	TNF/IL1A/HIF1A/AKT1/IFNG/IL1B/EGFR/CAV1	8
GO:0033135	regulation of peptidyl-serine phosphorylation	10/44	143/18903	8.9e-13	5.49e-11	1.65e-11	IL6/TNF/AKT1/VEGFA/NGF/IFNG/EGFR/CAV1/PTGS2/TGFB1	10
GO:1903039	positive regulation of leukocyte cell-cell adhesion	12/44	275/18903	9.86e-13	5.95e-11	1.79e-11	IL6/TNF/IL1A/AKT1/VCAM1/SELE/CCL2/CD40LG/IL2/IFNG/IL1B/CAV1	12
GO:2001237	negative regulation of extrinsic apoptotic signaling pathway	9/44	99/18903	1.25e-12	7.36e-11	2.22e-11	SERPINE1/TNF/IL1A/AKT1/NOS3/IL1B/HMOX1/CSF2/ICAM1	9
GO:0010631	epithelial cell migration	13/44	366/18903	1.31e-12	7.6e-11	2.29e-11	TNF/HIF1A/AKT1/VEGFA/PPARG/MMP9/IFNG/NOS3/KDR/EGF/HMOX1/PTGS2/TGFB1	13
GO:0034614	cellular response to reactive oxygen species	10/44	150/18903	1.44e-12	7.94e-11	2.39e-11	MAPK8/IL6/MPO/AKT1/MMP9/FOS/NOS3/EGFR/IL10/MMP2	10
GO:0043535	regulation of blood vessel endothelial cell migration	10/44	150/18903	1.44e-12	7.94e-11	2.39e-11	TNF/HIF1A/AKT1/VEGFA/PPARG/NOS3/KDR/HMOX1/PTGS2/TGFB1	10
GO:0090132	epithelium migration	13/44	369/18903	1.46e-12	7.94e-11	2.39e-11	TNF/HIF1A/AKT1/VEGFA/PPARG/MMP9/IFNG/NOS3/KDR/EGF/HMOX1/PTGS2/TGFB1	13
GO:0062013	positive regulation of small molecule metabolic process	10/44	152/18903	1.65e-12	8.81e-11	2.65e-11	TNF/HIF1A/AKT1/PPARG/NOS2/PPARA/IFNG/NOS3/IL1B/PTGS2	10
GO:0090130	tissue migration	13/44	374/18903	1.73e-12	8.9e-11	2.68e-11	TNF/HIF1A/AKT1/VEGFA/PPARG/MMP9/IFNG/NOS3/KDR/EGF/HMOX1/PTGS2/TGFB1	13
GO:2001233	regulation of apoptotic signaling pathway	13/44	374/18903	1.73e-12	8.9e-11	2.68e-11	SERPINE1/TNF/IL1A/HIF1A/AKT1/MMP9/NOS3/IL1B/HMOX1/CSF2/CAV1/ICAM1/PTGS2	13
GO:0031667	response to nutrient levels	14/44	474/18903	1.86e-12	9.4e-11	2.83e-11	MAPK8/MPO/TNF/IL1A/AKT1/VCAM1/PPARG/PPARA/CXCL10/FOS/SPP1/HMOX1/STAT1/PTGS2	14
GO:2001236	regulation of extrinsic apoptotic signaling pathway	10/44	155/18903	2e-12	9.97e-11	3e-11	SERPINE1/TNF/IL1A/AKT1/NOS3/IL1B/HMOX1/CSF2/CAV1/ICAM1	10
GO:0010876	lipid localization	14/44	483/18903	2.39e-12	1.17e-10	3.52e-11	IL6/TNF/IL1A/AKT1/PPARG/NOS2/PPARA/SPP1/CRP/REN/IL1B/EGF/CAV1/PTGS2	14
GO:1904035	regulation of epithelial cell apoptotic process	9/44	110/18903	3.28e-12	1.58e-10	4.75e-11	SERPINE1/IL6/TNF/PPARA/CCL2/CD40LG/KDR/HMOX1/ICAM1	9
GO:0019221	cytokine-mediated signaling pathway	14/44	496/18903	3.42e-12	1.6e-10	4.81e-11	IL6/TNF/IL1A/HIF1A/AKT1/PPARG/CCL2/CXCL10/CXCL8/IFNG/IL1B/CSF2/STAT1/CAV1	14
GO:0071900	regulation of protein serine/threonine kinase activity	13/44	395/18903	3.44e-12	1.6e-10	4.81e-11	TNF/AKT1/VEGFA/PPARG/CD40LG/CDKN2A/IFNG/IL1B/EGF/EGFR/CASP3/CAV1/TGFB1	13
GO:0010594	regulation of endothelial cell migration	11/44	230/18903	3.67e-12	1.68e-10	5.05e-11	TNF/HIF1A/AKT1/VEGFA/PPARG/NOS3/KDR/EGF/HMOX1/PTGS2/TGFB1	11
GO:0007259	receptor signaling pathway via JAK-STAT	10/44	172/18903	5.68e-12	2.52e-10	7.6e-11	IL6/TNF/CCL2/IL2/IFNG/EGF/CSF2/IL10/STAT1/CAV1	10
GO:0050999	regulation of nitric-oxide synthase activity	7/44	42/18903	5.7e-12	2.52e-10	7.6e-11	TNF/IL1A/HIF1A/AKT1/IL1B/EGFR/CAV1	7
GO:0050727	regulation of inflammatory response	13/44	414/18903	6.2e-12	2.71e-10	8.15e-11	SERPINE1/IL6/TNF/MMP3/PPARG/PPARA/SELE/MMP9/IL2/IFNG/IL1B/IL10/PTGS2	13
GO:0043536	positive regulation of blood vessel endothelial cell migration	8/44	75/18903	6.61e-12	2.84e-10	8.55e-11	HIF1A/AKT1/VEGFA/NOS3/KDR/HMOX1/PTGS2/TGFB1	8
GO:1901214	regulation of neuron death	12/44	325/18903	7.02e-12	2.97e-10	8.95e-11	TNF/HIF1A/AKT1/PPARA/CCL2/NGF/FOS/IFNG/KDR/HMOX1/IL10/CASP3	12
GO:0043534	blood vessel endothelial cell migration	10/44	177/18903	7.56e-12	3.15e-10	9.49e-11	TNF/HIF1A/AKT1/VEGFA/PPARG/NOS3/KDR/HMOX1/PTGS2/TGFB1	10
GO:0048771	tissue remodeling	10/44	179/18903	8.46e-12	3.48e-10	1.05e-10	IL6/IL1A/HIF1A/PPARG/SPP1/IL2/NOS3/CAV1/MMP2/TGFB1	10
GO:0045766	positive regulation of angiogenesis	10/44	187/18903	1.31e-11	5.22e-10	1.57e-10	SERPINE1/IL1A/HIF1A/VEGFA/CXCL8/NOS3/IL1B/KDR/HMOX1/IL10	10
GO:1904018	positive regulation of vasculature development	10/44	187/18903	1.31e-11	5.22e-10	1.57e-10	SERPINE1/IL1A/HIF1A/VEGFA/CXCL8/NOS3/IL1B/KDR/HMOX1/IL10	10
GO:0010595	positive regulation of endothelial cell migration	9/44	131/18903	1.61e-11	6.35e-10	1.91e-10	HIF1A/AKT1/VEGFA/NOS3/KDR/EGF/HMOX1/PTGS2/TGFB1	9
GO:0002696	positive regulation of leukocyte activation	13/44	450/18903	1.76e-11	6.85e-10	2.06e-10	IL6/TNF/IL1A/AKT1/VCAM1/CCL2/CD40LG/IL2/IFNG/IL1B/IL10/CAV1/TGFB1	13
GO:0010038	response to metal ion	12/44	360/18903	2.31e-11	8.87e-10	2.67e-10	MAPK8/IL1A/HIF1A/AKT1/VCAM1/MMP9/FOS/HMOX1/EGFR/CASP3/CAV1/PTGS2	12
GO:0050867	positive regulation of cell activation	13/44	467/18903	2.8e-11	1.06e-09	3.18e-10	IL6/TNF/IL1A/AKT1/VCAM1/CCL2/CD40LG/IL2/IFNG/IL1B/IL10/CAV1/TGFB1	13
GO:0070997	neuron death	12/44	368/18903	2.99e-11	1.11e-09	3.35e-10	TNF/HIF1A/AKT1/PPARA/CCL2/NGF/FOS/IFNG/KDR/HMOX1/IL10/CASP3	12
GO:0043542	endothelial cell migration	11/44	281/18903	3.2e-11	1.18e-09	3.55e-10	TNF/HIF1A/AKT1/VEGFA/PPARG/NOS3/KDR/EGF/HMOX1/PTGS2/TGFB1	11
GO:0051098	regulation of binding	12/44	372/18903	3.38e-11	1.23e-09	3.7e-10	MAPK8/AKT1/PPARG/PPARA/NGF/MMP9/IFNG/EGF/HMOX1/IL10/CAV1/TGFB1	12
GO:0050863	regulation of T cell activation	12/44	376/18903	3.83e-11	1.38e-09	4.14e-10	IL6/IL1A/AKT1/VCAM1/CCL2/CD40LG/IL2/IFNG/IL1B/IL10/CASP3/CAV1	12
GO:0010575	positive regulation of vascular endothelial growth factor production	6/44	29/18903	5.09e-11	1.81e-09	5.43e-10	IL6/IL1A/HIF1A/IL1B/PTGS2/TGFB1	6
GO:0009411	response to UV	9/44	149/18903	5.16e-11	1.81e-09	5.44e-10	MAPK8/AKT1/MMP3/MMP1/MMP9/EGFR/CASP3/PTGS2/MMP2	9
GO:0001667	ameboidal-type cell migration	13/44	492/18903	5.34e-11	1.85e-09	5.56e-10	TNF/HIF1A/AKT1/VEGFA/PPARG/MMP9/IFNG/NOS3/KDR/EGF/HMOX1/PTGS2/TGFB1	13
GO:0045834	positive regulation of lipid metabolic process	9/44	154/18903	6.94e-11	2.37e-09	7.14e-10	TNF/IL1A/AKT1/PPARG/PPARA/IFNG/IL1B/PTGS2/TGFB1	9
GO:0032368	regulation of lipid transport	9/44	155/18903	7.36e-11	2.49e-09	7.48e-10	IL1A/AKT1/PPARG/PPARA/SPP1/REN/IL1B/EGF/CAV1	9
GO:0051251	positive regulation of lymphocyte activation	12/44	400/18903	7.83e-11	2.61e-09	7.87e-10	IL6/IL1A/AKT1/VCAM1/CCL2/CD40LG/IL2/IFNG/IL1B/IL10/CAV1/TGFB1	12
GO:1902893	regulation of miRNA transcription	7/44	61/18903	8.92e-11	2.94e-09	8.85e-10	TNF/HIF1A/PPARG/PPARA/FOS/IL10/TGFB1	7
GO:0045428	regulation of nitric oxide biosynthetic process	7/44	62/18903	1e-10	3.23e-09	9.73e-10	TNF/AKT1/IFNG/IL1B/IL10/CAV1/PTGS2	7
GO:0061614	miRNA transcription	7/44	62/18903	1e-10	3.23e-09	9.73e-10	TNF/HIF1A/PPARG/PPARA/FOS/IL10/TGFB1	7
GO:0018105	peptidyl-serine phosphorylation	11/44	313/18903	1.02e-10	3.24e-09	9.74e-10	MAPK8/IL6/TNF/AKT1/VEGFA/NGF/IFNG/EGFR/CAV1/PTGS2/TGFB1	11
GO:0010573	vascular endothelial growth factor production	7/44	63/18903	1.13e-10	3.55e-09	1.07e-09	IL6/TNF/IL1A/HIF1A/IL1B/PTGS2/TGFB1	7
GO:0030856	regulation of epithelial cell differentiation	9/44	164/18903	1.22e-10	3.81e-09	1.15e-09	SERPINE1/TNF/IL1A/VEGFA/MMP9/IFNG/IL1B/STAT1/CAV1	9
GO:0060326	cell chemotaxis	11/44	319/18903	1.24e-10	3.83e-09	1.15e-09	SERPINE1/IL6/VEGFA/VCAM1/CCL2/CXCL10/CXCL8/IL1B/KDR/IL10/MMP2	11
GO:0051341	regulation of oxidoreductase activity	8/44	108/18903	1.3e-10	3.98e-09	1.2e-09	TNF/IL1A/HIF1A/AKT1/IFNG/IL1B/EGFR/CAV1	8
GO:0009416	response to light stimulus	11/44	321/18903	1.33e-10	4.01e-09	1.21e-09	MAPK8/HIF1A/AKT1/MMP3/MMP1/MMP9/FOS/EGFR/CASP3/PTGS2/MMP2	11
GO:0080164	regulation of nitric oxide metabolic process	7/44	65/18903	1.41e-10	4.18e-09	1.26e-09	TNF/AKT1/IFNG/IL1B/IL10/CAV1/PTGS2	7
GO:1905953	negative regulation of lipid localization	7/44	65/18903	1.41e-10	4.18e-09	1.26e-09	IL6/TNF/AKT1/PPARG/PPARA/CRP/EGF	7
GO:0072577	endothelial cell apoptotic process	7/44	66/18903	1.58e-10	4.62e-09	1.39e-09	SERPINE1/TNF/CCL2/CD40LG/KDR/IL10/ICAM1	7
GO:0018209	peptidyl-serine modification	11/44	332/18903	1.9e-10	5.51e-09	1.66e-09	MAPK8/IL6/TNF/AKT1/VEGFA/NGF/IFNG/EGFR/CAV1/PTGS2/TGFB1	11
GO:1904892	regulation of receptor signaling pathway via STAT	8/44	115/18903	2.17e-10	6.19e-09	1.86e-09	IL6/TNF/PPARG/IFNG/EGF/IL10/CAV1/TGFB1	8
GO:0010469	regulation of signaling receptor activity	9/44	175/18903	2.18e-10	6.19e-09	1.86e-09	SERPINE1/TNF/HIF1A/PPARG/PPARA/CCL2/IFNG/EGF/IL10	9
GO:0062012	regulation of small molecule metabolic process	11/44	339/18903	2.37e-10	6.61e-09	1.99e-09	TNF/HIF1A/AKT1/PPARG/NOS2/PPARA/IFNG/NOS3/IL1B/CAV1/PTGS2	11
GO:0050870	positive regulation of T cell activation	10/44	251/18903	2.38e-10	6.61e-09	1.99e-09	IL6/IL1A/AKT1/VCAM1/CCL2/CD40LG/IL2/IFNG/IL1B/CAV1	10
GO:0048732	gland development	12/44	441/18903	2.4e-10	6.62e-09	1.99e-09	IL6/TNF/HIF1A/AKT1/VEGFA/EGF/HMOX1/EGFR/IL10/CAV1/MMP2/TGFB1	12
GO:0071276	cellular response to cadmium ion	6/44	37/18903	2.46e-10	6.7e-09	2.02e-09	MAPK8/AKT1/MMP9/FOS/HMOX1/EGFR	6
GO:0034612	response to tumor necrosis factor	10/44	254/18903	2.67e-10	7.22e-09	2.17e-09	TNF/AKT1/VCAM1/SELE/CCL2/FOS/CXCL8/CASP3/STAT1/PTGS2	10
GO:0010742	macrophage derived foam cell differentiation	6/44	38/18903	2.91e-10	7.8e-09	2.35e-09	PPARG/PPARA/CRP/CSF2/STAT1/TGFB1	6
GO:1903829	positive regulation of protein localization	12/44	451/18903	3.11e-10	8.24e-09	2.48e-09	MAPK8/TNF/IL1A/HIF1A/AKT1/PPARG/IFNG/IL1B/EGF/EGFR/PTGS2/TGFB1	12
GO:0051101	regulation of DNA binding	8/44	121/18903	3.26e-10	8.45e-09	2.54e-09	MAPK8/PPARG/NGF/MMP9/IFNG/EGF/HMOX1/TGFB1	8
GO:0150076	neuroinflammatory response	7/44	73/18903	3.26e-10	8.45e-09	2.54e-09	IL6/TNF/MMP3/MMP9/IFNG/IL1B/PTGS2	7
GO:0090594	inflammatory response to wounding	5/44	17/18903	3.27e-10	8.45e-09	2.54e-09	IL1A/HIF1A/PPARG/HMOX1/TGFB1	5
GO:0051090	regulation of DNA-binding transcription factor activity	12/44	454/18903	3.35e-10	8.57e-09	2.58e-09	MAPK8/IL6/TNF/AKT1/VEGFA/PPARG/CD40LG/CDKN2A/IL1B/HMOX1/IL10/CAV1	12
GO:0090077	foam cell differentiation	6/44	39/18903	3.44e-10	8.7e-09	2.62e-09	PPARG/PPARA/CRP/CSF2/STAT1/TGFB1	6
GO:2000628	regulation of miRNA metabolic process	7/44	74/18903	3.6e-10	9.03e-09	2.72e-09	TNF/HIF1A/PPARG/PPARA/FOS/IL10/TGFB1	7
GO:0050730	regulation of peptidyl-tyrosine phosphorylation	10/44	266/18903	4.19e-10	1.04e-08	3.14e-09	IL6/TNF/VEGFA/IL2/IFNG/EGF/CSF2/EGFR/CAV1/TGFB1	10
GO:0032103	positive regulation of response to external stimulus	12/44	464/18903	4.3e-10	1.06e-08	3.19e-09	SERPINE1/IL6/TNF/VEGFA/CXCL10/CXCL8/IL2/IFNG/IL1B/KDR/PTGS2/TGFB1	12
GO:0070663	regulation of leukocyte proliferation	10/44	269/18903	4.67e-10	1.14e-08	3.44e-09	IL6/IL1A/VCAM1/CD40LG/IL2/CRP/IL1B/CSF2/IL10/CASP3	10
GO:0150077	regulation of neuroinflammatory response	6/44	41/18903	4.72e-10	1.14e-08	3.44e-09	IL6/TNF/MMP3/MMP9/IL1B/PTGS2	6
GO:0050731	positive regulation of peptidyl-tyrosine phosphorylation	9/44	193/18903	5.21e-10	1.25e-08	3.77e-09	IL6/TNF/VEGFA/IL2/IFNG/EGF/CSF2/EGFR/TGFB1	9
GO:1903131	mononuclear cell differentiation	12/44	473/18903	5.35e-10	1.28e-08	3.84e-09	IL6/IL1A/VEGFA/VCAM1/PPARG/CD40LG/FOS/IL2/IFNG/IL1B/CSF2/IL10	12
GO:0002697	regulation of immune effector process	11/44	379/18903	7.72e-10	1.83e-08	5.49e-09	IL6/TNF/NOS2/CD40LG/IL2/IFNG/IL1B/HMOX1/IL10/ICAM1/TGFB1	11
GO:0018108	peptidyl-tyrosine phosphorylation	11/44	380/18903	7.94e-10	1.86e-08	5.6e-09	IL6/TNF/VEGFA/IL2/IFNG/KDR/EGF/CSF2/EGFR/CAV1/TGFB1	11
GO:0018212	peptidyl-tyrosine modification	11/44	382/18903	8.39e-10	1.95e-08	5.87e-09	IL6/TNF/VEGFA/IL2/IFNG/KDR/EGF/CSF2/EGFR/CAV1/TGFB1	11
GO:0140353	lipid export from cell	6/44	47/18903	1.12e-09	2.55e-08	7.68e-09	IL1A/NOS2/SPP1/REN/IL1B/PTGS2	6
GO:1902895	positive regulation of miRNA transcription	6/44	47/18903	1.12e-09	2.55e-08	7.68e-09	TNF/HIF1A/PPARG/FOS/IL10/TGFB1	6
GO:0019915	lipid storage	7/44	87/18903	1.14e-09	2.58e-08	7.77e-09	IL6/TNF/PPARG/PPARA/CRP/IL1B/CAV1	7
GO:0009612	response to mechanical stimulus	9/44	211/18903	1.15e-09	2.58e-08	7.77e-09	MAPK8/MPO/TNF/CXCL10/FOS/IL1B/STAT1/PTGS2/MMP2	9
GO:0046889	positive regulation of lipid biosynthetic process	7/44	88/18903	1.24e-09	2.77e-08	8.33e-09	TNF/IL1A/AKT1/PPARA/IFNG/IL1B/PTGS2	7
GO:0006953	acute-phase response	6/44	48/18903	1.27e-09	2.82e-08	8.49e-09	IL6/TNF/IL1A/CRP/IL1B/PTGS2	6
GO:0010888	negative regulation of lipid storage	5/44	22/18903	1.38e-09	3.04e-08	9.14e-09	IL6/TNF/PPARG/PPARA/CRP	5
GO:0035094	response to nicotine	6/44	49/18903	1.45e-09	3.15e-08	9.47e-09	TNF/VCAM1/PPARA/HMOX1/CASP3/MMP2	6
GO:0010586	miRNA metabolic process	7/44	90/18903	1.45e-09	3.15e-08	9.47e-09	TNF/HIF1A/PPARG/PPARA/FOS/IL10/TGFB1	7
GO:0043491	protein kinase B signaling	9/44	218/18903	1.53e-09	3.28e-08	9.88e-09	TNF/AKT1/PPARA/CCL2/IL1B/KDR/EGF/EGFR/TGFB1	9
GO:0002687	positive regulation of leukocyte migration	8/44	148/18903	1.63e-09	3.46e-08	1.04e-08	SERPINE1/IL6/TNF/IL1A/VEGFA/CXCL10/CXCL8/ICAM1	8
GO:0030099	myeloid cell differentiation	11/44	407/18903	1.63e-09	3.46e-08	1.04e-08	TNF/HIF1A/VEGFA/PPARG/MMP9/FOS/IFNG/CSF2/CASP3/STAT1/TGFB1	11
GO:0007162	negative regulation of cell adhesion	10/44	308/18903	1.73e-09	3.64e-08	1.1e-08	SERPINE1/AKT1/VEGFA/PPARA/IL2/CDKN2A/IL10/CASP3/MMP2/TGFB1	10
GO:0001890	placenta development	8/44	150/18903	1.81e-09	3.78e-08	1.14e-08	HIF1A/AKT1/PPARG/SPP1/CSF2/EGFR/IL10/PTGS2	8
GO:0050679	positive regulation of epithelial cell proliferation	9/44	224/18903	1.94e-09	4.02e-08	1.21e-08	TNF/HIF1A/AKT1/VEGFA/KDR/EGF/HMOX1/EGFR/IL10	9
GO:0007584	response to nutrient	8/44	154/18903	2.23e-09	4.59e-08	1.38e-08	IL1A/VCAM1/PPARG/CXCL10/SPP1/HMOX1/STAT1/PTGS2	8
GO:0071902	positive regulation of protein serine/threonine kinase activity	9/44	229/18903	2.36e-09	4.81e-08	1.45e-08	TNF/AKT1/VEGFA/CD40LG/IFNG/IL1B/EGF/EGFR/TGFB1	9
GO:0030857	negative regulation of epithelial cell differentiation	6/44	54/18903	2.65e-09	5.34e-08	1.61e-08	IL1A/VEGFA/MMP9/IFNG/STAT1/CAV1	6
GO:0032642	regulation of chemokine production	7/44	98/18903	2.65e-09	5.34e-08	1.61e-08	IL6/TNF/HIF1A/IFNG/IL1B/HMOX1/IL10	7
GO:0001503	ossification	11/44	429/18903	2.83e-09	5.58e-08	1.68e-08	IL6/TNF/HIF1A/AKT1/PPARG/MMP9/SPP1/EGFR/PTGS2/MMP2/TGFB1	11
GO:0031331	positive regulation of cellular catabolic process	11/44	429/18903	2.83e-09	5.58e-08	1.68e-08	IL6/TNF/HIF1A/AKT1/PPARA/IFNG/IL1B/KDR/EGF/HMOX1/CAV1	11
GO:0046883	regulation of hormone secretion	9/44	234/18903	2.85e-09	5.58e-08	1.68e-08	IL6/TNF/HIF1A/PPARG/NOS2/SPP1/IFNG/REN/IL1B	9
GO:0032602	chemokine production	7/44	99/18903	2.85e-09	5.58e-08	1.68e-08	IL6/TNF/HIF1A/IFNG/IL1B/HMOX1/IL10	7
GO:0072593	reactive oxygen species metabolic process	9/44	235/18903	2.96e-09	5.73e-08	1.72e-08	MPO/TNF/HIF1A/MMP3/NOS2/PPARA/CRP/NOS3/TGFB1	9
GO:1904645	response to amyloid-beta	6/44	55/18903	2.97e-09	5.73e-08	1.72e-08	TNF/VCAM1/MMP3/MMP9/ICAM1/MMP2	6
GO:0009410	response to xenobiotic stimulus	11/44	432/18903	3.04e-09	5.84e-08	1.76e-08	TNF/NOS2/FOS/REN/IL1B/HMOX1/IL10/CASP3/STAT1/PTGS2/MMP2	11
GO:0006869	lipid transport	11/44	433/18903	3.12e-09	5.94e-08	1.79e-08	IL1A/AKT1/PPARG/NOS2/PPARA/SPP1/REN/IL1B/EGF/CAV1/PTGS2	11
GO:2000630	positive regulation of miRNA metabolic process	6/44	56/18903	3.32e-09	6.28e-08	1.89e-08	TNF/HIF1A/PPARG/FOS/IL10/TGFB1	6
GO:0030595	leukocyte chemotaxis	9/44	240/18903	3.55e-09	6.68e-08	2.01e-08	SERPINE1/IL6/VEGFA/CCL2/CXCL10/CXCL8/IL1B/IL10/MMP2	9
GO:0002703	regulation of leukocyte mediated immunity	9/44	241/18903	3.68e-09	6.83e-08	2.05e-08	IL6/TNF/NOS2/IL2/IL1B/HMOX1/IL10/ICAM1/TGFB1	9
GO:0045936	negative regulation of phosphate metabolic process	11/44	440/18903	3.69e-09	6.83e-08	2.05e-08	TNF/AKT1/PPARG/PPARA/IL2/CDKN2A/IFNG/IL1B/CASP3/CAV1/TGFB1	11
GO:0043388	positive regulation of DNA binding	6/44	57/18903	3.7e-09	6.83e-08	2.05e-08	PPARG/NGF/MMP9/IFNG/EGF/TGFB1	6
GO:0032677	regulation of interleukin-8 production	7/44	103/18903	3.77e-09	6.86e-08	2.06e-08	SERPINE1/IL6/TNF/NOS2/CRP/IL1B/IL10	7
GO:0010563	negative regulation of phosphorus metabolic process	11/44	441/18903	3.77e-09	6.86e-08	2.06e-08	TNF/AKT1/PPARG/PPARA/IL2/CDKN2A/IFNG/IL1B/CASP3/CAV1/TGFB1	11
GO:0097529	myeloid leukocyte migration	9/44	242/18903	3.82e-09	6.9e-08	2.08e-08	SERPINE1/IL6/IL1A/VEGFA/CCL2/CXCL10/CXCL8/IL1B/MMP2	9
GO:0032944	regulation of mononuclear cell proliferation	9/44	243/18903	3.96e-09	7.11e-08	2.14e-08	IL6/IL1A/VCAM1/CD40LG/IL2/CRP/IL1B/IL10/CASP3	9
GO:0032637	interleukin-8 production	7/44	104/18903	4.03e-09	7.19e-08	2.16e-08	SERPINE1/IL6/TNF/NOS2/CRP/IL1B/IL10	7
GO:0048545	response to steroid hormone	10/44	339/18903	4.35e-09	7.72e-08	2.32e-08	IL6/TNF/PPARA/FOS/SPP1/IL10/CASP3/CAV1/PTGS2/TGFB1	10
GO:0007566	embryo implantation	6/44	59/18903	4.58e-09	8.03e-08	2.42e-08	VEGFA/MMP9/SPP1/IL1B/PTGS2/MMP2	6
GO:0010574	regulation of vascular endothelial growth factor production	6/44	59/18903	4.58e-09	8.03e-08	2.42e-08	IL6/IL1A/HIF1A/IL1B/PTGS2/TGFB1	6
GO:0051235	maintenance of location	10/44	342/18903	4.74e-09	8.25e-08	2.48e-08	IL6/TNF/AKT1/PPARG/PPARA/CXCL10/CRP/IL1B/IL10/CAV1	10
GO:0032963	collagen metabolic process	7/44	107/18903	4.92e-09	8.52e-08	2.56e-08	IL6/HIF1A/MMP3/MMP1/MMP9/MMP2/TGFB1	7
GO:0046686	response to cadmium ion	6/44	60/18903	5.09e-09	8.69e-08	2.62e-08	MAPK8/AKT1/MMP9/FOS/HMOX1/EGFR	6
GO:2000351	regulation of endothelial cell apoptotic process	6/44	60/18903	5.09e-09	8.69e-08	2.62e-08	SERPINE1/TNF/CCL2/CD40LG/KDR/ICAM1	6
GO:0019216	regulation of lipid metabolic process	10/44	347/18903	5.44e-09	9.25e-08	2.78e-08	TNF/IL1A/AKT1/PPARG/PPARA/IFNG/IL1B/CAV1/PTGS2/TGFB1	10
GO:0070661	leukocyte proliferation	10/44	348/18903	5.59e-09	9.45e-08	2.84e-08	IL6/IL1A/VCAM1/CD40LG/IL2/CRP/IL1B/CSF2/IL10/CASP3	10
GO:0071453	cellular response to oxygen levels	8/44	175/18903	6.13e-09	1.03e-07	3.1e-08	HIF1A/AKT1/VEGFA/PPARG/FOS/HMOX1/CAV1/PTGS2	8
GO:0022617	extracellular matrix disassembly	6/44	62/18903	6.22e-09	1.04e-07	3.12e-08	IL6/MMP3/MMP1/MMP9/MMP2/TGFB1	6
GO:0050708	regulation of protein secretion	9/44	257/18903	6.46e-09	1.07e-07	3.22e-08	IL6/TNF/IL1A/HIF1A/PPARG/NOS2/IFNG/IL1B/TGFB1	9
GO:0031663	lipopolysaccharide-mediated signaling pathway	6/44	63/18903	6.87e-09	1.13e-07	3.41e-08	TNF/AKT1/CCL2/NOS3/IL1B/TGFB1	6
GO:0023061	signal release	11/44	470/18903	7.31e-09	1.2e-07	3.61e-08	IL6/TNF/IL1A/HIF1A/PPARG/NOS2/SPP1/IFNG/REN/IL1B/PTGS2	11
GO:0002699	positive regulation of immune effector process	9/44	261/18903	7.39e-09	1.2e-07	3.62e-08	IL6/TNF/NOS2/IL2/IFNG/IL1B/HMOX1/IL10/TGFB1	9
GO:0002526	acute inflammatory response	7/44	114/18903	7.68e-09	1.24e-07	3.75e-08	IL6/TNF/IL1A/VCAM1/CRP/IL1B/PTGS2	7
GO:0001938	positive regulation of endothelial cell proliferation	7/44	115/18903	8.16e-09	1.32e-07	3.96e-08	HIF1A/AKT1/VEGFA/KDR/EGF/HMOX1/IL10	7
GO:0001660	fever generation	4/44	11/18903	8.32e-09	1.32e-07	3.98e-08	TNF/IL1A/IL1B/PTGS2	4
GO:0071492	cellular response to UV-A	4/44	11/18903	8.32e-09	1.32e-07	3.98e-08	MMP3/MMP1/MMP9/MMP2	4
GO:0042129	regulation of T cell proliferation	8/44	182/18903	8.34e-09	1.32e-07	3.98e-08	IL6/IL1A/VCAM1/CD40LG/IL2/IL1B/IL10/CASP3	8
GO:0051091	positive regulation of DNA-binding transcription factor activity	9/44	266/18903	8.71e-09	1.37e-07	4.13e-08	IL6/TNF/AKT1/VEGFA/PPARG/CD40LG/IL1B/IL10/CAV1	9
GO:0071887	leukocyte apoptotic process	7/44	117/18903	9.21e-09	1.44e-07	4.34e-08	IL6/HIF1A/AKT1/IL2/CDKN2A/IL10/CASP3	7
GO:0043405	regulation of MAP kinase activity	8/44	186/18903	9.9e-09	1.54e-07	4.64e-08	TNF/VEGFA/PPARG/IL1B/EGF/EGFR/CAV1/TGFB1	8
GO:0002700	regulation of production of molecular mediator of immune response	8/44	187/18903	1.03e-08	1.6e-07	4.81e-08	IL6/TNF/CD40LG/IL2/IL1B/HMOX1/IL10/TGFB1	8
GO:0032770	positive regulation of monooxygenase activity	5/44	32/18903	1.04e-08	1.6e-07	4.82e-08	TNF/HIF1A/AKT1/IFNG/IL1B	5
GO:0038034	signal transduction in absence of ligand	6/44	68/18903	1.1e-08	1.67e-07	5.03e-08	TNF/IL1A/AKT1/IL2/IL1B/CSF2	6
GO:0097192	extrinsic apoptotic signaling pathway in absence of ligand	6/44	68/18903	1.1e-08	1.67e-07	5.03e-08	TNF/IL1A/AKT1/IL2/IL1B/CSF2	6
GO:0007565	female pregnancy	8/44	189/18903	1.12e-08	1.7e-07	5.12e-08	AKT1/VEGFA/MMP9/FOS/SPP1/IL1B/PTGS2/MMP2	8
GO:0008217	regulation of blood pressure	8/44	191/18903	1.22e-08	1.84e-07	5.53e-08	TNF/PPARG/NOS2/PPARA/REN/NOS3/HMOX1/PTGS2	8
GO:0033674	positive regulation of kinase activity	11/44	496/18903	1.27e-08	1.9e-07	5.73e-08	TNF/AKT1/VEGFA/CD40LG/IL2/IFNG/IL1B/KDR/EGF/EGFR/TGFB1	11
GO:0043410	positive regulation of MAPK cascade	11/44	496/18903	1.27e-08	1.9e-07	5.73e-08	IL6/TNF/IL1A/VEGFA/CCL2/IL1B/KDR/EGF/EGFR/ICAM1/TGFB1	11
GO:0014823	response to activity	6/44	70/18903	1.31e-08	1.93e-07	5.82e-08	IL6/TNF/HIF1A/FOS/IL10/MMP2	6
GO:0032722	positive regulation of chemokine production	6/44	70/18903	1.31e-08	1.93e-07	5.82e-08	IL6/TNF/HIF1A/IFNG/IL1B/HMOX1	6
GO:0042326	negative regulation of phosphorylation	10/44	381/18903	1.33e-08	1.95e-07	5.86e-08	AKT1/PPARG/PPARA/IL2/CDKN2A/IFNG/IL1B/CASP3/CAV1/TGFB1	10
GO:0034405	response to fluid shear stress	5/44	34/18903	1.43e-08	2.09e-07	6.29e-08	AKT1/NOS3/CSF2/PTGS2/MMP2	5
GO:1901099	negative regulation of signal transduction in absence of ligand	5/44	35/18903	1.67e-08	2.41e-07	7.25e-08	TNF/IL1A/AKT1/IL1B/CSF2	5
GO:2001240	negative regulation of extrinsic apoptotic signaling pathway in absence of ligand	5/44	35/18903	1.67e-08	2.41e-07	7.25e-08	TNF/IL1A/AKT1/IL1B/CSF2	5
GO:0046879	hormone secretion	9/44	291/18903	1.9e-08	2.73e-07	8.22e-08	IL6/TNF/HIF1A/PPARG/NOS2/SPP1/IFNG/REN/IL1B	9
GO:0051222	positive regulation of protein transport	9/44	294/18903	2.07e-08	2.97e-07	8.94e-08	MAPK8/TNF/IL1A/HIF1A/PPARG/IFNG/IL1B/PTGS2/TGFB1	9
GO:0002637	regulation of immunoglobulin production	6/44	76/18903	2.16e-08	3.08e-07	9.27e-08	IL6/TNF/CD40LG/IL2/IL10/TGFB1	6
GO:0048872	homeostasis of number of cells	9/44	296/18903	2.2e-08	3.12e-07	9.38e-08	IL6/HIF1A/AKT1/VEGFA/IL2/NOS3/HMOX1/CASP3/STAT1	9
GO:0044703	multi-organism reproductive process	8/44	209/18903	2.46e-08	3.47e-07	1.04e-07	AKT1/VEGFA/MMP9/FOS/SPP1/IL1B/PTGS2/MMP2	8
GO:0009914	hormone transport	9/44	300/18903	2.47e-08	3.47e-07	1.04e-07	IL6/TNF/HIF1A/PPARG/NOS2/SPP1/IFNG/REN/IL1B	9
GO:0048511	rhythmic process	9/44	302/18903	2.61e-08	3.65e-07	1.1e-07	MAPK8/TNF/PPARG/NOS2/PPARA/NOS3/CSF2/CASP3/MMP2	9
GO:0042098	T cell proliferation	8/44	212/18903	2.75e-08	3.82e-07	1.15e-07	IL6/IL1A/VCAM1/CD40LG/IL2/IL1B/IL10/CASP3	8
GO:0002064	epithelial cell development	8/44	213/18903	2.85e-08	3.94e-07	1.19e-07	TNF/IL1A/HIF1A/AKT1/VEGFA/IL1B/KDR/ICAM1	8
GO:1904951	positive regulation of establishment of protein localization	9/44	310/18903	3.27e-08	4.51e-07	1.36e-07	MAPK8/TNF/IL1A/HIF1A/PPARG/IFNG/IL1B/PTGS2/TGFB1	9
GO:0070555	response to interleukin-1	7/44	141/18903	3.37e-08	4.58e-07	1.38e-07	IL6/HIF1A/SELE/CCL2/CXCL8/IL1B/MMP2	7
GO:0002573	myeloid leukocyte differentiation	8/44	218/18903	3.41e-08	4.58e-07	1.38e-07	TNF/VEGFA/PPARG/MMP9/FOS/IFNG/CSF2/TGFB1	8
GO:0043523	regulation of neuron apoptotic process	8/44	218/18903	3.41e-08	4.58e-07	1.38e-07	TNF/HIF1A/CCL2/NGF/KDR/HMOX1/IL10/CASP3	8
GO:0044706	multi-multicellular organism process	8/44	218/18903	3.41e-08	4.58e-07	1.38e-07	AKT1/VEGFA/MMP9/FOS/SPP1/IL1B/PTGS2/MMP2	8
GO:1901215	negative regulation of neuron death	8/44	218/18903	3.41e-08	4.58e-07	1.38e-07	HIF1A/AKT1/PPARA/CCL2/NGF/KDR/HMOX1/IL10	8
GO:0042509	regulation of tyrosine phosphorylation of STAT protein	6/44	82/18903	3.42e-08	4.58e-07	1.38e-07	IL6/TNF/IL2/IFNG/CSF2/CAV1	6
GO:0032943	mononuclear cell proliferation	9/44	312/18903	3.46e-08	4.61e-07	1.39e-07	IL6/IL1A/VCAM1/CD40LG/IL2/CRP/IL1B/IL10/CASP3	9
GO:0019932	second-messenger-mediated signaling	9/44	314/18903	3.65e-08	4.84e-07	1.46e-07	TNF/VEGFA/VCAM1/NOS2/SELE/CXCL8/NOS3/KDR/EGFR	9
GO:0050921	positive regulation of chemotaxis	7/44	144/18903	3.89e-08	5.14e-07	1.55e-07	SERPINE1/IL6/VEGFA/CXCL10/CXCL8/KDR/TGFB1	7
GO:0008625	extrinsic apoptotic signaling pathway via death domain receptors	6/44	85/18903	4.25e-08	5.59e-07	1.68e-07	SERPINE1/TNF/NGF/NOS3/HMOX1/ICAM1	6
GO:0045429	positive regulation of nitric oxide biosynthetic process	5/44	42/18903	4.31e-08	5.64e-07	1.7e-07	TNF/AKT1/IFNG/IL1B/PTGS2	5
GO:0007260	tyrosine phosphorylation of STAT protein	6/44	86/18903	4.57e-08	5.94e-07	1.79e-07	IL6/TNF/IL2/IFNG/CSF2/CAV1	6
GO:0071241	cellular response to inorganic substance	8/44	229/18903	5e-08	6.47e-07	1.95e-07	MAPK8/AKT1/MMP3/MMP9/FOS/HMOX1/EGFR/PTGS2	8
GO:0050920	regulation of chemotaxis	8/44	230/18903	5.17e-08	6.67e-07	2.01e-07	SERPINE1/IL6/VEGFA/CCL2/CXCL10/CXCL8/KDR/TGFB1	8
GO:0050769	positive regulation of neurogenesis	8/44	231/18903	5.35e-08	6.86e-07	2.06e-07	IL6/TNF/HIF1A/VEGFA/NGF/IFNG/IL1B/TGFB1	8
GO:1904407	positive regulation of nitric oxide metabolic process	5/44	44/18903	5.49e-08	7.01e-07	2.11e-07	TNF/AKT1/IFNG/IL1B/PTGS2	5
GO:0031649	heat generation	4/44	17/18903	5.94e-08	7.56e-07	2.27e-07	TNF/IL1A/IL1B/PTGS2	4
GO:0060964	regulation of miRNA-mediated gene silencing	5/44	45/18903	6.16e-08	7.8e-07	2.35e-07	IL6/TNF/PPARG/EGFR/TGFB1	5
GO:0050729	positive regulation of inflammatory response	7/44	154/18903	6.18e-08	7.8e-07	2.35e-07	SERPINE1/IL6/TNF/IL2/IFNG/IL1B/PTGS2	7
GO:0048568	embryonic organ development	10/44	449/18903	6.23e-08	7.82e-07	2.35e-07	TNF/HIF1A/AKT1/VEGFA/CXCL8/KDR/CSF2/EGFR/IL10/TGFB1	10
GO:0001933	negative regulation of protein phosphorylation	9/44	338/18903	6.86e-08	8.55e-07	2.57e-07	AKT1/PPARG/IL2/CDKN2A/IFNG/IL1B/CASP3/CAV1/TGFB1	9
GO:2000273	positive regulation of signaling receptor activity	5/44	46/18903	6.9e-08	8.55e-07	2.57e-07	HIF1A/CCL2/IFNG/EGF/IL10	5
GO:2001239	regulation of extrinsic apoptotic signaling pathway in absence of ligand	5/44	46/18903	6.9e-08	8.55e-07	2.57e-07	TNF/IL1A/AKT1/IL1B/CSF2	5
GO:0050670	regulation of lymphocyte proliferation	8/44	239/18903	6.95e-08	8.58e-07	2.58e-07	IL6/IL1A/VCAM1/CD40LG/IL2/IL1B/IL10/CASP3	8
GO:0051960	regulation of nervous system development	10/44	456/18903	7.2e-08	8.83e-07	2.66e-07	IL6/TNF/HIF1A/AKT1/VEGFA/NGF/SPP1/IFNG/IL1B/TGFB1	10
GO:0070371	ERK1 and ERK2 cascade	9/44	340/18903	7.22e-08	8.83e-07	2.66e-07	TNF/IL1A/CCL2/IL1B/KDR/EGF/EGFR/ICAM1/TGFB1	9
GO:1904705	regulation of vascular associated smooth muscle cell proliferation	6/44	93/18903	7.31e-08	8.9e-07	2.68e-07	TNF/PPARG/MMP9/HMOX1/IL10/MMP2	6
GO:0030730	sequestering of triglyceride	4/44	18/18903	7.63e-08	9.17e-07	2.76e-07	TNF/PPARG/PPARA/IL1B	4
GO:0032310	prostaglandin secretion	4/44	18/18903	7.63e-08	9.17e-07	2.76e-07	IL1A/NOS2/IL1B/PTGS2	4
GO:0051770	positive regulation of nitric-oxide synthase biosynthetic process	4/44	18/18903	7.63e-08	9.17e-07	2.76e-07	CCL2/IFNG/KDR/STAT1	4
GO:0036294	cellular response to decreased oxygen levels	7/44	159/18903	7.7e-08	9.19e-07	2.77e-07	HIF1A/AKT1/VEGFA/PPARG/FOS/HMOX1/PTGS2	7
GO:1900368	regulation of post-transcriptional gene silencing by RNA	5/44	47/18903	7.71e-08	9.19e-07	2.77e-07	IL6/TNF/PPARG/EGFR/TGFB1	5
GO:0002443	leukocyte mediated immunity	10/44	463/18903	8.3e-08	9.82e-07	2.96e-07	IL6/TNF/NOS2/CD40LG/IL2/IL1B/HMOX1/IL10/ICAM1/TGFB1	10
GO:1990874	vascular associated smooth muscle cell proliferation	6/44	95/18903	8.31e-08	9.82e-07	2.96e-07	TNF/PPARG/MMP9/HMOX1/IL10/MMP2	6
GO:0045981	positive regulation of nucleotide metabolic process	5/44	48/18903	8.59e-08	1e-06	3.02e-07	HIF1A/NOS2/PPARA/IFNG/NOS3	5
GO:0060147	regulation of post-transcriptional gene silencing	5/44	48/18903	8.59e-08	1e-06	3.02e-07	IL6/TNF/PPARG/EGFR/TGFB1	5
GO:1900544	positive regulation of purine nucleotide metabolic process	5/44	48/18903	8.59e-08	1e-06	3.02e-07	HIF1A/NOS2/PPARA/IFNG/NOS3	5
GO:0019217	regulation of fatty acid metabolic process	6/44	96/18903	8.85e-08	1.03e-06	3.1e-07	AKT1/PPARG/PPARA/IL1B/CAV1/PTGS2	6
GO:0060966	regulation of gene silencing by RNA	5/44	50/18903	1.06e-07	1.23e-06	3.69e-07	IL6/TNF/PPARG/EGFR/TGFB1	5
GO:0032755	positive regulation of interleukin-6 production	6/44	99/18903	1.06e-07	1.23e-06	3.69e-07	IL6/TNF/IL1A/NOS2/IFNG/IL1B	6
GO:0070665	positive regulation of leukocyte proliferation	7/44	167/18903	1.08e-07	1.24e-06	3.73e-07	IL6/IL1A/VCAM1/CD40LG/IL2/IL1B/CSF2	7
GO:0002532	production of molecular mediator involved in inflammatory response	6/44	100/18903	1.13e-07	1.29e-06	3.89e-07	SERPINE1/IL6/TNF/HIF1A/NOS2/PPARA	6
GO:0051402	neuron apoptotic process	8/44	255/18903	1.14e-07	1.3e-06	3.92e-07	TNF/HIF1A/CCL2/NGF/KDR/HMOX1/IL10/CASP3	8
GO:0009306	protein secretion	9/44	359/18903	1.15e-07	1.3e-06	3.92e-07	IL6/TNF/IL1A/HIF1A/PPARG/NOS2/IFNG/IL1B/TGFB1	9
GO:0030225	macrophage differentiation	5/44	51/18903	1.17e-07	1.32e-06	3.98e-07	VEGFA/MMP9/IFNG/CSF2/TGFB1	5
GO:0035592	establishment of protein localization to extracellular region	9/44	360/18903	1.17e-07	1.32e-06	3.98e-07	IL6/TNF/IL1A/HIF1A/PPARG/NOS2/IFNG/IL1B/TGFB1	9
GO:0015732	prostaglandin transport	4/44	20/18903	1.2e-07	1.34e-06	4.05e-07	IL1A/NOS2/IL1B/PTGS2	4
GO:0097709	connective tissue replacement	4/44	20/18903	1.2e-07	1.34e-06	4.05e-07	IL1A/HIF1A/PPARG/TGFB1	4
GO:0045639	positive regulation of myeloid cell differentiation	6/44	103/18903	1.35e-07	1.5e-06	4.51e-07	TNF/HIF1A/FOS/IFNG/STAT1/TGFB1	6
GO:0071692	protein localization to extracellular region	9/44	368/18903	1.42e-07	1.57e-06	4.72e-07	IL6/TNF/IL1A/HIF1A/PPARG/NOS2/IFNG/IL1B/TGFB1	9
GO:0046425	regulation of receptor signaling pathway via JAK-STAT	6/44	104/18903	1.43e-07	1.58e-06	4.75e-07	IL6/TNF/IFNG/EGF/IL10/CAV1	6
GO:0038083	peptidyl-tyrosine autophosphorylation	4/44	21/18903	1.48e-07	1.63e-06	4.91e-07	VEGFA/KDR/EGFR/CAV1	4
GO:0032635	interleukin-6 production	7/44	176/18903	1.54e-07	1.68e-06	5.07e-07	IL6/TNF/IL1A/NOS2/IFNG/IL1B/IL10	7
GO:0032675	regulation of interleukin-6 production	7/44	176/18903	1.54e-07	1.68e-06	5.07e-07	IL6/TNF/IL1A/NOS2/IFNG/IL1B/IL10	7
GO:0010883	regulation of lipid storage	5/44	54/18903	1.57e-07	1.71e-06	5.14e-07	IL6/TNF/PPARG/PPARA/CRP	5
GO:1901653	cellular response to peptide	9/44	373/18903	1.59e-07	1.72e-06	5.17e-07	TNF/AKT1/VCAM1/PPARG/FOS/IL1B/STAT1/CAV1/ICAM1	9
GO:0042102	positive regulation of T cell proliferation	6/44	106/18903	1.6e-07	1.72e-06	5.18e-07	IL6/IL1A/VCAM1/CD40LG/IL2/IL1B	6
GO:0051099	positive regulation of binding	7/44	177/18903	1.6e-07	1.72e-06	5.18e-07	PPARG/NGF/MMP9/IFNG/EGF/CAV1/TGFB1	7
GO:0050767	regulation of neurogenesis	9/44	377/18903	1.74e-07	1.86e-06	5.6e-07	IL6/TNF/HIF1A/VEGFA/NGF/SPP1/IFNG/IL1B/TGFB1	9
GO:0003018	vascular process in circulatory system	8/44	270/18903	1.77e-07	1.89e-06	5.69e-07	TNF/VEGFA/CRP/NOS3/CAV1/PTGS2/MMP2/TGFB1	8
GO:0051767	nitric-oxide synthase biosynthetic process	4/44	22/18903	1.81e-07	1.91e-06	5.75e-07	CCL2/IFNG/KDR/STAT1	4
GO:0051769	regulation of nitric-oxide synthase biosynthetic process	4/44	22/18903	1.81e-07	1.91e-06	5.75e-07	CCL2/IFNG/KDR/STAT1	4
GO:0061042	vascular wound healing	4/44	22/18903	1.81e-07	1.91e-06	5.75e-07	SERPINE1/TNF/VEGFA/KDR	4
GO:0046890	regulation of lipid biosynthetic process	7/44	182/18903	1.94e-07	2.04e-06	6.13e-07	TNF/IL1A/AKT1/PPARA/IFNG/IL1B/PTGS2	7
GO:0071347	cellular response to interleukin-1	6/44	111/18903	2.11e-07	2.2e-06	6.63e-07	IL6/HIF1A/CCL2/CXCL8/IL1B/MMP2	6
GO:0048143	astrocyte activation	4/44	23/18903	2.19e-07	2.27e-06	6.84e-07	IL6/TNF/IFNG/IL1B	4
GO:0060965	negative regulation of miRNA-mediated gene silencing	4/44	23/18903	2.19e-07	2.27e-06	6.84e-07	IL6/TNF/PPARG/TGFB1	4
GO:0009266	response to temperature stimulus	7/44	186/18903	2.25e-07	2.33e-06	7e-07	IL1A/AKT1/CXCL10/FOS/NOS3/HMOX1/PTGS2	7
GO:0033619	membrane protein proteolysis	5/44	58/18903	2.26e-07	2.33e-06	7.01e-07	TNF/IFNG/IL1B/IL10/TGFB1	5
GO:0051962	positive regulation of nervous system development	8/44	279/18903	2.28e-07	2.34e-06	7.05e-07	IL6/TNF/HIF1A/VEGFA/NGF/IFNG/IL1B/TGFB1	8
GO:0009408	response to heat	6/44	114/18903	2.47e-07	2.53e-06	7.61e-07	IL1A/AKT1/CXCL10/NOS3/HMOX1/PTGS2	6
GO:0051043	regulation of membrane protein ectodomain proteolysis	4/44	24/18903	2.62e-07	2.65e-06	7.97e-07	TNF/IFNG/IL1B/IL10	4
GO:0060149	negative regulation of post-transcriptional gene silencing	4/44	24/18903	2.62e-07	2.65e-06	7.97e-07	IL6/TNF/PPARG/TGFB1	4
GO:0060967	negative regulation of gene silencing by RNA	4/44	24/18903	2.62e-07	2.65e-06	7.97e-07	IL6/TNF/PPARG/TGFB1	4
GO:1900369	negative regulation of post-transcriptional gene silencing by RNA	4/44	24/18903	2.62e-07	2.65e-06	7.97e-07	IL6/TNF/PPARG/TGFB1	4
GO:0051353	positive regulation of oxidoreductase activity	5/44	60/18903	2.68e-07	2.7e-06	8.13e-07	TNF/HIF1A/AKT1/IFNG/IL1B	5
GO:0031334	positive regulation of protein-containing complex assembly	7/44	192/18903	2.79e-07	2.79e-06	8.41e-07	TNF/VEGFA/MMP3/MMP1/IFNG/CSF2/TGFB1	7
GO:0043406	positive regulation of MAP kinase activity	6/44	117/18903	2.88e-07	2.88e-06	8.65e-07	TNF/VEGFA/IL1B/EGF/EGFR/TGFB1	6
GO:0002718	regulation of cytokine production involved in immune response	6/44	118/18903	3.03e-07	3e-06	9.04e-07	IL6/TNF/IL1B/HMOX1/IL10/TGFB1	6
GO:0071346	cellular response to interferon-gamma	6/44	118/18903	3.03e-07	3e-06	9.04e-07	TNF/PPARG/NOS2/CCL2/IFNG/STAT1	6
GO:1904036	negative regulation of epithelial cell apoptotic process	5/44	62/18903	3.17e-07	3.13e-06	9.43e-07	SERPINE1/PPARA/KDR/HMOX1/ICAM1	5
GO:0002366	leukocyte activation involved in immune response	8/44	293/18903	3.31e-07	3.26e-06	9.8e-07	IL6/CD40LG/IL2/IFNG/HMOX1/IL10/ICAM1/TGFB1	8
GO:0002367	cytokine production involved in immune response	6/44	120/18903	3.35e-07	3.28e-06	9.88e-07	IL6/TNF/IL1B/HMOX1/IL10/TGFB1	6
GO:0071248	cellular response to metal ion	7/44	198/18903	3.43e-07	3.35e-06	1.01e-06	MAPK8/AKT1/MMP9/FOS/HMOX1/EGFR/PTGS2	7
GO:0032757	positive regulation of interleukin-8 production	5/44	63/18903	3.44e-07	3.35e-06	1.01e-06	SERPINE1/IL6/TNF/NOS2/IL1B	5
GO:0032355	response to estradiol	6/44	121/18903	3.51e-07	3.41e-06	1.03e-06	EGFR/IL10/CASP3/PTGS2/MMP2/TGFB1	6
GO:0002263	cell activation involved in immune response	8/44	297/18903	3.67e-07	3.55e-06	1.07e-06	IL6/CD40LG/IL2/IFNG/HMOX1/IL10/ICAM1/TGFB1	8
GO:1903798	regulation of miRNA maturation	4/44	26/18903	3.68e-07	3.55e-06	1.07e-06	IL6/TNF/EGFR/TGFB1	4
GO:0071901	negative regulation of protein serine/threonine kinase activity	6/44	122/18903	3.69e-07	3.55e-06	1.07e-06	AKT1/PPARG/CDKN2A/IL1B/CASP3/CAV1	6
GO:0097193	intrinsic apoptotic signaling pathway	8/44	298/18903	3.76e-07	3.6e-06	1.08e-06	TNF/HIF1A/AKT1/MMP9/HMOX1/CASP3/CAV1/PTGS2	8
GO:0022612	gland morphogenesis	6/44	123/18903	3.87e-07	3.7e-06	1.11e-06	IL6/TNF/EGFR/CAV1/MMP2/TGFB1	6
GO:0022408	negative regulation of cell-cell adhesion	7/44	202/18903	3.93e-07	3.74e-06	1.13e-06	AKT1/VEGFA/PPARA/IL2/IL10/CASP3/TGFB1	7
GO:0045860	positive regulation of protein kinase activity	9/44	420/18903	4.31e-07	4.09e-06	1.23e-06	TNF/AKT1/VEGFA/CD40LG/IFNG/IL1B/EGF/EGFR/TGFB1	9
GO:0043434	response to peptide hormone	9/44	421/18903	4.4e-07	4.16e-06	1.25e-06	AKT1/PPARG/PPARA/FOS/IL1B/IL10/STAT1/CAV1/PTGS2	9
GO:0046651	lymphocyte proliferation	8/44	305/18903	4.48e-07	4.2e-06	1.26e-06	IL6/IL1A/VCAM1/CD40LG/IL2/IL1B/IL10/CASP3	8
GO:0001558	regulation of cell growth	9/44	422/18903	4.49e-07	4.2e-06	1.26e-06	AKT1/VEGFA/PPARA/NGF/SPP1/IL2/CDKN2A/EGFR/TGFB1	9
GO:0071674	mononuclear cell migration	7/44	206/18903	4.49e-07	4.2e-06	1.26e-06	SERPINE1/IL6/TNF/AKT1/CCL2/CXCL10/ICAM1	7
GO:0002285	lymphocyte activation involved in immune response	7/44	207/18903	4.64e-07	4.33e-06	1.3e-06	IL6/CD40LG/IL2/IFNG/IL10/ICAM1/TGFB1	7
GO:0002688	regulation of leukocyte chemotaxis	6/44	127/18903	4.68e-07	4.35e-06	1.31e-06	SERPINE1/IL6/VEGFA/CCL2/CXCL10/CXCL8	6
GO:0042531	positive regulation of tyrosine phosphorylation of STAT protein	5/44	67/18903	4.69e-07	4.35e-06	1.31e-06	IL6/TNF/IL2/IFNG/CSF2	5
GO:0010720	positive regulation of cell development	8/44	307/18903	4.71e-07	4.35e-06	1.31e-06	IL6/TNF/HIF1A/VEGFA/NGF/IFNG/IL1B/TGFB1	8
GO:0002675	positive regulation of acute inflammatory response	4/44	28/18903	5.02e-07	4.61e-06	1.39e-06	IL6/TNF/IL1B/PTGS2	4
GO:0070920	regulation of production of small RNA involved in gene silencing by RNA	4/44	28/18903	5.02e-07	4.61e-06	1.39e-06	IL6/TNF/EGFR/TGFB1	4
GO:0042542	response to hydrogen peroxide	6/44	130/18903	5.37e-07	4.91e-06	1.48e-06	IL6/HMOX1/IL10/CASP3/STAT1/MMP2	6
GO:0070372	regulation of ERK1 and ERK2 cascade	8/44	315/18903	5.72e-07	5.22e-06	1.57e-06	TNF/IL1A/CCL2/IL1B/KDR/EGFR/ICAM1/TGFB1	8
GO:0007263	nitric oxide mediated signal transduction	4/44	29/18903	5.81e-07	5.27e-06	1.58e-06	VEGFA/NOS2/NOS3/EGFR	4
GO:0097421	liver regeneration	4/44	29/18903	5.81e-07	5.27e-06	1.58e-06	IL6/TNF/HMOX1/IL10	4
GO:0032102	negative regulation of response to external stimulus	9/44	436/18903	5.9e-07	5.33e-06	1.6e-06	SERPINE1/TNF/PPARG/PPARA/CCL2/SPP1/IL2/NOS3/IL10	9
GO:0030198	extracellular matrix organization	8/44	318/18903	6.15e-07	5.54e-06	1.67e-06	IL6/TNF/MMP3/MMP1/MMP9/CAV1/MMP2/TGFB1	8
GO:0006469	negative regulation of protein kinase activity	7/44	216/18903	6.18e-07	5.55e-06	1.67e-06	AKT1/PPARG/CDKN2A/IFNG/IL1B/CASP3/CAV1	7
GO:0043062	extracellular structure organization	8/44	319/18903	6.29e-07	5.63e-06	1.7e-06	IL6/TNF/MMP3/MMP1/MMP9/CAV1/MMP2/TGFB1	8
GO:0043467	regulation of generation of precursor metabolites and energy	6/44	134/18903	6.42e-07	5.72e-06	1.72e-06	TNF/HIF1A/AKT1/NOS2/PPARA/IFNG	6
GO:0045229	external encapsulating structure organization	8/44	321/18903	6.6e-07	5.87e-06	1.77e-06	IL6/TNF/MMP3/MMP1/MMP9/CAV1/MMP2/TGFB1	8
GO:0010565	regulation of cellular ketone metabolic process	6/44	136/18903	7e-07	6.21e-06	1.87e-06	AKT1/PPARG/PPARA/IL1B/CAV1/PTGS2	6
GO:0002683	negative regulation of immune system process	9/44	449/18903	7.53e-07	6.66e-06	2e-06	TNF/AKT1/PPARG/CCL2/IL2/HMOX1/IL10/CASP3/TGFB1	9
GO:0070374	positive regulation of ERK1 and ERK2 cascade	7/44	223/18903	7.65e-07	6.7e-06	2.02e-06	TNF/IL1A/CCL2/KDR/EGFR/ICAM1/TGFB1	7
GO:0060055	angiogenesis involved in wound healing	4/44	31/18903	7.67e-07	6.7e-06	2.02e-06	SERPINE1/TNF/VEGFA/KDR	4
GO:1902042	negative regulation of extrinsic apoptotic signaling pathway via death domain receptors	4/44	31/18903	7.67e-07	6.7e-06	2.02e-06	SERPINE1/NOS3/HMOX1/ICAM1	4
GO:0006801	superoxide metabolic process	5/44	74/18903	7.73e-07	6.7e-06	2.02e-06	MPO/NOS2/CRP/NOS3/TGFB1	5
GO:0045123	cellular extravasation	5/44	74/18903	7.73e-07	6.7e-06	2.02e-06	TNF/VCAM1/SELE/CCL2/ICAM1	5
GO:0048662	negative regulation of smooth muscle cell proliferation	5/44	74/18903	7.73e-07	6.7e-06	2.02e-06	PPARG/IFNG/NOS3/HMOX1/IL10	5
GO:0003158	endothelium development	6/44	139/18903	7.96e-07	6.88e-06	2.07e-06	TNF/VEGFA/CXCL10/IL1B/KDR/ICAM1	6
GO:0032890	regulation of organic acid transport	5/44	75/18903	8.27e-07	7.11e-06	2.14e-06	TNF/IL1A/AKT1/PPARA/IL1B	5
GO:0002705	positive regulation of leukocyte mediated immunity	6/44	140/18903	8.3e-07	7.11e-06	2.14e-06	IL6/TNF/NOS2/IL2/IL1B/TGFB1	6
GO:0034341	response to interferon-gamma	6/44	140/18903	8.3e-07	7.11e-06	2.14e-06	TNF/PPARG/NOS2/CCL2/IFNG/STAT1	6
GO:0009895	negative regulation of catabolic process	8/44	332/18903	8.5e-07	7.27e-06	2.19e-06	TNF/AKT1/NOS2/PPARA/IL1B/HMOX1/EGFR/IL10	8
GO:0002440	production of molecular mediator of immune response	8/44	333/18903	8.7e-07	7.39e-06	2.22e-06	IL6/TNF/CD40LG/IL2/IL1B/HMOX1/IL10/TGFB1	8
GO:0060249	anatomical structure homeostasis	8/44	333/18903	8.7e-07	7.39e-06	2.22e-06	IL6/HIF1A/VEGFA/SPP1/NOS3/KDR/CAV1/PTGS2	8
GO:0010743	regulation of macrophage derived foam cell differentiation	4/44	32/18903	8.75e-07	7.41e-06	2.23e-06	PPARG/PPARA/CRP/CSF2	4
GO:0001937	negative regulation of endothelial cell proliferation	5/44	76/18903	8.83e-07	7.46e-06	2.24e-06	TNF/PPARG/CCL2/STAT1/CAV1	5
GO:0051384	response to glucocorticoid	6/44	142/18903	9.02e-07	7.57e-06	2.28e-06	IL6/TNF/FOS/IL10/CASP3/PTGS2	6
GO:0052547	regulation of peptidase activity	9/44	459/18903	9.04e-07	7.57e-06	2.28e-06	SERPINE1/TNF/AKT1/VEGFA/PPARG/NGF/MMP9/CAV1/PTGS2	9
GO:0060562	epithelial tube morphogenesis	8/44	335/18903	9.1e-07	7.57e-06	2.28e-06	TNF/HIF1A/VEGFA/CXCL10/KDR/EGF/CASP3/TGFB1	8
GO:0071214	cellular response to abiotic stimulus	8/44	335/18903	9.1e-07	7.57e-06	2.28e-06	MAPK8/MMP3/MMP1/MMP9/IL1B/CASP3/PTGS2/MMP2	8
GO:0104004	cellular response to environmental stimulus	8/44	335/18903	9.1e-07	7.57e-06	2.28e-06	MAPK8/MMP3/MMP1/MMP9/IL1B/CASP3/PTGS2/MMP2	8
GO:0002534	cytokine production involved in inflammatory response	5/44	77/18903	9.43e-07	7.8e-06	2.35e-06	IL6/TNF/HIF1A/NOS2/PPARA	5
GO:1900015	regulation of cytokine production involved in inflammatory response	5/44	77/18903	9.43e-07	7.8e-06	2.35e-06	IL6/TNF/HIF1A/NOS2/PPARA	5
GO:2000191	regulation of fatty acid transport	4/44	33/18903	9.94e-07	8.2e-06	2.47e-06	IL1A/AKT1/PPARA/IL1B	4
GO:0043154	negative regulation of cysteine-type endopeptidase activity involved in apoptotic process	5/44	78/18903	1.01e-06	8.25e-06	2.48e-06	TNF/AKT1/VEGFA/MMP9/PTGS2	5
GO:0045913	positive regulation of carbohydrate metabolic process	5/44	78/18903	1.01e-06	8.25e-06	2.48e-06	HIF1A/AKT1/PPARA/IFNG/EGF	5
GO:0008406	gonad development	7/44	233/18903	1.03e-06	8.4e-06	2.53e-06	IL1A/VEGFA/REN/NOS3/KDR/CASP3/MMP2	7
GO:0009743	response to carbohydrate	7/44	234/18903	1.06e-06	8.59e-06	2.58e-06	TNF/IL1A/HIF1A/IL1B/CASP3/ICAM1/PTGS2	7
GO:0071356	cellular response to tumor necrosis factor	7/44	234/18903	1.06e-06	8.59e-06	2.58e-06	TNF/AKT1/VCAM1/CCL2/FOS/CXCL8/STAT1	7
GO:0050671	positive regulation of lymphocyte proliferation	6/44	146/18903	1.06e-06	8.6e-06	2.59e-06	IL6/IL1A/VCAM1/CD40LG/IL2/IL1B	6
GO:0035296	regulation of tube diameter	6/44	147/18903	1.1e-06	8.88e-06	2.67e-06	TNF/CRP/NOS3/CAV1/PTGS2/MMP2	6
GO:0045598	regulation of fat cell differentiation	6/44	147/18903	1.1e-06	8.88e-06	2.67e-06	IL6/TNF/AKT1/PPARG/PTGS2/TGFB1	6
GO:0097746	blood vessel diameter maintenance	6/44	147/18903	1.1e-06	8.88e-06	2.67e-06	TNF/CRP/NOS3/CAV1/PTGS2/MMP2	6
GO:0010506	regulation of autophagy	8/44	344/18903	1.11e-06	8.9e-06	2.68e-06	MAPK8/HIF1A/AKT1/IFNG/KDR/HMOX1/IL10/CASP3	8
GO:1903201	regulation of oxidative stress-induced cell death	5/44	80/18903	1.14e-06	9.12e-06	2.74e-06	TNF/HIF1A/AKT1/MMP3/IL10	5
GO:0035150	regulation of tube size	6/44	148/18903	1.15e-06	9.14e-06	2.75e-06	TNF/CRP/NOS3/CAV1/PTGS2/MMP2	6
GO:0002274	myeloid leukocyte activation	7/44	237/18903	1.15e-06	9.14e-06	2.75e-06	IL6/TNF/CXCL8/IFNG/HMOX1/CSF2/IL10	7
GO:0045137	development of primary sexual characteristics	7/44	238/18903	1.18e-06	9.38e-06	2.82e-06	IL1A/VEGFA/REN/NOS3/KDR/CASP3/MMP2	7
GO:0032946	positive regulation of mononuclear cell proliferation	6/44	149/18903	1.2e-06	9.4e-06	2.83e-06	IL6/IL1A/VCAM1/CD40LG/IL2/IL1B	6
GO:0050796	regulation of insulin secretion	6/44	149/18903	1.2e-06	9.4e-06	2.83e-06	IL6/TNF/HIF1A/NOS2/IFNG/IL1B	6
GO:2000377	regulation of reactive oxygen species metabolic process	6/44	149/18903	1.2e-06	9.4e-06	2.83e-06	TNF/HIF1A/MMP3/PPARA/CRP/TGFB1	6
GO:0010821	regulation of mitochondrion organization	6/44	150/18903	1.24e-06	9.74e-06	2.93e-06	MAPK8/HIF1A/AKT1/PPARG/MMP9/KDR	6
GO:0033673	negative regulation of kinase activity	7/44	240/18903	1.25e-06	9.78e-06	2.94e-06	AKT1/PPARG/CDKN2A/IFNG/IL1B/CASP3/CAV1	7
GO:0002719	negative regulation of cytokine production involved in immune response	4/44	35/18903	1.27e-06	9.86e-06	2.97e-06	TNF/HMOX1/IL10/TGFB1	4
GO:0090050	positive regulation of cell migration involved in sprouting angiogenesis	4/44	35/18903	1.27e-06	9.86e-06	2.97e-06	VEGFA/KDR/HMOX1/PTGS2	4
GO:0051051	negative regulation of transport	9/44	479/18903	1.29e-06	9.98e-06	3e-06	TNF/AKT1/MMP9/NOS3/IL1B/EGF/HMOX1/CAV1/PTGS2	9
GO:0071456	cellular response to hypoxia	6/44	151/18903	1.29e-06	9.99e-06	3.01e-06	HIF1A/VEGFA/PPARG/FOS/HMOX1/PTGS2	6
GO:0045861	negative regulation of proteolysis	8/44	352/18903	1.32e-06	1.02e-05	3.06e-06	SERPINE1/TNF/AKT1/VEGFA/NGF/MMP9/IL10/PTGS2	8
GO:0043524	negative regulation of neuron apoptotic process	6/44	154/18903	1.45e-06	1.11e-05	3.35e-06	HIF1A/CCL2/NGF/KDR/HMOX1/IL10	6
GO:0034103	regulation of tissue remodeling	5/44	85/18903	1.54e-06	1.18e-05	3.56e-06	IL6/PPARG/SPP1/IL2/TGFB1	5
GO:0042176	regulation of protein catabolic process	8/44	361/18903	1.59e-06	1.22e-05	3.66e-06	TNF/AKT1/NOS2/IFNG/IL1B/EGFR/IL10/CAV1	8
GO:0016049	cell growth	9/44	493/18903	1.63e-06	1.25e-05	3.75e-06	AKT1/VEGFA/PPARA/NGF/SPP1/IL2/CDKN2A/EGFR/TGFB1	9
GO:0010951	negative regulation of endopeptidase activity	7/44	252/18903	1.73e-06	1.31e-05	3.96e-06	SERPINE1/TNF/AKT1/VEGFA/NGF/MMP9/PTGS2	7
GO:0001892	embryonic placenta development	5/44	87/18903	1.73e-06	1.31e-05	3.96e-06	HIF1A/AKT1/CSF2/EGFR/IL10	5
GO:0044089	positive regulation of cellular component biogenesis	9/44	498/18903	1.77e-06	1.34e-05	4.04e-06	TNF/VEGFA/MMP3/MMP1/IFNG/KDR/CSF2/CAV1/TGFB1	9
GO:0097305	response to alcohol	7/44	253/18903	1.78e-06	1.34e-05	4.04e-06	TNF/AKT1/VCAM1/PPARA/FOS/IL2/TGFB1	7
GO:0002449	lymphocyte mediated immunity	8/44	367/18903	1.8e-06	1.36e-05	4.08e-06	IL6/TNF/CD40LG/IL2/IL1B/IL10/ICAM1/TGFB1	8
GO:0016241	regulation of macroautophagy	6/44	160/18903	1.81e-06	1.36e-05	4.09e-06	MAPK8/HIF1A/AKT1/KDR/HMOX1/CASP3	6
GO:0002312	B cell activation involved in immune response	5/44	88/18903	1.83e-06	1.37e-05	4.12e-06	IL6/CD40LG/IL2/IL10/TGFB1	5
GO:0032370	positive regulation of lipid transport	5/44	88/18903	1.83e-06	1.37e-05	4.12e-06	IL1A/PPARG/SPP1/IL1B/CAV1	5
GO:0034644	cellular response to UV	5/44	89/18903	1.94e-06	1.45e-05	4.35e-06	MMP3/MMP1/MMP9/PTGS2/MMP2	5
GO:0051346	negative regulation of hydrolase activity	8/44	373/18903	2.03e-06	1.51e-05	4.54e-06	SERPINE1/TNF/AKT1/VEGFA/NGF/MMP9/NOS3/PTGS2	8
GO:0051100	negative regulation of binding	6/44	164/18903	2.09e-06	1.55e-05	4.66e-06	MAPK8/AKT1/PPARA/HMOX1/IL10/CAV1	6
GO:0002460	adaptive immune response based on somatic recombination of immune receptors built from immunoglobulin superfamily domains	8/44	375/18903	2.11e-06	1.56e-05	4.7e-06	IL6/TNF/CD40LG/IL2/IL1B/IL10/ICAM1/TGFB1	8
GO:0031960	response to corticosteroid	6/44	165/18903	2.17e-06	1.59e-05	4.79e-06	IL6/TNF/FOS/IL10/CASP3/PTGS2	6
GO:2000117	negative regulation of cysteine-type endopeptidase activity	5/44	91/18903	2.17e-06	1.59e-05	4.79e-06	TNF/AKT1/VEGFA/MMP9/PTGS2	5
GO:0045923	positive regulation of fatty acid metabolic process	4/44	40/18903	2.19e-06	1.61e-05	4.84e-06	PPARG/PPARA/IL1B/PTGS2	4
GO:0010466	negative regulation of peptidase activity	7/44	263/18903	2.3e-06	1.68e-05	5.06e-06	SERPINE1/TNF/AKT1/VEGFA/NGF/MMP9/PTGS2	7
GO:0050886	endocrine process	5/44	93/18903	2.41e-06	1.76e-05	5.3e-06	PPARG/SPP1/REN/NOS3/IL1B	5
GO:0042742	defense response to bacterium	8/44	382/18903	2.43e-06	1.76e-05	5.31e-06	SERPINE1/IL6/MPO/TNF/NOS2/CRP/IL1B/IL10	8
GO:0002262	myeloid cell homeostasis	6/44	169/18903	2.49e-06	1.8e-05	5.42e-06	IL6/HIF1A/VEGFA/HMOX1/CASP3/STAT1	6
GO:0007568	aging	6/44	169/18903	2.49e-06	1.8e-05	5.42e-06	MPO/VCAM1/FOS/IL10/PTGS2/MMP2	6
GO:0002042	cell migration involved in sprouting angiogenesis	5/44	94/18903	2.54e-06	1.83e-05	5.5e-06	AKT1/VEGFA/KDR/HMOX1/PTGS2	5
GO:1900542	regulation of purine nucleotide metabolic process	5/44	94/18903	2.54e-06	1.83e-05	5.5e-06	HIF1A/NOS2/PPARA/IFNG/NOS3	5
GO:0031650	regulation of heat generation	3/44	12/18903	2.55e-06	1.83e-05	5.5e-06	TNF/IL1B/PTGS2	3
GO:1903800	positive regulation of miRNA maturation	3/44	12/18903	2.55e-06	1.83e-05	5.5e-06	IL6/EGFR/TGFB1	3
GO:0032868	response to insulin	7/44	269/18903	2.67e-06	1.91e-05	5.74e-06	AKT1/PPARG/PPARA/FOS/IL1B/IL10/STAT1	7
GO:0014002	astrocyte development	4/44	42/18903	2.68e-06	1.91e-05	5.74e-06	IL6/TNF/IFNG/IL1B	4
GO:1900407	regulation of cellular response to oxidative stress	5/44	95/18903	2.68e-06	1.91e-05	5.74e-06	TNF/HIF1A/AKT1/MMP3/IL10	5
GO:1903034	regulation of response to wounding	6/44	172/18903	2.76e-06	1.95e-05	5.87e-06	SERPINE1/TNF/SPP1/NOS3/IL10/CAV1	6
GO:1905475	regulation of protein localization to membrane	6/44	172/18903	2.76e-06	1.95e-05	5.87e-06	MAPK8/TNF/AKT1/IFNG/EGFR/TGFB1	6
GO:0032091	negative regulation of protein binding	5/44	96/18903	2.82e-06	1.99e-05	6e-06	MAPK8/AKT1/PPARA/IL10/CAV1	5
GO:0031214	biomineral tissue development	6/44	174/18903	2.95e-06	2.07e-05	6.23e-06	HIF1A/PPARA/SPP1/NOS3/PTGS2/TGFB1	6
GO:1904037	positive regulation of epithelial cell apoptotic process	4/44	43/18903	2.95e-06	2.07e-05	6.23e-06	IL6/CCL2/CD40LG/HMOX1	4
GO:0002690	positive regulation of leukocyte chemotaxis	5/44	97/18903	2.97e-06	2.08e-05	6.26e-06	SERPINE1/IL6/VEGFA/CXCL10/CXCL8	5
GO:0050680	negative regulation of epithelial cell proliferation	6/44	176/18903	3.15e-06	2.2e-05	6.62e-06	TNF/PPARG/CCL2/STAT1/CAV1/TGFB1	6
GO:0051348	negative regulation of transferase activity	7/44	276/18903	3.17e-06	2.21e-05	6.64e-06	AKT1/PPARG/CDKN2A/IFNG/IL1B/CASP3/CAV1	7
GO:0006509	membrane protein ectodomain proteolysis	4/44	44/18903	3.24e-06	2.25e-05	6.76e-06	TNF/IFNG/IL1B/IL10	4
GO:0045840	positive regulation of mitotic nuclear division	4/44	44/18903	3.24e-06	2.25e-05	6.76e-06	TNF/IL1A/IL1B/EGF	4
GO:0006140	regulation of nucleotide metabolic process	5/44	99/18903	3.29e-06	2.27e-05	6.84e-06	HIF1A/NOS2/PPARA/IFNG/NOS3	5
GO:0010745	negative regulation of macrophage derived foam cell differentiation	3/44	13/18903	3.31e-06	2.29e-05	6.88e-06	PPARG/PPARA/CRP	3
GO:1903532	positive regulation of secretion by cell	7/44	278/18903	3.32e-06	2.29e-05	6.88e-06	IL1A/HIF1A/PPARG/SPP1/IFNG/IL1B/TGFB1	7
GO:0001659	temperature homeostasis	6/44	178/18903	3.36e-06	2.31e-05	6.95e-06	TNF/IL1A/VEGFA/IL1B/CAV1/PTGS2	6
GO:0001776	leukocyte homeostasis	5/44	100/18903	3.45e-06	2.36e-05	7.1e-06	IL6/HIF1A/AKT1/IL2/CASP3	5
GO:0036473	cell death in response to oxidative stress	5/44	100/18903	3.45e-06	2.36e-05	7.1e-06	TNF/HIF1A/AKT1/MMP3/IL10	5
GO:0002706	regulation of lymphocyte mediated immunity	6/44	179/18903	3.47e-06	2.36e-05	7.11e-06	IL6/TNF/IL2/IL1B/IL10/TGFB1	6
GO:0090276	regulation of peptide hormone secretion	6/44	179/18903	3.47e-06	2.36e-05	7.11e-06	IL6/TNF/HIF1A/NOS2/IFNG/IL1B	6
GO:0030574	collagen catabolic process	4/44	45/18903	3.55e-06	2.41e-05	7.25e-06	MMP3/MMP1/MMP9/MMP2	4
GO:0015908	fatty acid transport	5/44	101/18903	3.63e-06	2.45e-05	7.37e-06	IL1A/AKT1/PPARG/PPARA/IL1B	5
GO:1905477	positive regulation of protein localization to membrane	5/44	101/18903	3.63e-06	2.45e-05	7.37e-06	MAPK8/TNF/AKT1/IFNG/EGFR	5
GO:0110148	biomineralization	6/44	181/18903	3.7e-06	2.49e-05	7.51e-06	HIF1A/PPARA/SPP1/NOS3/PTGS2/TGFB1	6
GO:0002791	regulation of peptide secretion	6/44	182/18903	3.82e-06	2.56e-05	7.71e-06	IL6/TNF/HIF1A/NOS2/IFNG/IL1B	6
GO:0002822	regulation of adaptive immune response based on somatic recombination of immune receptors built from immunoglobulin superfamily domains	6/44	182/18903	3.82e-06	2.56e-05	7.71e-06	IL6/TNF/IL2/IL1B/IL10/TGFB1	6
GO:0030073	insulin secretion	6/44	183/18903	3.94e-06	2.64e-05	7.94e-06	IL6/TNF/HIF1A/NOS2/IFNG/IL1B	6
GO:0019233	sensory perception of pain	5/44	103/18903	4e-06	2.66e-05	8.01e-06	TNF/IL1A/CCL2/IL10/PTGS2	5
GO:1903076	regulation of protein localization to plasma membrane	5/44	103/18903	4e-06	2.66e-05	8.01e-06	TNF/AKT1/IFNG/EGFR/TGFB1	5
GO:0090087	regulation of peptide transport	6/44	184/18903	4.07e-06	2.69e-05	8.1e-06	IL6/TNF/HIF1A/NOS2/IFNG/IL1B	6
GO:1902107	positive regulation of leukocyte differentiation	6/44	184/18903	4.07e-06	2.69e-05	8.1e-06	TNF/FOS/IL2/IFNG/IL10/TGFB1	6
GO:1903708	positive regulation of hemopoiesis	6/44	184/18903	4.07e-06	2.69e-05	8.1e-06	TNF/FOS/IL2/IFNG/IL10/TGFB1	6
GO:1902882	regulation of response to oxidative stress	5/44	104/18903	4.19e-06	2.76e-05	8.29e-06	TNF/HIF1A/AKT1/MMP3/IL10	5
GO:0007548	sex differentiation	7/44	288/18903	4.19e-06	2.76e-05	8.29e-06	IL1A/VEGFA/REN/NOS3/KDR/CASP3/MMP2	7
GO:0002040	sprouting angiogenesis	6/44	185/18903	4.2e-06	2.76e-05	8.29e-06	AKT1/VEGFA/KDR/HMOX1/IL10/PTGS2	6
GO:0030213	hyaluronan biosynthetic process	3/44	14/18903	4.21e-06	2.76e-05	8.29e-06	IL1B/EGF/TGFB1	3
GO:0002701	negative regulation of production of molecular mediator of immune response	4/44	47/18903	4.23e-06	2.77e-05	8.33e-06	TNF/HMOX1/IL10/TGFB1	4
GO:0043270	positive regulation of ion transport	7/44	289/18903	4.29e-06	2.8e-05	8.41e-06	IL1A/AKT1/CCL2/CXCL10/IFNG/IL1B/CAV1	7
GO:1903706	regulation of hemopoiesis	8/44	413/18903	4.32e-06	2.81e-05	8.45e-06	TNF/HIF1A/FOS/IL2/IFNG/IL10/STAT1/TGFB1	8
GO:0006109	regulation of carbohydrate metabolic process	6/44	186/18903	4.33e-06	2.81e-05	8.46e-06	HIF1A/AKT1/PPARA/IFNG/EGF/TGFB1	6
GO:0008585	female gonad development	5/44	105/18903	4.39e-06	2.84e-05	8.56e-06	VEGFA/NOS3/KDR/CASP3/MMP2	5
GO:0010721	negative regulation of cell development	6/44	188/18903	4.61e-06	2.94e-05	8.84e-06	IL6/TNF/IL1A/VEGFA/SPP1/IL1B	6
GO:0002673	regulation of acute inflammatory response	4/44	48/18903	4.61e-06	2.94e-05	8.84e-06	IL6/TNF/IL1B/PTGS2	4
GO:0032309	icosanoid secretion	4/44	48/18903	4.61e-06	2.94e-05	8.84e-06	IL1A/NOS2/IL1B/PTGS2	4
GO:0032620	interleukin-17 production	4/44	48/18903	4.61e-06	2.94e-05	8.84e-06	IL6/IL2/IFNG/TGFB1	4
GO:0032660	regulation of interleukin-17 production	4/44	48/18903	4.61e-06	2.94e-05	8.84e-06	IL6/IL2/IFNG/TGFB1	4
GO:0045776	negative regulation of blood pressure	4/44	48/18903	4.61e-06	2.94e-05	8.84e-06	TNF/NOS2/PPARA/NOS3	4
GO:0061028	establishment of endothelial barrier	4/44	48/18903	4.61e-06	2.94e-05	8.84e-06	TNF/VEGFA/IL1B/ICAM1	4
GO:0030098	lymphocyte differentiation	8/44	419/18903	4.8e-06	3.05e-05	9.19e-06	IL6/IL1A/VCAM1/CD40LG/IL2/IFNG/IL1B/IL10	8
GO:0016032	viral process	8/44	421/18903	4.97e-06	3.16e-05	9.5e-06	TNF/PPARA/CCL2/CXCL8/EGFR/STAT1/CAV1/ICAM1	8
GO:0043457	regulation of cellular respiration	4/44	49/18903	5.01e-06	3.17e-05	9.53e-06	TNF/HIF1A/NOS2/IFNG	4
GO:1904894	positive regulation of receptor signaling pathway via STAT	4/44	49/18903	5.01e-06	3.17e-05	9.53e-06	IL6/TNF/IL10/TGFB1	4
GO:0010959	regulation of metal ion transport	8/44	423/18903	5.15e-06	3.25e-05	9.77e-06	AKT1/CCL2/CXCL10/IFNG/NOS3/EGF/CAV1/PTGS2	8
GO:0031099	regeneration	6/44	192/18903	5.2e-06	3.27e-05	9.84e-06	IL6/TNF/SPP1/HMOX1/IL10/MMP2	6
GO:0034116	positive regulation of heterotypic cell-cell adhesion	3/44	15/18903	5.25e-06	3.3e-05	9.92e-06	TNF/IL1B/IL10	3
GO:0042116	macrophage activation	5/44	109/18903	5.28e-06	3.3e-05	9.92e-06	IL6/TNF/IFNG/CSF2/IL10	5
GO:0046545	development of primary female sexual characteristics	5/44	109/18903	5.28e-06	3.3e-05	9.92e-06	VEGFA/NOS3/KDR/CASP3/MMP2	5
GO:1902041	regulation of extrinsic apoptotic signaling pathway via death domain receptors	4/44	50/18903	5.44e-06	3.38e-05	1.02e-05	SERPINE1/NOS3/HMOX1/ICAM1	4
GO:1904707	positive regulation of vascular associated smooth muscle cell proliferation	4/44	50/18903	5.44e-06	3.38e-05	1.02e-05	TNF/MMP9/IL10/MMP2	4
GO:0007173	epidermal growth factor receptor signaling pathway	5/44	110/18903	5.52e-06	3.43e-05	1.03e-05	AKT1/MMP9/EGF/EGFR/TGFB1	5
GO:0051054	positive regulation of DNA metabolic process	7/44	301/18903	5.6e-06	3.47e-05	1.04e-05	IL6/TNF/AKT1/IL2/EGF/EGFR/TGFB1	7
GO:0052548	regulation of endopeptidase activity	8/44	428/18903	5.61e-06	3.47e-05	1.04e-05	SERPINE1/TNF/AKT1/VEGFA/PPARG/NGF/MMP9/PTGS2	8
GO:0051047	positive regulation of secretion	7/44	304/18903	5.97e-06	3.68e-05	1.11e-05	IL1A/HIF1A/PPARG/SPP1/IFNG/IL1B/TGFB1	7
GO:0002819	regulation of adaptive immune response	6/44	198/18903	6.2e-06	3.82e-05	1.15e-05	IL6/TNF/IL2/IL1B/IL10/TGFB1	6
GO:0048608	reproductive structure development	7/44	306/18903	6.24e-06	3.83e-05	1.15e-05	IL1A/VEGFA/REN/NOS3/KDR/CASP3/MMP2	7
GO:1905954	positive regulation of lipid localization	5/44	113/18903	6.3e-06	3.86e-05	1.16e-05	IL1A/PPARG/SPP1/IL1B/CAV1	5
GO:0031349	positive regulation of defense response	7/44	307/18903	6.37e-06	3.9e-05	1.17e-05	SERPINE1/IL6/TNF/IL2/IFNG/IL1B/PTGS2	7
GO:0034393	positive regulation of smooth muscle cell apoptotic process	3/44	16/18903	6.45e-06	3.92e-05	1.18e-05	PPARG/CDKN2A/IFNG	3
GO:0051044	positive regulation of membrane protein ectodomain proteolysis	3/44	16/18903	6.45e-06	3.92e-05	1.18e-05	TNF/IFNG/IL1B	3
GO:1903799	negative regulation of miRNA maturation	3/44	16/18903	6.45e-06	3.92e-05	1.18e-05	IL6/TNF/TGFB1	3
GO:0043393	regulation of protein binding	6/44	200/18903	6.57e-06	3.98e-05	1.2e-05	MAPK8/AKT1/PPARA/MMP9/IL10/CAV1	6
GO:0002824	positive regulation of adaptive immune response based on somatic recombination of immune receptors built from immunoglobulin superfamily domains	5/44	114/18903	6.57e-06	3.98e-05	1.2e-05	IL6/TNF/IL2/IL1B/TGFB1	5
GO:0042063	gliogenesis	7/44	310/18903	6.79e-06	4.09e-05	1.23e-05	IL6/TNF/AKT1/CCL2/IFNG/IL1B/TGFB1	7
GO:0061458	reproductive system development	7/44	310/18903	6.79e-06	4.09e-05	1.23e-05	IL1A/VEGFA/REN/NOS3/KDR/CASP3/MMP2	7
GO:0002204	somatic recombination of immunoglobulin genes involved in immune response	4/44	53/18903	6.88e-06	4.1e-05	1.23e-05	CD40LG/IL2/IL10/TGFB1	4
GO:0002208	somatic diversification of immunoglobulins involved in immune response	4/44	53/18903	6.88e-06	4.1e-05	1.23e-05	CD40LG/IL2/IL10/TGFB1	4
GO:0002639	positive regulation of immunoglobulin production	4/44	53/18903	6.88e-06	4.1e-05	1.23e-05	IL6/IL2/IL10/TGFB1	4
GO:0045190	isotype switching	4/44	53/18903	6.88e-06	4.1e-05	1.23e-05	CD40LG/IL2/IL10/TGFB1	4
GO:0048260	positive regulation of receptor-mediated endocytosis	4/44	53/18903	6.88e-06	4.1e-05	1.23e-05	SERPINE1/VEGFA/SELE/EGF	4
GO:0050890	cognition	7/44	314/18903	7.38e-06	4.39e-05	1.32e-05	TNF/HIF1A/NGF/FOS/EGFR/CASP3/PTGS2	7
GO:0061900	glial cell activation	4/44	54/18903	7.42e-06	4.4e-05	1.32e-05	IL6/TNF/IFNG/IL1B	4
GO:0021782	glial cell development	5/44	117/18903	7.47e-06	4.42e-05	1.33e-05	IL6/TNF/AKT1/IFNG/IL1B	5
GO:0043281	regulation of cysteine-type endopeptidase activity involved in apoptotic process	6/44	205/18903	7.57e-06	4.47e-05	1.35e-05	TNF/AKT1/VEGFA/PPARG/MMP9/PTGS2	6
GO:1901550	regulation of endothelial cell development	3/44	17/18903	7.82e-06	4.6e-05	1.39e-05	TNF/VEGFA/IL1B	3
GO:1903140	regulation of establishment of endothelial barrier	3/44	17/18903	7.82e-06	4.6e-05	1.39e-05	TNF/VEGFA/IL1B	3
GO:0034284	response to monosaccharide	6/44	207/18903	8e-06	4.7e-05	1.41e-05	TNF/IL1A/HIF1A/CASP3/ICAM1/PTGS2	6
GO:0002708	positive regulation of lymphocyte mediated immunity	5/44	119/18903	8.11e-06	4.74e-05	1.43e-05	IL6/TNF/IL2/IL1B/TGFB1	5
GO:0015718	monocarboxylic acid transport	5/44	119/18903	8.11e-06	4.74e-05	1.43e-05	TNF/IL1A/NOS2/IL1B/PTGS2	5
GO:0019058	viral life cycle	7/44	319/18903	8.18e-06	4.78e-05	1.44e-05	TNF/PPARA/CCL2/CXCL8/EGFR/CAV1/ICAM1	7
GO:0006959	humoral immune response	7/44	320/18903	8.35e-06	4.87e-05	1.46e-05	IL6/TNF/CCL2/CXCL10/CXCL8/IFNG/IL1B	7
GO:0002821	positive regulation of adaptive immune response	5/44	120/18903	8.45e-06	4.91e-05	1.48e-05	IL6/TNF/IL2/IL1B/TGFB1	5
GO:0060986	endocrine hormone secretion	4/44	56/18903	8.58e-06	4.97e-05	1.5e-05	PPARG/SPP1/REN/IL1B	4
GO:0071715	icosanoid transport	4/44	56/18903	8.58e-06	4.97e-05	1.5e-05	IL1A/NOS2/IL1B/PTGS2	4
GO:0007623	circadian rhythm	6/44	210/18903	8.69e-06	5.02e-05	1.51e-05	MAPK8/TNF/PPARG/NOS2/PPARA/CSF2	6
GO:0003012	muscle system process	8/44	455/18903	8.77e-06	5.05e-05	1.52e-05	TNF/PPARG/PPARA/NOS3/IL1B/HMOX1/CAV1/PTGS2	8
GO:0031623	receptor internalization	5/44	121/18903	8.8e-06	5.05e-05	1.52e-05	VEGFA/SELE/CXCL8/EGF/CAV1	5
GO:0045446	endothelial cell differentiation	5/44	121/18903	8.8e-06	5.05e-05	1.52e-05	TNF/VEGFA/IL1B/KDR/ICAM1	5
GO:0002698	negative regulation of immune effector process	5/44	122/18903	9.16e-06	5.24e-05	1.58e-05	TNF/IL2/HMOX1/IL10/TGFB1	5
GO:0043500	muscle adaptation	5/44	122/18903	9.16e-06	5.24e-05	1.58e-05	PPARG/PPARA/NOS3/IL1B/HMOX1	5
GO:0035196	miRNA processing	4/44	57/18903	9.22e-06	5.25e-05	1.58e-05	IL6/TNF/EGFR/TGFB1	4
GO:0061756	leukocyte adhesion to vascular endothelial cell	4/44	57/18903	9.22e-06	5.25e-05	1.58e-05	IL6/TNF/VCAM1/SELE	4
GO:0150078	positive regulation of neuroinflammatory response	3/44	18/18903	9.37e-06	5.33e-05	1.6e-05	IL6/TNF/IL1B	3
GO:0071482	cellular response to light stimulus	5/44	123/18903	9.53e-06	5.4e-05	1.62e-05	MMP3/MMP1/MMP9/PTGS2/MMP2	5
GO:0071675	regulation of mononuclear cell migration	5/44	123/18903	9.53e-06	5.4e-05	1.62e-05	SERPINE1/TNF/AKT1/CCL2/CXCL10	5
GO:0045637	regulation of myeloid cell differentiation	6/44	214/18903	9.68e-06	5.47e-05	1.65e-05	TNF/HIF1A/FOS/IFNG/STAT1/TGFB1	6
GO:0071496	cellular response to external stimulus	7/44	328/18903	9.81e-06	5.53e-05	1.66e-05	MAPK8/VCAM1/PPARA/FOS/IL1B/HMOX1/PTGS2	7
GO:0048010	vascular endothelial growth factor receptor signaling pathway	4/44	58/18903	9.88e-06	5.56e-05	1.67e-05	HIF1A/VEGFA/IL1B/KDR	4
GO:0046660	female sex differentiation	5/44	124/18903	9.91e-06	5.57e-05	1.68e-05	VEGFA/NOS3/KDR/CASP3/MMP2	5
GO:1904375	regulation of protein localization to cell periphery	5/44	125/18903	1.03e-05	5.78e-05	1.74e-05	TNF/AKT1/IFNG/EGFR/TGFB1	5
GO:0002763	positive regulation of myeloid leukocyte differentiation	4/44	59/18903	1.06e-05	5.9e-05	1.78e-05	TNF/FOS/IFNG/TGFB1	4
GO:0051785	positive regulation of nuclear division	4/44	59/18903	1.06e-05	5.9e-05	1.78e-05	TNF/IL1A/IL1B/EGF	4
GO:1903078	positive regulation of protein localization to plasma membrane	4/44	59/18903	1.06e-05	5.9e-05	1.78e-05	TNF/AKT1/IFNG/EGFR	4
GO:0038127	ERBB signaling pathway	5/44	126/18903	1.07e-05	5.96e-05	1.79e-05	AKT1/MMP9/EGF/EGFR/TGFB1	5
GO:0042180	cellular ketone metabolic process	6/44	218/18903	1.08e-05	5.97e-05	1.8e-05	AKT1/PPARG/PPARA/IL1B/CAV1/PTGS2	6
GO:0002377	immunoglobulin production	6/44	219/18903	1.1e-05	6.12e-05	1.84e-05	IL6/TNF/CD40LG/IL2/IL10/TGFB1	6
GO:0002544	chronic inflammatory response	3/44	19/18903	1.11e-05	6.13e-05	1.84e-05	TNF/VCAM1/IL10	3
GO:1902894	negative regulation of miRNA transcription	3/44	19/18903	1.11e-05	6.13e-05	1.84e-05	PPARG/PPARA/TGFB1	3
GO:0045471	response to ethanol	5/44	128/18903	1.16e-05	6.36e-05	1.91e-05	TNF/VCAM1/PPARA/FOS/IL2	5
GO:0046683	response to organophosphorus	5/44	128/18903	1.16e-05	6.36e-05	1.91e-05	FOS/REN/IL1B/STAT1/PTGS2	5
GO:0090287	regulation of cellular response to growth factor stimulus	7/44	338/18903	1.19e-05	6.54e-05	1.97e-05	HIF1A/PPARG/PPARA/IL1B/KDR/CAV1/TGFB1	7
GO:0016447	somatic recombination of immunoglobulin gene segments	4/44	61/18903	1.21e-05	6.6e-05	1.99e-05	CD40LG/IL2/IL10/TGFB1	4
GO:0034113	heterotypic cell-cell adhesion	4/44	61/18903	1.21e-05	6.6e-05	1.99e-05	TNF/VCAM1/IL1B/IL10	4
GO:0070918	small regulatory ncRNA processing	4/44	61/18903	1.21e-05	6.6e-05	1.99e-05	IL6/TNF/EGFR/TGFB1	4
GO:1990266	neutrophil migration	5/44	130/18903	1.25e-05	6.79e-05	2.04e-05	IL1A/CCL2/CXCL10/CXCL8/IL1B	5
GO:0030072	peptide hormone secretion	6/44	225/18903	1.29e-05	6.99e-05	2.1e-05	IL6/TNF/HIF1A/NOS2/IFNG/IL1B	6
GO:0046824	positive regulation of nucleocytoplasmic transport	4/44	62/18903	1.29e-05	7e-05	2.11e-05	IFNG/IL1B/PTGS2/TGFB1	4
GO:0060749	mammary gland alveolus development	3/44	20/18903	1.3e-05	7.02e-05	2.11e-05	HIF1A/VEGFA/EGF	3
GO:0061377	mammary gland lobule development	3/44	20/18903	1.3e-05	7.02e-05	2.11e-05	HIF1A/VEGFA/EGF	3
GO:1902004	positive regulation of amyloid-beta formation	3/44	20/18903	1.3e-05	7.02e-05	2.11e-05	TNF/IFNG/CASP3	3
GO:2000629	negative regulation of miRNA metabolic process	3/44	20/18903	1.3e-05	7.02e-05	2.11e-05	PPARG/PPARA/TGFB1	3
GO:0010001	glial cell differentiation	6/44	227/18903	1.35e-05	7.26e-05	2.18e-05	IL6/TNF/AKT1/IFNG/IL1B/TGFB1	6
GO:0022411	cellular component disassembly	8/44	483/18903	1.35e-05	7.26e-05	2.18e-05	IL6/TNF/HIF1A/MMP3/MMP1/MMP9/MMP2/TGFB1	8
GO:0050994	regulation of lipid catabolic process	4/44	63/18903	1.38e-05	7.36e-05	2.22e-05	TNF/AKT1/PPARA/IL1B	4
GO:0001101	response to acid chemical	5/44	133/18903	1.39e-05	7.43e-05	2.24e-05	TNF/VEGFA/EGFR/CASP3/MMP2	5
GO:0002702	positive regulation of production of molecular mediator of immune response	5/44	133/18903	1.39e-05	7.43e-05	2.24e-05	IL6/IL2/IL1B/IL10/TGFB1	5
GO:0002790	peptide secretion	6/44	230/18903	1.46e-05	7.75e-05	2.33e-05	IL6/TNF/HIF1A/NOS2/IFNG/IL1B	6
GO:0002712	regulation of B cell mediated immunity	4/44	64/18903	1.47e-05	7.75e-05	2.33e-05	TNF/IL2/IL10/TGFB1	4
GO:0002889	regulation of immunoglobulin mediated immune response	4/44	64/18903	1.47e-05	7.75e-05	2.33e-05	TNF/IL2/IL10/TGFB1	4
GO:0050918	positive chemotaxis	4/44	64/18903	1.47e-05	7.75e-05	2.33e-05	VEGFA/CXCL10/CXCL8/KDR	4
GO:0042113	B cell activation	7/44	350/18903	1.49e-05	7.89e-05	2.37e-05	IL6/VCAM1/CD40LG/IL2/IL10/CASP3/TGFB1	7
GO:0060252	positive regulation of glial cell proliferation	3/44	21/18903	1.52e-05	8e-05	2.41e-05	IL6/TNF/IL1B	3
GO:0060353	regulation of cell adhesion molecule production	3/44	21/18903	1.52e-05	8e-05	2.41e-05	CXCL8/IL1B/CAV1	3
GO:0001885	endothelial cell development	4/44	65/18903	1.56e-05	8.14e-05	2.45e-05	TNF/VEGFA/IL1B/ICAM1	4
GO:0031100	animal organ regeneration	4/44	65/18903	1.56e-05	8.14e-05	2.45e-05	IL6/TNF/HMOX1/IL10	4
GO:0050435	amyloid-beta metabolic process	4/44	65/18903	1.56e-05	8.14e-05	2.45e-05	TNF/IFNG/REN/CASP3	4
GO:1905330	regulation of morphogenesis of an epithelium	4/44	65/18903	1.56e-05	8.14e-05	2.45e-05	TNF/VEGFA/CXCL10/EGF	4
GO:0034101	erythrocyte homeostasis	5/44	137/18903	1.61e-05	8.39e-05	2.52e-05	HIF1A/VEGFA/HMOX1/CASP3/STAT1	5
GO:2000116	regulation of cysteine-type endopeptidase activity	6/44	235/18903	1.65e-05	8.57e-05	2.58e-05	TNF/AKT1/VEGFA/PPARG/MMP9/PTGS2	6
GO:0034605	cellular response to heat	4/44	66/18903	1.66e-05	8.61e-05	2.59e-05	IL1A/CXCL10/HMOX1/PTGS2	4
GO:0030879	mammary gland development	5/44	138/18903	1.67e-05	8.64e-05	2.6e-05	HIF1A/AKT1/VEGFA/EGF/CAV1	5
GO:0030728	ovulation	3/44	22/18903	1.76e-05	9.07e-05	2.73e-05	NOS3/PTGS2/MMP2	3
GO:0051000	positive regulation of nitric-oxide synthase activity	3/44	22/18903	1.76e-05	9.07e-05	2.73e-05	TNF/HIF1A/AKT1	3
GO:1904377	positive regulation of protein localization to cell periphery	4/44	67/18903	1.76e-05	9.07e-05	2.73e-05	TNF/AKT1/IFNG/EGFR	4
GO:0051403	stress-activated MAPK cascade	6/44	239/18903	1.81e-05	9.33e-05	2.81e-05	MAPK8/TNF/IL1A/VEGFA/IL1B/EGFR	6
GO:0045787	positive regulation of cell cycle	7/44	362/18903	1.86e-05	9.54e-05	2.87e-05	TNF/IL1A/AKT1/IL1B/EGF/EGFR/IL10	7
GO:0014074	response to purine-containing compound	5/44	142/18903	1.91e-05	9.81e-05	2.95e-05	FOS/REN/IL1B/STAT1/PTGS2	5
GO:0002260	lymphocyte homeostasis	4/44	69/18903	1.98e-05	0.000101043	3.04e-05	HIF1A/AKT1/IL2/CASP3	4
GO:0014015	positive regulation of gliogenesis	4/44	69/18903	1.98e-05	0.000101043	3.04e-05	IL6/TNF/IL1B/TGFB1	4
GO:0010893	positive regulation of steroid biosynthetic process	3/44	23/18903	2.02e-05	0.000102924	3.1e-05	TNF/IL1A/IFNG	3
GO:0045444	fat cell differentiation	6/44	244/18903	2.04e-05	0.000103716	3.12e-05	IL6/TNF/AKT1/PPARG/PTGS2/TGFB1	6
GO:0030336	negative regulation of cell migration	7/44	368/18903	2.06e-05	0.000104879	3.16e-05	SERPINE1/TNF/AKT1/PPARG/CCL2/HMOX1/TGFB1	7
GO:0016445	somatic diversification of immunoglobulins	4/44	70/18903	2.09e-05	0.00010622	3.2e-05	CD40LG/IL2/IL10/TGFB1	4
GO:0014065	phosphatidylinositol 3-kinase signaling	5/44	145/18903	2.12e-05	0.000107161	3.22e-05	TNF/AKT1/KDR/EGF/EGFR	5
GO:0031098	stress-activated protein kinase signaling cascade	6/44	246/18903	2.13e-05	0.000107827	3.24e-05	MAPK8/TNF/IL1A/VEGFA/IL1B/EGFR	6
GO:0001818	negative regulation of cytokine production	7/44	371/18903	2.17e-05	0.000109704	3.3e-05	IL6/TNF/PPARA/IFNG/HMOX1/IL10/TGFB1	7
GO:0045862	positive regulation of proteolysis	7/44	372/18903	2.21e-05	0.000110981	3.34e-05	TNF/AKT1/PPARG/IFNG/IL1B/EGF/CAV1	7
GO:0002548	monocyte chemotaxis	4/44	71/18903	2.21e-05	0.000110981	3.34e-05	SERPINE1/IL6/CCL2/CXCL10	4
GO:0002562	somatic diversification of immune receptors via germline recombination within a single locus	4/44	71/18903	2.21e-05	0.000110981	3.34e-05	CD40LG/IL2/IL10/TGFB1	4
GO:0016444	somatic cell DNA recombination	4/44	71/18903	2.21e-05	0.000110981	3.34e-05	CD40LG/IL2/IL10/TGFB1	4
GO:1903038	negative regulation of leukocyte cell-cell adhesion	5/44	147/18903	2.26e-05	0.000113061	3.4e-05	AKT1/PPARA/IL2/IL10/CASP3	5
GO:0035162	embryonic hemopoiesis	3/44	24/18903	2.3e-05	0.000114552	3.45e-05	HIF1A/VEGFA/KDR	3
GO:0060352	cell adhesion molecule production	3/44	24/18903	2.3e-05	0.000114552	3.45e-05	CXCL8/IL1B/CAV1	3
GO:2000637	positive regulation of miRNA-mediated gene silencing	3/44	24/18903	2.3e-05	0.000114552	3.45e-05	IL6/EGFR/TGFB1	3
GO:0071695	anatomical structure maturation	6/44	250/18903	2.34e-05	0.000116015	3.49e-05	HIF1A/VEGFA/PPARG/REN/KDR/MMP2	6
GO:0016525	negative regulation of angiogenesis	5/44	149/18903	2.41e-05	0.000119606	3.6e-05	SERPINE1/TNF/PPARG/CXCL10/STAT1	5
GO:0015833	peptide transport	6/44	254/18903	2.55e-05	0.000126407	3.8e-05	IL6/TNF/HIF1A/NOS2/IFNG/IL1B	6
GO:2000181	negative regulation of blood vessel morphogenesis	5/44	151/18903	2.57e-05	0.000126845	3.82e-05	SERPINE1/TNF/PPARG/CXCL10/STAT1	5
GO:0002381	immunoglobulin production involved in immunoglobulin-mediated immune response	4/44	74/18903	2.61e-05	0.000126845	3.82e-05	CD40LG/IL2/IL10/TGFB1	4
GO:0035924	cellular response to vascular endothelial growth factor stimulus	4/44	74/18903	2.61e-05	0.000126845	3.82e-05	AKT1/VEGFA/VCAM1/KDR	4
GO:0050766	positive regulation of phagocytosis	4/44	74/18903	2.61e-05	0.000126845	3.82e-05	TNF/CCL2/IFNG/IL1B	4
GO:0034114	regulation of heterotypic cell-cell adhesion	3/44	25/18903	2.61e-05	0.000126845	3.82e-05	TNF/IL1B/IL10	3
GO:0045662	negative regulation of myoblast differentiation	3/44	25/18903	2.61e-05	0.000126845	3.82e-05	TNF/CXCL10/TGFB1	3
GO:0050927	positive regulation of positive chemotaxis	3/44	25/18903	2.61e-05	0.000126845	3.82e-05	VEGFA/CXCL8/KDR	3
GO:0060148	positive regulation of post-transcriptional gene silencing	3/44	25/18903	2.61e-05	0.000126845	3.82e-05	IL6/EGFR/TGFB1	3
GO:1900370	positive regulation of post-transcriptional gene silencing by RNA	3/44	25/18903	2.61e-05	0.000126845	3.82e-05	IL6/EGFR/TGFB1	3
GO:1902993	positive regulation of amyloid precursor protein catabolic process	3/44	25/18903	2.61e-05	0.000126845	3.82e-05	TNF/IFNG/CASP3	3
GO:1904996	positive regulation of leukocyte adhesion to vascular endothelial cell	3/44	25/18903	2.61e-05	0.000126845	3.82e-05	IL6/TNF/SELE	3
GO:0030183	B cell differentiation	5/44	152/18903	2.65e-05	0.000128495	3.87e-05	IL6/VCAM1/CD40LG/IL2/IL10	5
GO:1901343	negative regulation of vasculature development	5/44	152/18903	2.65e-05	0.000128495	3.87e-05	SERPINE1/TNF/PPARG/CXCL10/STAT1	5
GO:2000146	negative regulation of cell motility	7/44	383/18903	2.66e-05	0.000128789	3.88e-05	SERPINE1/TNF/AKT1/PPARG/CCL2/HMOX1/TGFB1	7
GO:0006898	receptor-mediated endocytosis	6/44	257/18903	2.73e-05	0.000131582	3.96e-05	SERPINE1/VEGFA/SELE/CXCL8/EGF/CAV1	6
GO:0034763	negative regulation of transmembrane transport	5/44	154/18903	2.83e-05	0.000136125	4.1e-05	TNF/AKT1/MMP9/IL1B/CAV1	5
GO:0010822	positive regulation of mitochondrion organization	4/44	76/18903	2.9e-05	0.000139398	4.19e-05	MAPK8/HIF1A/MMP9/KDR	4
GO:0090068	positive regulation of cell cycle process	6/44	260/18903	2.91e-05	0.000139709	4.2e-05	TNF/IL1A/AKT1/IL1B/EGF/EGFR	6
GO:0035148	tube formation	5/44	155/18903	2.92e-05	0.000139709	4.2e-05	HIF1A/VEGFA/EGF/CASP3/TGFB1	5
GO:0030810	positive regulation of nucleotide biosynthetic process	3/44	26/18903	2.95e-05	0.000139806	4.21e-05	NOS2/PPARA/NOS3	3
GO:0045672	positive regulation of osteoclast differentiation	3/44	26/18903	2.95e-05	0.000139806	4.21e-05	TNF/FOS/IFNG	3
GO:0050926	regulation of positive chemotaxis	3/44	26/18903	2.95e-05	0.000139806	4.21e-05	VEGFA/CXCL8/KDR	3
GO:0050995	negative regulation of lipid catabolic process	3/44	26/18903	2.95e-05	0.000139806	4.21e-05	TNF/AKT1/IL1B	3
GO:0060333	interferon-gamma-mediated signaling pathway	3/44	26/18903	2.95e-05	0.000139806	4.21e-05	PPARG/IFNG/STAT1	3
GO:1900373	positive regulation of purine nucleotide biosynthetic process	3/44	26/18903	2.95e-05	0.000139806	4.21e-05	NOS2/PPARA/NOS3	3
GO:0050878	regulation of body fluid levels	7/44	390/18903	2.99e-05	0.000141689	4.26e-05	SERPINE1/IL6/HIF1A/VEGFA/CD40LG/NOS3/CAV1	7
GO:0090316	positive regulation of intracellular protein transport	5/44	157/18903	3.1e-05	0.000146526	4.41e-05	MAPK8/IFNG/IL1B/PTGS2/TGFB1	5
GO:1903522	regulation of blood circulation	6/44	263/18903	3.1e-05	0.000146526	4.41e-05	TNF/IL2/NOS3/CAV1/PTGS2/MMP2	6
GO:0001701	in utero embryonic development	7/44	393/18903	3.14e-05	0.000148045	4.45e-05	HIF1A/AKT1/VEGFA/NOS3/CSF2/EGFR/IL10	7
GO:0097530	granulocyte migration	5/44	158/18903	3.2e-05	0.000150369	4.52e-05	IL1A/CCL2/CXCL10/CXCL8/IL1B	5
GO:0090049	regulation of cell migration involved in sprouting angiogenesis	4/44	78/18903	3.21e-05	0.00015088	4.54e-05	VEGFA/KDR/HMOX1/PTGS2	4
GO:0035051	cardiocyte differentiation	5/44	159/18903	3.29e-05	0.000154472	4.65e-05	VEGFA/VCAM1/PPARA/EGFR/TGFB1	5
GO:0002092	positive regulation of receptor internalization	3/44	27/18903	3.31e-05	0.000154698	4.66e-05	VEGFA/SELE/EGF	3
GO:0032740	positive regulation of interleukin-17 production	3/44	27/18903	3.31e-05	0.000154698	4.66e-05	IL6/IL2/TGFB1	3
GO:0051924	regulation of calcium ion transport	6/44	268/18903	3.45e-05	0.000160944	4.84e-05	CCL2/CXCL10/NOS3/EGF/CAV1/PTGS2	6
GO:0070227	lymphocyte apoptotic process	4/44	80/18903	3.55e-05	0.000165358	4.98e-05	HIF1A/AKT1/IL2/IL10	4
GO:1900017	positive regulation of cytokine production involved in inflammatory response	3/44	28/18903	3.7e-05	0.00017213	5.18e-05	IL6/TNF/HIF1A	3
GO:0001570	vasculogenesis	4/44	81/18903	3.73e-05	0.000172803	5.2e-05	VEGFA/KDR/CAV1/TGFB1	4
GO:0002200	somatic diversification of immune receptors	4/44	81/18903	3.73e-05	0.000172803	5.2e-05	CD40LG/IL2/IL10/TGFB1	4
GO:0045786	negative regulation of cell cycle	7/44	405/18903	3.8e-05	0.000176061	5.3e-05	TNF/CCL2/CDKN2A/IL10/CASP3/PTGS2/TGFB1	7
GO:0007611	learning or memory	6/44	273/18903	3.82e-05	0.000176716	5.32e-05	HIF1A/NGF/FOS/EGFR/CASP3/PTGS2	6
GO:0048708	astrocyte differentiation	4/44	82/18903	3.91e-05	0.000180473	5.43e-05	IL6/TNF/IFNG/IL1B	4
GO:0001894	tissue homeostasis	6/44	275/18903	3.98e-05	0.000183467	5.52e-05	IL6/VEGFA/SPP1/NOS3/KDR/PTGS2	6
GO:0009615	response to virus	7/44	409/18903	4.05e-05	0.000186183	5.6e-05	IL6/TNF/HIF1A/CXCL10/IFNG/IL1B/STAT1	7
GO:0042310	vasoconstriction	4/44	83/18903	4.1e-05	0.000188372	5.67e-05	CRP/CAV1/PTGS2/MMP2	4
GO:0043254	regulation of protein-containing complex assembly	7/44	410/18903	4.11e-05	0.000188479	5.67e-05	TNF/VEGFA/MMP3/MMP1/IFNG/CSF2/TGFB1	7
GO:0030307	positive regulation of cell growth	5/44	167/18903	4.17e-05	0.000190313	5.73e-05	AKT1/VEGFA/NGF/IL2/EGFR	5
GO:0043271	negative regulation of ion transport	5/44	167/18903	4.17e-05	0.000190313	5.73e-05	TNF/MMP9/NOS3/CAV1/PTGS2	5
GO:0045940	positive regulation of steroid metabolic process	3/44	30/18903	4.57e-05	0.00020786	6.25e-05	TNF/IL1A/IFNG	3
GO:0070168	negative regulation of biomineral tissue development	3/44	30/18903	4.57e-05	0.00020786	6.25e-05	HIF1A/NOS3/TGFB1	3
GO:1903203	regulation of oxidative stress-induced neuron death	3/44	30/18903	4.57e-05	0.00020786	6.25e-05	TNF/HIF1A/IL10	3
GO:0033273	response to vitamin	4/44	86/18903	4.72e-05	0.000213857	6.44e-05	IL1A/CXCL10/SPP1/PTGS2	4
GO:0040013	negative regulation of locomotion	7/44	419/18903	4.72e-05	0.000213857	6.44e-05	SERPINE1/TNF/AKT1/PPARG/CCL2/HMOX1/TGFB1	7
GO:0007254	JNK cascade	5/44	172/18903	4.8e-05	0.000216619	6.52e-05	MAPK8/TNF/IL1A/IL1B/EGFR	5
GO:2001242	regulation of intrinsic apoptotic signaling pathway	5/44	172/18903	4.8e-05	0.000216619	6.52e-05	HIF1A/AKT1/MMP9/CAV1/PTGS2	5
GO:0010660	regulation of muscle cell apoptotic process	4/44	87/18903	4.94e-05	0.000222319	6.69e-05	PPARG/CDKN2A/IFNG/HMOX1	4
GO:1900182	positive regulation of protein localization to nucleus	4/44	87/18903	4.94e-05	0.000222319	6.69e-05	AKT1/IFNG/PTGS2/TGFB1	4
GO:0002313	mature B cell differentiation involved in immune response	3/44	31/18903	5.05e-05	0.000226849	6.83e-05	IL6/IL2/IL10	3
GO:0110150	negative regulation of biomineralization	3/44	31/18903	5.05e-05	0.000226849	6.83e-05	HIF1A/NOS3/TGFB1	3
GO:0007249	I-kappaB kinase/NF-kappaB signaling	6/44	288/18903	5.15e-05	0.000230895	6.95e-05	TNF/IL1A/AKT1/IL1B/HMOX1/STAT1	6
GO:0032945	negative regulation of mononuclear cell proliferation	4/44	88/18903	5.16e-05	0.000231045	6.95e-05	IL2/CRP/IL10/CASP3	4
GO:0071229	cellular response to acid chemical	4/44	89/18903	5.4e-05	0.000241129	7.26e-05	TNF/VEGFA/EGFR/MMP2	4
GO:0007435	salivary gland morphogenesis	3/44	32/18903	5.57e-05	0.000247559	7.45e-05	TNF/EGFR/TGFB1	3
GO:0034390	smooth muscle cell apoptotic process	3/44	32/18903	5.57e-05	0.000247559	7.45e-05	PPARG/CDKN2A/IFNG	3
GO:0034391	regulation of smooth muscle cell apoptotic process	3/44	32/18903	5.57e-05	0.000247559	7.45e-05	PPARG/CDKN2A/IFNG	3
GO:0070098	chemokine-mediated signaling pathway	4/44	90/18903	5.64e-05	0.000250218	7.53e-05	HIF1A/CCL2/CXCL10/CXCL8	4
GO:0048015	phosphatidylinositol-mediated signaling	5/44	178/18903	5.64e-05	0.000250218	7.53e-05	TNF/AKT1/KDR/EGF/EGFR	5
GO:0051146	striated muscle cell differentiation	6/44	293/18903	5.67e-05	0.00025087	7.55e-05	AKT1/VEGFA/PPARA/CXCL10/CASP3/TGFB1	6
GO:1901216	positive regulation of neuron death	4/44	91/18903	5.89e-05	0.000260187	7.83e-05	TNF/FOS/IFNG/CASP3	4
GO:0042886	amide transport	6/44	296/18903	6e-05	0.000264616	7.96e-05	IL6/TNF/HIF1A/NOS2/IFNG/IL1B	6
GO:0036475	neuron death in response to oxidative stress	3/44	33/18903	6.11e-05	0.000268922	8.09e-05	TNF/HIF1A/IL10	3
GO:0050901	leukocyte tethering or rolling	3/44	33/18903	6.11e-05	0.000268922	8.09e-05	TNF/VCAM1/SELE	3
GO:0010657	muscle cell apoptotic process	4/44	92/18903	6.15e-05	0.000269873	8.12e-05	PPARG/CDKN2A/IFNG/HMOX1	4
GO:0048017	inositol lipid-mediated signaling	5/44	182/18903	6.27e-05	0.000275049	8.28e-05	TNF/AKT1/KDR/EGF/EGFR	5
GO:0051781	positive regulation of cell division	4/44	93/18903	6.41e-05	0.000280224	8.43e-05	IL1A/VEGFA/IL1B/TGFB1	4
GO:2000106	regulation of leukocyte apoptotic process	4/44	93/18903	6.41e-05	0.000280224	8.43e-05	HIF1A/IL2/CDKN2A/IL10	4
GO:1903035	negative regulation of response to wounding	4/44	94/18903	6.68e-05	0.000291735	8.78e-05	SERPINE1/TNF/SPP1/NOS3	4
GO:0007431	salivary gland development	3/44	34/18903	6.69e-05	0.000291754	8.78e-05	TNF/EGFR/TGFB1	3
GO:0021700	developmental maturation	6/44	304/18903	6.95e-05	0.000302447	9.1e-05	HIF1A/VEGFA/PPARG/REN/KDR/MMP2	6
GO:0048469	cell maturation	5/44	187/18903	7.13e-05	0.000309861	9.32e-05	HIF1A/VEGFA/PPARG/REN/KDR	5
GO:0071375	cellular response to peptide hormone stimulus	6/44	306/18903	7.21e-05	0.000312641	9.41e-05	AKT1/PPARG/FOS/IL1B/STAT1/CAV1	6
GO:0045807	positive regulation of endocytosis	4/44	96/18903	7.26e-05	0.00031346	9.43e-05	SERPINE1/VEGFA/SELE/EGF	4
GO:0070664	negative regulation of leukocyte proliferation	4/44	96/18903	7.26e-05	0.00031346	9.43e-05	IL2/CRP/IL10/CASP3	4
GO:0001893	maternal placenta development	3/44	35/18903	7.31e-05	0.00031346	9.43e-05	AKT1/SPP1/PTGS2	3
GO:0010661	positive regulation of muscle cell apoptotic process	3/44	35/18903	7.31e-05	0.00031346	9.43e-05	PPARG/CDKN2A/IFNG	3
GO:0030212	hyaluronan metabolic process	3/44	35/18903	7.31e-05	0.00031346	9.43e-05	IL1B/EGF/TGFB1	3
GO:0035633	maintenance of blood-brain barrier	3/44	35/18903	7.31e-05	0.00031346	9.43e-05	IL6/VEGFA/PTGS2	3
GO:2000352	negative regulation of endothelial cell apoptotic process	3/44	35/18903	7.31e-05	0.00031346	9.43e-05	SERPINE1/KDR/ICAM1	3
GO:0061138	morphogenesis of a branching epithelium	5/44	188/18903	7.31e-05	0.00031346	9.43e-05	TNF/VEGFA/KDR/EGF/IL10	5
GO:0051896	regulation of protein kinase B signaling	5/44	189/18903	7.5e-05	0.000320457	9.64e-05	TNF/PPARA/EGF/EGFR/TGFB1	5
GO:0071478	cellular response to radiation	5/44	189/18903	7.5e-05	0.000320457	9.64e-05	MMP3/MMP1/MMP9/PTGS2/MMP2	5
GO:1990868	response to chemokine	4/44	98/18903	7.86e-05	0.000334999	0.000100805	HIF1A/CCL2/CXCL10/CXCL8	4
GO:1990869	cellular response to chemokine	4/44	98/18903	7.86e-05	0.000334999	0.000100805	HIF1A/CCL2/CXCL10/CXCL8	4
GO:0030224	monocyte differentiation	3/44	36/18903	7.96e-05	0.00033765	0.000101603	VEGFA/PPARG/CSF2	3
GO:0033280	response to vitamin D	3/44	36/18903	7.96e-05	0.00033765	0.000101603	CXCL10/SPP1/PTGS2	3
GO:1903580	positive regulation of ATP metabolic process	3/44	36/18903	7.96e-05	0.00033765	0.000101603	HIF1A/PPARA/IFNG	3
GO:0060485	mesenchyme development	6/44	313/18903	8.16e-05	0.000345709	0.000104028	IL6/HIF1A/NOS3/IL1B/STAT1/TGFB1	6
GO:0002335	mature B cell differentiation	3/44	37/18903	8.65e-05	0.000365753	0.000110059	IL6/IL2/IL10	3
GO:0032872	regulation of stress-activated MAPK cascade	5/44	195/18903	8.69e-05	0.000367004	0.000110436	TNF/IL1A/VEGFA/IL1B/EGFR	5
GO:0016236	macroautophagy	6/44	317/18903	8.76e-05	0.000368534	0.000110896	MAPK8/HIF1A/AKT1/KDR/HMOX1/CASP3	6
GO:1902105	regulation of leukocyte differentiation	6/44	317/18903	8.76e-05	0.000368534	0.000110896	TNF/FOS/IL2/IFNG/IL10/TGFB1	6
GO:2001243	negative regulation of intrinsic apoptotic signaling pathway	4/44	101/18903	8.84e-05	0.000371708	0.000111851	HIF1A/AKT1/MMP9/PTGS2	4
GO:0031341	regulation of cell killing	4/44	102/18903	9.19e-05	0.000385655	0.000116048	MAPK8/NOS2/IFNG/ICAM1	4
GO:0070302	regulation of stress-activated protein kinase signaling cascade	5/44	198/18903	9.34e-05	0.000391211	0.00011772	TNF/IL1A/VEGFA/IL1B/EGFR	5
GO:0032094	response to food	3/44	38/18903	9.38e-05	0.000391211	0.00011772	MPO/AKT1/PPARA	3
GO:0032885	regulation of polysaccharide biosynthetic process	3/44	38/18903	9.38e-05	0.000391211	0.00011772	AKT1/EGF/TGFB1	3
GO:0045191	regulation of isotype switching	3/44	38/18903	9.38e-05	0.000391211	0.00011772	IL2/IL10/TGFB1	3
GO:0043255	regulation of carbohydrate biosynthetic process	4/44	103/18903	9.54e-05	0.000396775	0.000119394	AKT1/PPARA/EGF/TGFB1	4
GO:0050764	regulation of phagocytosis	4/44	103/18903	9.54e-05	0.000396775	0.000119394	TNF/CCL2/IFNG/IL1B	4
GO:0009746	response to hexose	5/44	199/18903	9.57e-05	0.000396775	0.000119394	TNF/HIF1A/CASP3/ICAM1/PTGS2	5
GO:0032388	positive regulation of intracellular transport	5/44	199/18903	9.57e-05	0.000396775	0.000119394	MAPK8/IFNG/IL1B/PTGS2/TGFB1	5
GO:0015849	organic acid transport	6/44	324/18903	9.87e-05	0.00040884	0.000123024	TNF/IL1A/AKT1/PPARG/PPARA/IL1B	6
GO:0042100	B cell proliferation	4/44	104/18903	9.91e-05	0.000409816	0.000123318	CD40LG/IL2/IL10/CASP3	4
GO:0032570	response to progesterone	3/44	39/18903	0.000101419	0.000417597	0.00012566	FOS/CAV1/TGFB1	3
GO:0043618	regulation of transcription from RNA polymerase II promoter in response to stress	3/44	39/18903	0.000101419	0.000417597	0.00012566	HIF1A/VEGFA/HMOX1	3
GO:0060251	regulation of glial cell proliferation	3/44	39/18903	0.000101419	0.000417597	0.00012566	IL6/TNF/IL1B	3
GO:0001763	morphogenesis of a branching structure	5/44	203/18903	0.000105052	0.000431933	0.000129973	TNF/VEGFA/KDR/EGF/IL10	5
GO:0030593	neutrophil chemotaxis	4/44	106/18903	0.000106699	0.000438068	0.000131819	CCL2/CXCL10/CXCL8/IL1B	4
GO:0050864	regulation of B cell activation	5/44	204/18903	0.000107507	0.000440112	0.000132434	IL6/IL2/IL10/CASP3/TGFB1	5
GO:1901888	regulation of cell junction assembly	5/44	204/18903	0.000107507	0.000440112	0.000132434	TNF/VEGFA/IL1B/KDR/CAV1	5
GO:0042307	positive regulation of protein import into nucleus	3/44	40/18903	0.000109464	0.000446191	0.000134264	IFNG/PTGS2/TGFB1	3
GO:0071392	cellular response to estradiol stimulus	3/44	40/18903	0.000109464	0.000446191	0.000134264	EGFR/IL10/MMP2	3
GO:1904994	regulation of leukocyte adhesion to vascular endothelial cell	3/44	40/18903	0.000109464	0.000446191	0.000134264	IL6/TNF/SELE	3
GO:1901654	response to ketone	5/44	205/18903	0.000110005	0.000447755	0.000134734	AKT1/FOS/SPP1/CAV1/TGFB1	5
GO:0014013	regulation of gliogenesis	4/44	107/18903	0.000110655	0.000449756	0.000135336	IL6/TNF/IL1B/TGFB1	4
GO:0090263	positive regulation of canonical Wnt signaling pathway	4/44	108/18903	0.000114717	0.000465598	0.000140104	EGF/EGFR/CAV1/TGFB1	4
GO:0019722	calcium-mediated signaling	5/44	208/18903	0.000117769	0.000476527	0.000143392	TNF/VCAM1/SELE/CXCL8/KDR	5
GO:0045216	cell-cell junction organization	5/44	208/18903	0.000117769	0.000476527	0.000143392	TNF/VEGFA/IL1B/CAV1/TGFB1	5
GO:2000008	regulation of protein localization to cell surface	3/44	41/18903	0.000117914	0.000476527	0.000143392	TNF/AKT1/EGF	3
GO:0046822	regulation of nucleocytoplasmic transport	4/44	109/18903	0.000118887	0.000479774	0.000144369	IFNG/IL1B/PTGS2/TGFB1	4
GO:0030100	regulation of endocytosis	5/44	209/18903	0.000120449	0.000484699	0.000145851	SERPINE1/VEGFA/SELE/EGF/CAV1	5
GO:0045732	positive regulation of protein catabolic process	5/44	209/18903	0.000120449	0.000484699	0.000145851	TNF/AKT1/IFNG/IL1B/CAV1	5
GO:1990778	protein localization to cell periphery	6/44	337/18903	0.000122438	0.000492005	0.00014805	TNF/AKT1/IFNG/EGFR/CAV1/TGFB1	6
GO:0002714	positive regulation of B cell mediated immunity	3/44	42/18903	0.000126778	0.000507292	0.00015265	TNF/IL2/TGFB1	3
GO:0002891	positive regulation of immunoglobulin mediated immune response	3/44	42/18903	0.000126778	0.000507292	0.00015265	TNF/IL2/TGFB1	3
GO:0043029	T cell homeostasis	3/44	42/18903	0.000126778	0.000507292	0.00015265	AKT1/IL2/CASP3	3
GO:0014066	regulation of phosphatidylinositol 3-kinase signaling	4/44	111/18903	0.000127553	0.000508957	0.000153151	TNF/KDR/EGF/EGFR	4
GO:0018107	peptidyl-threonine phosphorylation	4/44	111/18903	0.000127553	0.000508957	0.000153151	MAPK8/AKT1/EGF/TGFB1	4
GO:0048259	regulation of receptor-mediated endocytosis	4/44	112/18903	0.000132054	0.000526176	0.000158332	SERPINE1/VEGFA/SELE/EGF	4
GO:0007595	lactation	3/44	43/18903	0.000136065	0.000539885	0.000162457	HIF1A/VEGFA/CAV1	3
GO:0071364	cellular response to epidermal growth factor stimulus	3/44	43/18903	0.000136065	0.000539885	0.000162457	AKT1/FOS/EGFR	3
GO:1900371	regulation of purine nucleotide biosynthetic process	3/44	43/18903	0.000136065	0.000539885	0.000162457	NOS2/PPARA/NOS3	3
GO:0016064	immunoglobulin mediated immune response	5/44	215/18903	0.000137522	0.000544901	0.000163967	TNF/CD40LG/IL2/IL10/TGFB1	5
GO:0007179	transforming growth factor beta receptor signaling pathway	5/44	216/18903	0.000140539	0.000556079	0.00016733	PPARG/PPARA/FOS/CAV1/TGFB1	5
GO:0030808	regulation of nucleotide biosynthetic process	3/44	44/18903	0.000145785	0.000574432	0.000172853	NOS2/PPARA/NOS3	3
GO:0032881	regulation of polysaccharide metabolic process	3/44	44/18903	0.000145785	0.000574432	0.000172853	AKT1/EGF/TGFB1	3
GO:1904706	negative regulation of vascular associated smooth muscle cell proliferation	3/44	44/18903	0.000145785	0.000574432	0.000172853	PPARG/HMOX1/IL10	3
GO:0019724	B cell mediated immunity	5/44	218/18903	0.000146725	0.000577335	0.000173726	TNF/CD40LG/IL2/IL10/TGFB1	5
GO:0002065	columnar/cuboidal epithelial cell differentiation	4/44	116/18903	0.000151215	0.000593358	0.000178548	SERPINE1/HIF1A/AKT1/CAV1	4
GO:0098586	cellular response to virus	4/44	116/18903	0.000151215	0.000593358	0.000178548	IL6/HIF1A/CXCL10/IFNG	4
GO:0031295	T cell costimulation	3/44	45/18903	0.000155944	0.000608547	0.000183119	AKT1/CD40LG/CAV1	3
GO:0043620	regulation of DNA-templated transcription in response to stress	3/44	45/18903	0.000155944	0.000608547	0.000183119	HIF1A/VEGFA/HMOX1	3
GO:0046427	positive regulation of receptor signaling pathway via JAK-STAT	3/44	45/18903	0.000155944	0.000608547	0.000183119	IL6/TNF/IL10	3
GO:1904646	cellular response to amyloid-beta	3/44	45/18903	0.000155944	0.000608547	0.000183119	TNF/VCAM1/ICAM1	3
GO:0000079	regulation of cyclin-dependent protein serine/threonine kinase activity	4/44	117/18903	0.000156304	0.000608625	0.000183142	AKT1/CDKN2A/EGFR/CASP3	4
GO:0050866	negative regulation of cell activation	5/44	221/18903	0.000156393	0.000608625	0.000183142	IL2/NOS3/HMOX1/IL10/CASP3	5
GO:0002286	T cell activation involved in immune response	4/44	118/18903	0.000161515	0.000625128	0.000188108	IL6/IL2/IFNG/ICAM1	4
GO:0007088	regulation of mitotic nuclear division	4/44	118/18903	0.000161515	0.000625128	0.000188108	TNF/IL1A/IL1B/EGF	4
GO:0043200	response to amino acid	4/44	118/18903	0.000161515	0.000625128	0.000188108	TNF/EGFR/CASP3/MMP2	4
GO:0050830	defense response to Gram-positive bacterium	4/44	118/18903	0.000161515	0.000625128	0.000188108	IL6/TNF/CRP/IL1B	4
GO:0035272	exocrine system development	3/44	46/18903	0.000166553	0.000643147	0.00019353	TNF/EGFR/TGFB1	3
GO:0032609	interferon-gamma production	4/44	119/18903	0.000166851	0.000643147	0.00019353	TNF/IL2/IL1B/IL10	4
GO:0032649	regulation of interferon-gamma production	4/44	119/18903	0.000166851	0.000643147	0.00019353	TNF/IL2/IL1B/IL10	4
GO:0007596	blood coagulation	5/44	225/18903	0.000170035	0.000653643	0.000196688	SERPINE1/IL6/CD40LG/NOS3/CAV1	5
GO:0033157	regulation of intracellular protein transport	5/44	225/18903	0.000170035	0.000653643	0.000196688	MAPK8/IFNG/IL1B/PTGS2/TGFB1	5
GO:0018210	peptidyl-threonine modification	4/44	120/18903	0.000172313	0.000658831	0.000198249	MAPK8/AKT1/EGF/TGFB1	4
GO:0042752	regulation of circadian rhythm	4/44	120/18903	0.000172313	0.000658831	0.000198249	MAPK8/PPARG/PPARA/CSF2	4
GO:0051897	positive regulation of protein kinase B signaling	4/44	120/18903	0.000172313	0.000658831	0.000198249	TNF/EGF/EGFR/TGFB1	4
GO:1904029	regulation of cyclin-dependent protein kinase activity	4/44	120/18903	0.000172313	0.000658831	0.000198249	AKT1/CDKN2A/EGFR/CASP3	4
GO:0046777	protein autophosphorylation	5/44	226/18903	0.000173583	0.000662792	0.000199441	AKT1/VEGFA/KDR/EGFR/CAV1	5
GO:0001774	microglial cell activation	3/44	47/18903	0.000177621	0.000673677	0.000202717	IL6/TNF/IFNG	3
GO:0006110	regulation of glycolytic process	3/44	47/18903	0.000177621	0.000673677	0.000202717	HIF1A/PPARA/IFNG	3
GO:0031294	lymphocyte costimulation	3/44	47/18903	0.000177621	0.000673677	0.000202717	AKT1/CD40LG/CAV1	3
GO:0045601	regulation of endothelial cell differentiation	3/44	47/18903	0.000177621	0.000673677	0.000202717	TNF/VEGFA/IL1B	3
GO:0070849	response to epidermal growth factor	3/44	47/18903	0.000177621	0.000673677	0.000202717	AKT1/FOS/EGFR	3
GO:0002761	regulation of myeloid leukocyte differentiation	4/44	122/18903	0.000183624	0.000695515	0.000209288	TNF/FOS/IFNG/TGFB1	4
GO:0050817	coagulation	5/44	230/18903	0.000188346	0.000712451	0.000214384	SERPINE1/IL6/CD40LG/NOS3/CAV1	5
GO:1902003	regulation of amyloid-beta formation	3/44	48/18903	0.000189155	0.000714557	0.000215018	TNF/IFNG/CASP3	3
GO:0097237	cellular response to toxic substance	4/44	123/18903	0.000189476	0.000714817	0.000215096	MPO/TNF/NOS3/PTGS2	4
GO:0007599	hemostasis	5/44	231/18903	0.000192183	0.000724067	0.00021788	SERPINE1/IL6/CD40LG/NOS3/CAV1	5
GO:0072676	lymphocyte migration	4/44	124/18903	0.000195461	0.000735442	0.000221303	AKT1/CCL2/CXCL10/ICAM1	4
GO:0031281	positive regulation of cyclase activity	3/44	49/18903	0.000201164	0.000754898	0.000227157	MAPK8/NOS2/NOS3	3
GO:2000378	negative regulation of reactive oxygen species metabolic process	3/44	49/18903	0.000201164	0.000754898	0.000227157	HIF1A/MMP3/PPARA	3
GO:0001952	regulation of cell-matrix adhesion	4/44	125/18903	0.000201582	0.000755467	0.000227328	SERPINE1/VEGFA/CDKN2A/KDR	4
GO:0002269	leukocyte activation involved in inflammatory response	3/44	50/18903	0.000213657	0.000799665	0.000240628	IL6/TNF/IFNG	3
GO:0034764	positive regulation of transmembrane transport	5/44	237/18903	0.000216471	0.000809129	0.000243476	AKT1/CCL2/CXCL10/IFNG/CAV1	5
GO:0007160	cell-matrix adhesion	5/44	238/18903	0.000220737	0.000823046	0.000247663	SERPINE1/VEGFA/VCAM1/CDKN2A/KDR	5
GO:0030218	erythrocyte differentiation	4/44	128/18903	0.000220775	0.000823046	0.000247663	HIF1A/VEGFA/CASP3/STAT1	4
GO:0007157	heterophilic cell-cell adhesion via plasma membrane cell adhesion molecules	3/44	51/18903	0.000226643	0.000842707	0.00025358	VCAM1/SELE/ICAM1	3
GO:0022602	ovulation cycle process	3/44	51/18903	0.000226643	0.000842707	0.00025358	NOS3/CASP3/MMP2	3
GO:0050714	positive regulation of protein secretion	4/44	129/18903	0.000227455	0.000844621	0.000254156	IL1A/HIF1A/PPARG/TGFB1	4
GO:0019079	viral genome replication	4/44	130/18903	0.00023428	0.000863109	0.000259719	TNF/PPARA/CCL2/CXCL8	4
GO:0032612	interleukin-1 production	4/44	130/18903	0.00023428	0.000863109	0.000259719	IL6/TNF/IFNG/IL10	4
GO:0032652	regulation of interleukin-1 production	4/44	130/18903	0.00023428	0.000863109	0.000259719	IL6/TNF/IFNG/IL10	4
GO:0032874	positive regulation of stress-activated MAPK cascade	4/44	130/18903	0.00023428	0.000863109	0.000259719	TNF/IL1A/VEGFA/IL1B	4
GO:0071621	granulocyte chemotaxis	4/44	130/18903	0.00023428	0.000863109	0.000259719	CCL2/CXCL10/CXCL8/IL1B	4
GO:0001542	ovulation from ovarian follicle	2/44	10/18903	0.000235476	0.000863109	0.000259719	NOS3/MMP2	2
GO:0002676	regulation of chronic inflammatory response	2/44	10/18903	0.000235476	0.000863109	0.000259719	TNF/IL10	2
GO:0033483	gas homeostasis	2/44	10/18903	0.000235476	0.000863109	0.000259719	HIF1A/CAV1	2
GO:0042368	vitamin D biosynthetic process	2/44	10/18903	0.000235476	0.000863109	0.000259719	TNF/IFNG	2
GO:1903596	regulation of gap junction assembly	2/44	10/18903	0.000235476	0.000863109	0.000259719	IL1B/CAV1	2
GO:0048565	digestive tract development	4/44	132/18903	0.000248371	0.000908025	0.000273235	TNF/HIF1A/CXCL8/EGFR	4
GO:0070304	positive regulation of stress-activated protein kinase signaling cascade	4/44	132/18903	0.000248371	0.000908025	0.000273235	TNF/IL1A/VEGFA/IL1B	4
GO:0010874	regulation of cholesterol efflux	3/44	53/18903	0.000254124	0.000927863	0.000279204	PPARG/EGF/CAV1	3
GO:0001649	osteoblast differentiation	5/44	246/18903	0.000257215	0.000937941	0.000282237	IL6/TNF/AKT1/PPARG/SPP1	5
GO:0042593	glucose homeostasis	5/44	248/18903	0.000267012	0.000972416	0.000292611	IL6/HIF1A/AKT1/PPARG/ICAM1	5
GO:0014009	glial cell proliferation	3/44	54/18903	0.000268636	0.000977077	0.000294013	IL6/TNF/IL1B	3
GO:0007178	transmembrane receptor protein serine/threonine kinase signaling pathway	6/44	390/18903	0.000270001	0.000980786	0.000295129	PPARG/PPARA/FOS/KDR/CAV1/TGFB1	6
GO:1900180	regulation of protein localization to nucleus	4/44	135/18903	0.000270637	0.000981836	0.000295445	AKT1/IFNG/PTGS2/TGFB1	4
GO:0033500	carbohydrate homeostasis	5/44	249/18903	0.000272015	0.000984321	0.000296193	IL6/HIF1A/AKT1/PPARG/ICAM1	5
GO:0045926	negative regulation of growth	5/44	249/18903	0.000272015	0.000984321	0.000296193	HIF1A/PPARA/SPP1/CDKN2A/TGFB1	5
GO:0009636	response to toxic substance	5/44	250/18903	0.00027709	0.00100141	0.000301335	MPO/TNF/FOS/NOS3/PTGS2	5
GO:0002686	negative regulation of leukocyte migration	3/44	55/18903	0.000283674	0.00102	0.00030693	AKT1/CCL2/HMOX1	3
GO:1902991	regulation of amyloid precursor protein catabolic process	3/44	55/18903	0.000283674	0.00102	0.00030693	TNF/IFNG/CASP3	3
GO:1903202	negative regulation of oxidative stress-induced cell death	3/44	55/18903	0.000283674	0.00102	0.00030693	HIF1A/AKT1/IL10	3
GO:2000179	positive regulation of neural precursor cell proliferation	3/44	55/18903	0.000283674	0.00102	0.00030693	HIF1A/VEGFA/EGF	3
GO:0061041	regulation of wound healing	4/44	137/18903	0.000286256	0.00102451	0.000308287	SERPINE1/TNF/NOS3/CAV1	4
GO:0006527	arginine catabolic process	2/44	11/18903	0.000287378	0.00102451	0.000308287	NOS2/NOS3	2
GO:0010887	negative regulation of cholesterol storage	2/44	11/18903	0.000287378	0.00102451	0.000308287	PPARG/PPARA	2
GO:0061418	regulation of transcription from RNA polymerase II promoter in response to hypoxia	2/44	11/18903	0.000287378	0.00102451	0.000308287	HIF1A/VEGFA	2
GO:0071803	positive regulation of podosome assembly	2/44	11/18903	0.000287378	0.00102451	0.000308287	TNF/CSF2	2
GO:1900222	negative regulation of amyloid-beta clearance	2/44	11/18903	0.000287378	0.00102451	0.000308287	TNF/IFNG	2
GO:0048762	mesenchymal cell differentiation	5/44	252/18903	0.000287456	0.00102451	0.000308287	IL6/HIF1A/IL1B/STAT1/TGFB1	5
GO:0010718	positive regulation of epithelial to mesenchymal transition	3/44	56/18903	0.000299245	0.00106252	0.000319725	IL6/IL1B/TGFB1	3
GO:0034205	amyloid-beta formation	3/44	56/18903	0.000299245	0.00106252	0.000319725	TNF/IFNG/CASP3	3
GO:0043470	regulation of carbohydrate catabolic process	3/44	56/18903	0.000299245	0.00106252	0.000319725	HIF1A/PPARA/IFNG	3
GO:0072175	epithelial tube formation	4/44	139/18903	0.000302512	0.00107278	0.000322813	HIF1A/EGF/CASP3/TGFB1	4
GO:0043122	regulation of I-kappaB kinase/NF-kappaB signaling	5/44	255/18903	0.000303554	0.00107513	0.00032352	TNF/IL1A/IL1B/HMOX1/STAT1	5
GO:0090257	regulation of muscle system process	5/44	256/18903	0.000309069	0.00109242	0.000328722	PPARG/PPARA/NOS3/CAV1/PTGS2	5
GO:0006631	fatty acid metabolic process	6/44	400/18903	0.000309206	0.00109242	0.000328722	AKT1/PPARG/PPARA/IL1B/CAV1/PTGS2	6
GO:0001889	liver development	4/44	141/18903	0.000319422	0.00112571	0.00033874	IL6/TNF/HMOX1/IL10	4
GO:0046328	regulation of JNK cascade	4/44	141/18903	0.000319422	0.00112571	0.00033874	TNF/IL1A/IL1B/EGFR	4
GO:0038061	NIK/NF-kappaB signaling	4/44	142/18903	0.000328126	0.00115496	0.000347539	TNF/AKT1/IL1B/EGFR	4
GO:0001541	ovarian follicle development	3/44	58/18903	0.000332019	0.00116721	0.000351226	VEGFA/KDR/MMP2	3
GO:0010212	response to ionizing radiation	4/44	143/18903	0.000336999	0.00118179	0.000355613	IL1A/VCAM1/CXCL10/CASP3	4
GO:0055123	digestive system development	4/44	143/18903	0.000336999	0.00118179	0.000355613	TNF/HIF1A/CXCL8/EGFR	4
GO:0045927	positive regulation of growth	5/44	261/18903	0.000337798	0.00118312	0.000356015	AKT1/VEGFA/NGF/IL2/EGFR	5
GO:0031668	cellular response to extracellular stimulus	5/44	262/18903	0.000343778	0.00119426	0.000359365	MAPK8/VCAM1/PPARA/FOS/HMOX1	5
GO:0010749	regulation of nitric oxide mediated signal transduction	2/44	12/18903	0.000344344	0.00119426	0.000359365	VEGFA/EGFR	2
GO:0014745	negative regulation of muscle adaptation	2/44	12/18903	0.000344344	0.00119426	0.000359365	PPARG/NOS3	2
GO:0030656	regulation of vitamin metabolic process	2/44	12/18903	0.000344344	0.00119426	0.000359365	TNF/IFNG	2
GO:0031284	positive regulation of guanylate cyclase activity	2/44	12/18903	0.000344344	0.00119426	0.000359365	NOS2/NOS3	2
GO:0033083	regulation of immature T cell proliferation	2/44	12/18903	0.000344344	0.00119426	0.000359365	IL1A/IL1B	2
GO:0033084	regulation of immature T cell proliferation in thymus	2/44	12/18903	0.000344344	0.00119426	0.000359365	IL1A/IL1B	2
GO:0150065	regulation of deacetylase activity	2/44	12/18903	0.000344344	0.00119426	0.000359365	MAPK8/VEGFA	2
GO:0010508	positive regulation of autophagy	4/44	144/18903	0.000346043	0.00119577	0.000359819	HIF1A/IFNG/KDR/HMOX1	4
GO:0030177	positive regulation of Wnt signaling pathway	4/44	144/18903	0.000346043	0.00119577	0.000359819	EGF/EGFR/CAV1/TGFB1	4
GO:0061008	hepaticobiliary system development	4/44	144/18903	0.000346043	0.00119577	0.000359819	IL6/TNF/HMOX1/IL10	4
GO:0042692	muscle cell differentiation	6/44	409/18903	0.000348199	0.00120175	0.000361621	AKT1/VEGFA/PPARA/CXCL10/CASP3/TGFB1	6
GO:0002090	regulation of receptor internalization	3/44	59/18903	0.000349239	0.00120242	0.00036182	VEGFA/SELE/EGF	3
GO:0042306	regulation of protein import into nucleus	3/44	59/18903	0.000349239	0.00120242	0.00036182	IFNG/PTGS2/TGFB1	3
GO:0031644	regulation of nervous system process	4/44	145/18903	0.00035526	0.00122018	0.000367167	TNF/IL1A/NOS3/IL10	4
GO:0051783	regulation of nuclear division	4/44	145/18903	0.00035526	0.00122018	0.000367167	TNF/IL1A/IL1B/EGF	4
GO:0050768	negative regulation of neurogenesis	4/44	146/18903	0.000364652	0.00125093	0.000376418	IL6/TNF/SPP1/IL1B	4
GO:0043407	negative regulation of MAP kinase activity	3/44	60/18903	0.000367024	0.00125603	0.000377953	PPARG/IL1B/CAV1	3
GO:0045599	negative regulation of fat cell differentiation	3/44	60/18903	0.000367024	0.00125603	0.000377953	IL6/TNF/TGFB1	3
GO:0017015	regulation of transforming growth factor beta receptor signaling pathway	4/44	147/18903	0.00037422	0.00127911	0.000384898	PPARG/PPARA/CAV1/TGFB1	4
GO:0060135	maternal process involved in female pregnancy	3/44	61/18903	0.000385383	0.0013141	0.000395427	AKT1/SPP1/PTGS2	3
GO:0090311	regulation of protein deacetylation	3/44	61/18903	0.000385383	0.0013141	0.000395427	MAPK8/VEGFA/IFNG	3
GO:0006875	cellular metal ion homeostasis	6/44	420/18903	0.000400996	0.00136507	0.000410763	IL1A/HIF1A/CXCL10/IFNG/HMOX1/CAV1	6
GO:0071560	cellular response to transforming growth factor beta stimulus	5/44	271/18903	0.000401292	0.00136507	0.000410763	PPARG/PPARA/FOS/CAV1/TGFB1	5
GO:1903844	regulation of cellular response to transforming growth factor beta stimulus	4/44	150/18903	0.000404002	0.00136751	0.0004115	PPARG/PPARA/CAV1/TGFB1	4
GO:0070228	regulation of lymphocyte apoptotic process	3/44	62/18903	0.000404322	0.00136751	0.0004115	HIF1A/IL2/IL10	3
GO:0031392	regulation of prostaglandin biosynthetic process	2/44	13/18903	0.00040635	0.00136751	0.0004115	IL1B/PTGS2	2
GO:0032621	interleukin-18 production	2/44	13/18903	0.00040635	0.00136751	0.0004115	TNF/IL10	2
GO:0032661	regulation of interleukin-18 production	2/44	13/18903	0.00040635	0.00136751	0.0004115	TNF/IL10	2
GO:0033079	immature T cell proliferation	2/44	13/18903	0.00040635	0.00136751	0.0004115	IL1A/IL1B	2
GO:0033080	immature T cell proliferation in thymus	2/44	13/18903	0.00040635	0.00136751	0.0004115	IL1A/IL1B	2
GO:0042362	fat-soluble vitamin biosynthetic process	2/44	13/18903	0.00040635	0.00136751	0.0004115	TNF/IFNG	2
GO:0072683	T cell extravasation	2/44	13/18903	0.00040635	0.00136751	0.0004115	CCL2/ICAM1	2
GO:0051961	negative regulation of nervous system development	4/44	151/18903	0.000414296	0.0013926	0.00041905	IL6/TNF/SPP1/IL1B	4
GO:0032615	interleukin-12 production	3/44	63/18903	0.00042385	0.00141967	0.000427195	CD40LG/IFNG/IL10	3
GO:0032655	regulation of interleukin-12 production	3/44	63/18903	0.00042385	0.00141967	0.000427195	CD40LG/IFNG/IL10	3
GO:0032731	positive regulation of interleukin-1 beta production	3/44	63/18903	0.00042385	0.00141967	0.000427195	IL6/TNF/IFNG	3
GO:0071559	response to transforming growth factor beta	5/44	277/18903	0.000443494	0.00148358	0.000446424	PPARG/PPARA/FOS/CAV1/TGFB1	5
GO:0019229	regulation of vasoconstriction	3/44	64/18903	0.000443975	0.00148358	0.000446424	CAV1/PTGS2/MMP2	3
GO:0051092	positive regulation of NF-kappaB transcription factor activity	4/44	154/18903	0.000446302	0.0014896	0.000448236	TNF/CD40LG/IL1B/CAV1	4
GO:0050871	positive regulation of B cell activation	4/44	155/18903	0.000457352	0.00152469	0.000458795	IL6/IL2/IL10/TGFB1	4
GO:2000272	negative regulation of signaling receptor activity	3/44	65/18903	0.000464703	0.00154737	0.000465622	TNF/PPARG/PPARA	3
GO:0032306	regulation of prostaglandin secretion	2/44	14/18903	0.000473374	0.00156522	0.000470993	IL1A/IL1B	2
GO:0032308	positive regulation of prostaglandin secretion	2/44	14/18903	0.000473374	0.00156522	0.000470993	IL1A/IL1B	2
GO:0045348	positive regulation of MHC class II biosynthetic process	2/44	14/18903	0.000473374	0.00156522	0.000470993	IFNG/IL10	2
GO:0050930	induction of positive chemotaxis	2/44	14/18903	0.000473374	0.00156522	0.000470993	VEGFA/CXCL8	2
GO:0061043	regulation of vascular wound healing	2/44	14/18903	0.000473374	0.00156522	0.000470993	SERPINE1/TNF	2
GO:0071801	regulation of podosome assembly	2/44	14/18903	0.000473374	0.00156522	0.000470993	TNF/CSF2	2
GO:0048754	branching morphogenesis of an epithelial tube	4/44	157/18903	0.000480037	0.00158541	0.000477066	TNF/VEGFA/KDR/EGF	4
GO:0006879	cellular iron ion homeostasis	3/44	66/18903	0.000486043	0.00160152	0.000481914	HIF1A/IFNG/HMOX1	3
GO:0031343	positive regulation of cell killing	3/44	66/18903	0.000486043	0.00160152	0.000481914	MAPK8/NOS2/IFNG	3
GO:0044409	entry into host	4/44	158/18903	0.000491675	0.00161819	0.000486932	CXCL8/EGFR/CAV1/ICAM1	4
GO:0072659	protein localization to plasma membrane	5/44	285/18903	0.000504882	0.00165973	0.000499432	TNF/AKT1/IFNG/EGFR/TGFB1	5
GO:0030888	regulation of B cell proliferation	3/44	67/18903	0.000508002	0.00166613	0.000501357	IL2/IL10/CASP3	3
GO:1901224	positive regulation of NIK/NF-kappaB signaling	3/44	67/18903	0.000508002	0.00166613	0.000501357	TNF/IL1B/EGFR	3
GO:0006816	calcium ion transport	6/44	440/18903	0.000512915	0.0016803	0.000505621	CCL2/CXCL10/NOS3/EGF/CAV1/PTGS2	6
GO:0042987	amyloid precursor protein catabolic process	3/44	68/18903	0.000530588	0.00173419	0.000521837	TNF/IFNG/CASP3	3
GO:0045670	regulation of osteoclast differentiation	3/44	68/18903	0.000530588	0.00173419	0.000521837	TNF/FOS/IFNG	3
GO:0050792	regulation of viral process	4/44	162/18903	0.000540248	0.00176144	0.000530036	TNF/PPARA/CXCL8/STAT1	4
GO:0010889	regulation of sequestering of triglyceride	2/44	15/18903	0.000545393	0.00176144	0.000530036	PPARG/PPARA	2
GO:0031282	regulation of guanylate cyclase activity	2/44	15/18903	0.000545393	0.00176144	0.000530036	NOS2/NOS3	2
GO:0043129	surfactant homeostasis	2/44	15/18903	0.000545393	0.00176144	0.000530036	VEGFA/KDR	2
GO:0045579	positive regulation of B cell differentiation	2/44	15/18903	0.000545393	0.00176144	0.000530036	IL2/IL10	2
GO:0097396	response to interleukin-17	2/44	15/18903	0.000545393	0.00176144	0.000530036	CXCL10/IL1B	2
GO:0097398	cellular response to interleukin-17	2/44	15/18903	0.000545393	0.00176144	0.000530036	CXCL10/IL1B	2
GO:2000402	negative regulation of lymphocyte migration	2/44	15/18903	0.000545393	0.00176144	0.000530036	AKT1/CCL2	2
GO:2001028	positive regulation of endothelial cell chemotaxis	2/44	15/18903	0.000545393	0.00176144	0.000530036	VEGFA/KDR	2
GO:2001279	regulation of unsaturated fatty acid biosynthetic process	2/44	15/18903	0.000545393	0.00176144	0.000530036	IL1B/PTGS2	2
GO:0046942	carboxylic acid transport	5/44	290/18903	0.000546375	0.00176144	0.000530036	TNF/IL1A/NOS2/IL1B/PTGS2	5
GO:0090092	regulation of transmembrane receptor protein serine/threonine kinase signaling pathway	5/44	290/18903	0.000546375	0.00176144	0.000530036	PPARG/PPARA/KDR/CAV1/TGFB1	5
GO:0034394	protein localization to cell surface	3/44	69/18903	0.000553807	0.00178135	0.000536027	TNF/AKT1/EGF	3
GO:2000401	regulation of lymphocyte migration	3/44	69/18903	0.000553807	0.00178135	0.000536027	AKT1/CCL2/CXCL10	3
GO:0015850	organic hydroxy compound transport	5/44	292/18903	0.000563673	0.00181103	0.000544959	PPARG/SPP1/REN/EGF/CAV1	5
GO:0002294	CD4-positive, alpha-beta T cell differentiation involved in immune response	3/44	70/18903	0.000577667	0.00184971	0.000556597	IL6/IL2/IFNG	3
GO:0030193	regulation of blood coagulation	3/44	70/18903	0.000577667	0.00184971	0.000556597	SERPINE1/NOS3/CAV1	3
GO:0043627	response to estrogen	3/44	70/18903	0.000577667	0.00184971	0.000556597	HMOX1/CAV1/MMP2	3
GO:0006606	protein import into nucleus	4/44	165/18903	0.000578853	0.00185141	0.000557111	AKT1/IFNG/PTGS2/TGFB1	4
GO:0030217	T cell differentiation	5/44	296/18903	0.000599503	0.0019153	0.000576335	IL6/IL1A/IL2/IFNG/IL1B	5
GO:0002287	alpha-beta T cell activation involved in immune response	3/44	71/18903	0.000602176	0.00191737	0.000576956	IL6/IL2/IFNG	3
GO:0002293	alpha-beta T cell differentiation involved in immune response	3/44	71/18903	0.000602176	0.00191737	0.000576956	IL6/IL2/IFNG	3
GO:0033344	cholesterol efflux	3/44	71/18903	0.000602176	0.00191737	0.000576956	PPARG/EGF/CAV1	3
GO:0001959	regulation of cytokine-mediated signaling pathway	4/44	167/18903	0.000605655	0.00192628	0.000579639	IL6/HIF1A/PPARG/CAV1	4
GO:0010715	regulation of extracellular matrix disassembly	2/44	16/18903	0.000622384	0.00197285	0.000593653	IL6/TGFB1	2
GO:0034349	glial cell apoptotic process	2/44	16/18903	0.000622384	0.00197285	0.000593653	CCL2/CASP3	2
GO:2000696	regulation of epithelial cell differentiation involved in kidney development	2/44	16/18903	0.000622384	0.00197285	0.000593653	MMP9/STAT1	2
GO:0042698	ovulation cycle	3/44	72/18903	0.00062734	0.00198192	0.000596381	NOS3/CASP3/MMP2	3
GO:0045600	positive regulation of fat cell differentiation	3/44	72/18903	0.00062734	0.00198192	0.000596381	AKT1/PPARG/PTGS2	3
GO:1900046	regulation of hemostasis	3/44	72/18903	0.00062734	0.00198192	0.000596381	SERPINE1/NOS3/CAV1	3
GO:0001837	epithelial to mesenchymal transition	4/44	169/18903	0.000633328	0.00199639	0.000600735	IL6/HIF1A/IL1B/TGFB1	4
GO:0051170	import into nucleus	4/44	169/18903	0.000633328	0.00199639	0.000600735	AKT1/IFNG/PTGS2/TGFB1	4
GO:0034250	positive regulation of cellular amide metabolic process	4/44	170/18903	0.000647496	0.00203878	0.000613493	IL6/TNF/IFNG/CASP3	4
GO:0000271	polysaccharide biosynthetic process	3/44	73/18903	0.000653166	0.00204303	0.000614771	AKT1/EGF/TGFB1	3
GO:0002067	glandular epithelial cell differentiation	3/44	73/18903	0.000653166	0.00204303	0.000614771	HIF1A/AKT1/CAV1	3
GO:0071260	cellular response to mechanical stimulus	3/44	73/18903	0.000653166	0.00204303	0.000614771	MAPK8/IL1B/PTGS2	3
GO:0071677	positive regulation of mononuclear cell migration	3/44	73/18903	0.000653166	0.00204303	0.000614771	SERPINE1/TNF/CXCL10	3
GO:0072678	T cell migration	3/44	73/18903	0.000653166	0.00204303	0.000614771	CCL2/CXCL10/ICAM1	3
GO:1903578	regulation of ATP metabolic process	3/44	73/18903	0.000653166	0.00204303	0.000614771	HIF1A/PPARA/IFNG	3
GO:1904064	positive regulation of cation transmembrane transport	4/44	171/18903	0.000661887	0.00206803	0.000622294	CCL2/CXCL10/IFNG/CAV1	4
GO:0051607	defense response to virus	5/44	304/18903	0.000676276	0.00211066	0.000635122	IL6/CXCL10/IFNG/IL1B/STAT1	5
GO:0032732	positive regulation of interleukin-1 production	3/44	74/18903	0.000679662	0.00211658	0.000636901	IL6/TNF/IFNG	3
GO:0042058	regulation of epidermal growth factor receptor signaling pathway	3/44	74/18903	0.000679662	0.00211658	0.000636901	MMP9/EGF/EGFR	3
GO:0140546	defense response to symbiont	5/44	305/18903	0.000686367	0.00213511	0.000642479	IL6/CXCL10/IFNG/IL1B/STAT1	5
GO:0010763	positive regulation of fibroblast migration	2/44	17/18903	0.000704326	0.00217258	0.000653753	AKT1/TGFB1	2
GO:0030949	positive regulation of vascular endothelial growth factor receptor signaling pathway	2/44	17/18903	0.000704326	0.00217258	0.000653753	HIF1A/IL1B	2
GO:0036005	response to macrophage colony-stimulating factor	2/44	17/18903	0.000704326	0.00217258	0.000653753	TNF/SPP1	2
GO:0045019	negative regulation of nitric oxide biosynthetic process	2/44	17/18903	0.000704326	0.00217258	0.000653753	IL10/CAV1	2
GO:0048875	chemical homeostasis within a tissue	2/44	17/18903	0.000704326	0.00217258	0.000653753	VEGFA/KDR	2
GO:0090399	replicative senescence	2/44	17/18903	0.000704326	0.00217258	0.000653753	SERPINE1/CDKN2A	2
GO:1904406	negative regulation of nitric oxide metabolic process	2/44	17/18903	0.000704326	0.00217258	0.000653753	IL10/CAV1	2
GO:0016239	positive regulation of macroautophagy	3/44	75/18903	0.000706835	0.00217258	0.000653753	HIF1A/KDR/HMOX1	3
GO:0045661	regulation of myoblast differentiation	3/44	75/18903	0.000706835	0.00217258	0.000653753	TNF/CXCL10/TGFB1	3
GO:0050810	regulation of steroid biosynthetic process	3/44	75/18903	0.000706835	0.00217258	0.000653753	TNF/IL1A/IFNG	3
GO:0050818	regulation of coagulation	3/44	75/18903	0.000706835	0.00217258	0.000653753	SERPINE1/NOS3/CAV1	3
GO:0051048	negative regulation of secretion	4/44	175/18903	0.000721732	0.00221597	0.000666809	TNF/IL1B/EGF/HMOX1	4
GO:0006024	glycosaminoglycan biosynthetic process	3/44	77/18903	0.000763239	0.00233331	0.000702118	IL1B/EGF/TGFB1	3
GO:0010827	regulation of glucose transmembrane transport	3/44	77/18903	0.000763239	0.00233331	0.000702118	TNF/AKT1/IL1B	3
GO:0031279	regulation of cyclase activity	3/44	77/18903	0.000763239	0.00233331	0.000702118	MAPK8/NOS2/NOS3	3
GO:0032729	positive regulation of interferon-gamma production	3/44	77/18903	0.000763239	0.00233331	0.000702118	TNF/IL2/IL1B	3
GO:0006163	purine nucleotide metabolic process	6/44	476/18903	0.000774553	0.00236535	0.000711759	HIF1A/NOS2/PPARA/IFNG/NOS3/TGFB1	6
GO:0006909	phagocytosis	5/44	314/18903	0.000782359	0.00238661	0.000718158	TNF/CCL2/IFNG/CRP/IL1B	5
GO:0060759	regulation of response to cytokine stimulus	4/44	179/18903	0.000785316	0.00238671	0.000718186	IL6/HIF1A/PPARG/CAV1	4
GO:0016264	gap junction assembly	2/44	18/18903	0.000791196	0.00238671	0.000718186	IL1B/CAV1	2
GO:0034138	toll-like receptor 3 signaling pathway	2/44	18/18903	0.000791196	0.00238671	0.000718186	TNF/CAV1	2
GO:0035234	ectopic germ cell programmed cell death	2/44	18/18903	0.000791196	0.00238671	0.000718186	IL1A/IL1B	2
GO:0038128	ERBB2 signaling pathway	2/44	18/18903	0.000791196	0.00238671	0.000718186	EGF/EGFR	2
GO:0043117	positive regulation of vascular permeability	2/44	18/18903	0.000791196	0.00238671	0.000718186	VEGFA/TGFB1	2
GO:0048569	post-embryonic animal organ development	2/44	18/18903	0.000791196	0.00238671	0.000718186	VEGFA/KDR	2
GO:0060391	positive regulation of SMAD protein signal transduction	2/44	18/18903	0.000791196	0.00238671	0.000718186	PPARG/TGFB1	2
GO:0060644	mammary gland epithelial cell differentiation	2/44	18/18903	0.000791196	0.00238671	0.000718186	HIF1A/AKT1	2
GO:0043537	negative regulation of blood vessel endothelial cell migration	3/44	78/18903	0.000792484	0.00238671	0.000718186	TNF/PPARG/TGFB1	3
GO:0051966	regulation of synaptic transmission, glutamatergic	3/44	78/18903	0.000792484	0.00238671	0.000718186	TNF/CCL2/PTGS2	3
GO:0061045	negative regulation of wound healing	3/44	78/18903	0.000792484	0.00238671	0.000718186	SERPINE1/TNF/NOS3	3
GO:0002292	T cell differentiation involved in immune response	3/44	79/18903	0.000822433	0.00247428	0.000744537	IL6/IL2/IFNG	3
GO:0044000	movement in host	4/44	183/18903	0.000852767	0.00255567	0.00076903	CXCL8/EGFR/CAV1/ICAM1	4
GO:0014068	positive regulation of phosphatidylinositol 3-kinase signaling	3/44	80/18903	0.000853093	0.00255567	0.00076903	TNF/KDR/EGF	3
GO:0071230	cellular response to amino acid stimulus	3/44	80/18903	0.000853093	0.00255567	0.00076903	TNF/EGFR/MMP2	3
GO:1901184	regulation of ERBB signaling pathway	3/44	80/18903	0.000853093	0.00255567	0.00076903	MMP9/EGF/EGFR	3
GO:0032640	tumor necrosis factor production	4/44	184/18903	0.00087025	0.00259884	0.000782019	IL6/IL1A/IFNG/IL10	4
GO:0032680	regulation of tumor necrosis factor production	4/44	184/18903	0.00087025	0.00259884	0.000782019	IL6/IL1A/IFNG/IL10	4
GO:0050728	negative regulation of inflammatory response	4/44	184/18903	0.00087025	0.00259884	0.000782019	PPARG/PPARA/IL2/IL10	4
GO:0002523	leukocyte migration involved in inflammatory response	2/44	19/18903	0.000882971	0.00260565	0.000784069	TNF/SELE	2
GO:0010885	regulation of cholesterol storage	2/44	19/18903	0.000882971	0.00260565	0.000784069	PPARG/PPARA	2
GO:0030889	negative regulation of B cell proliferation	2/44	19/18903	0.000882971	0.00260565	0.000784069	IL10/CASP3	2
GO:0031645	negative regulation of nervous system process	2/44	19/18903	0.000882971	0.00260565	0.000784069	TNF/IL10	2
GO:0032930	positive regulation of superoxide anion generation	2/44	19/18903	0.000882971	0.00260565	0.000784069	CRP/TGFB1	2
GO:0035743	CD4-positive, alpha-beta T cell cytokine production	2/44	19/18903	0.000882971	0.00260565	0.000784069	IL6/IL1B	2
GO:0036003	positive regulation of transcription from RNA polymerase II promoter in response to stress	2/44	19/18903	0.000882971	0.00260565	0.000784069	HIF1A/VEGFA	2
GO:0045346	regulation of MHC class II biosynthetic process	2/44	19/18903	0.000882971	0.00260565	0.000784069	IFNG/IL10	2
GO:0071800	podosome assembly	2/44	19/18903	0.000882971	0.00260565	0.000784069	TNF/CSF2	2
GO:1902176	negative regulation of oxidative stress-induced intrinsic apoptotic signaling pathway	2/44	19/18903	0.000882971	0.00260565	0.000784069	HIF1A/AKT1	2
GO:0006023	aminoglycan biosynthetic process	3/44	81/18903	0.00088447	0.00260565	0.000784069	IL1B/EGF/TGFB1	3
GO:0032371	regulation of sterol transport	3/44	81/18903	0.00088447	0.00260565	0.000784069	PPARG/EGF/CAV1	3
GO:0032374	regulation of cholesterol transport	3/44	81/18903	0.00088447	0.00260565	0.000784069	PPARG/EGF/CAV1	3
GO:2000045	regulation of G1/S transition of mitotic cell cycle	4/44	185/18903	0.000887984	0.00261329	0.000786367	AKT1/CCL2/CDKN2A/EGFR	4
GO:0034767	positive regulation of ion transmembrane transport	4/44	186/18903	0.000905972	0.00266346	0.000801465	CCL2/CXCL10/IFNG/CAV1	4
GO:0060395	SMAD protein signal transduction	3/44	82/18903	0.000916572	0.00269184	0.000810003	PPARG/FOS/TGFB1	3
GO:0030324	lung development	4/44	187/18903	0.000924216	0.00271148	0.000815913	TNF/VEGFA/NOS3/KDR	4
GO:0032409	regulation of transporter activity	5/44	326/18903	0.000925575	0.00271266	0.00081627	PPARG/CCL2/MMP9/IFNG/CAV1	5
GO:0030308	negative regulation of cell growth	4/44	188/18903	0.000942717	0.00276005	0.000830529	PPARA/SPP1/CDKN2A/TGFB1	4
GO:0006096	glycolytic process	3/44	83/18903	0.000949405	0.00277676	0.000835559	HIF1A/PPARA/IFNG	3
GO:0001906	cell killing	4/44	189/18903	0.000961478	0.00280053	0.000842709	MAPK8/NOS2/IFNG/ICAM1	4
GO:0043123	positive regulation of I-kappaB kinase/NF-kappaB signaling	4/44	189/18903	0.000961478	0.00280053	0.000842709	TNF/IL1A/IL1B/HMOX1	4
GO:0071706	tumor necrosis factor superfamily cytokine production	4/44	189/18903	0.000961478	0.00280053	0.000842709	IL6/IL1A/IFNG/IL10	4
GO:1903555	regulation of tumor necrosis factor superfamily cytokine production	4/44	189/18903	0.000961478	0.00280053	0.000842709	IL6/IL1A/IFNG/IL10	4
GO:0006913	nucleocytoplasmic transport	5/44	329/18903	0.000964249	0.00280284	0.000843406	AKT1/IFNG/IL1B/PTGS2/TGFB1	5
GO:0051169	nuclear transport	5/44	329/18903	0.000964249	0.00280284	0.000843406	AKT1/IFNG/IL1B/PTGS2/TGFB1	5
GO:0006525	arginine metabolic process	2/44	20/18903	0.000979629	0.00281547	0.000847205	NOS2/NOS3	2
GO:0007171	activation of transmembrane receptor protein tyrosine kinase activity	2/44	20/18903	0.000979629	0.00281547	0.000847205	EGF/EGFR	2
GO:0009110	vitamin biosynthetic process	2/44	20/18903	0.000979629	0.00281547	0.000847205	TNF/IFNG	2
GO:0031998	regulation of fatty acid beta-oxidation	2/44	20/18903	0.000979629	0.00281547	0.000847205	AKT1/PPARA	2
GO:0042359	vitamin D metabolic process	2/44	20/18903	0.000979629	0.00281547	0.000847205	TNF/IFNG	2
GO:0045342	MHC class II biosynthetic process	2/44	20/18903	0.000979629	0.00281547	0.000847205	IFNG/IL10	2
GO:0048670	regulation of collateral sprouting	2/44	20/18903	0.000979629	0.00281547	0.000847205	NGF/SPP1	2
GO:0055093	response to hyperoxia	2/44	20/18903	0.000979629	0.00281547	0.000847205	CAV1/MMP2	2
GO:1900221	regulation of amyloid-beta clearance	2/44	20/18903	0.000979629	0.00281547	0.000847205	TNF/IFNG	2
GO:2000010	positive regulation of protein localization to cell surface	2/44	20/18903	0.000979629	0.00281547	0.000847205	TNF/AKT1	2
GO:0050777	negative regulation of immune response	4/44	190/18903	0.000980502	0.00281547	0.000847205	PPARG/IL2/HMOX1/IL10	4
GO:0051302	regulation of cell division	4/44	190/18903	0.000980502	0.00281547	0.000847205	IL1A/VEGFA/IL1B/TGFB1	4
GO:0006757	ATP generation from ADP	3/44	84/18903	0.000982975	0.00281687	0.000847626	HIF1A/PPARA/IFNG	3
GO:0097194	execution phase of apoptosis	3/44	84/18903	0.000982975	0.00281687	0.000847626	IL6/AKT1/CASP3	3
GO:0030003	cellular cation homeostasis	6/44	499/18903	0.000989387	0.00283238	0.000852295	IL1A/HIF1A/CXCL10/IFNG/HMOX1/CAV1	6
GO:0030323	respiratory tube development	4/44	191/18903	0.000999789	0.00285928	0.000860387	TNF/VEGFA/NOS3/KDR	4
GO:0048638	regulation of developmental growth	5/44	332/18903	0.00100412	0.00286876	0.00086324	AKT1/VEGFA/PPARA/NGF/SPP1	5
GO:0015980	energy derivation by oxidation of organic compounds	5/44	333/18903	0.00101767	0.00290457	0.000874016	TNF/HIF1A/AKT1/NOS2/IFNG	5
GO:0006970	response to osmotic stress	3/44	86/18903	0.00105235	0.00300053	0.000902892	TNF/CASP3/PTGS2	3
GO:0016042	lipid catabolic process	5/44	336/18903	0.00105917	0.0030139	0.000906916	TNF/AKT1/PPARA/SPP1/IL1B	5
GO:0032386	regulation of intracellular transport	5/44	336/18903	0.00105917	0.0030139	0.000906916	MAPK8/IFNG/IL1B/PTGS2/TGFB1	5
GO:0007252	I-kappaB phosphorylation	2/44	21/18903	0.00108115	0.00304589	0.000916543	TNF/AKT1	2
GO:0010829	negative regulation of glucose transmembrane transport	2/44	21/18903	0.00108115	0.00304589	0.000916543	TNF/IL1B	2
GO:0010878	cholesterol storage	2/44	21/18903	0.00108115	0.00304589	0.000916543	PPARG/PPARA	2
GO:0032305	positive regulation of icosanoid secretion	2/44	21/18903	0.00108115	0.00304589	0.000916543	IL1A/IL1B	2
GO:0035902	response to immobilization stress	2/44	21/18903	0.00108115	0.00304589	0.000916543	FOS/REN	2
GO:0045821	positive regulation of glycolytic process	2/44	21/18903	0.00108115	0.00304589	0.000916543	HIF1A/IFNG	2
GO:0071498	cellular response to fluid shear stress	2/44	21/18903	0.00108115	0.00304589	0.000916543	PTGS2/MMP2	2
GO:0090026	positive regulation of monocyte chemotaxis	2/44	21/18903	0.00108115	0.00304589	0.000916543	SERPINE1/CXCL10	2
GO:1901522	positive regulation of transcription from RNA polymerase II promoter involved in cellular response to chemical stimulus	2/44	21/18903	0.00108115	0.00304589	0.000916543	HIF1A/VEGFA	2
GO:1903204	negative regulation of oxidative stress-induced neuron death	2/44	21/18903	0.00108115	0.00304589	0.000916543	HIF1A/IL10	2
GO:0010507	negative regulation of autophagy	3/44	87/18903	0.00108817	0.00305658	0.000919759	AKT1/HMOX1/IL10	3
GO:0045069	regulation of viral genome replication	3/44	87/18903	0.00108817	0.00305658	0.000919759	TNF/PPARA/CXCL8	3
GO:0050672	negative regulation of lymphocyte proliferation	3/44	87/18903	0.00108817	0.00305658	0.000919759	IL2/IL10/CASP3	3
GO:2001257	regulation of cation channel activity	4/44	197/18903	0.00112117	0.00314614	0.000946708	CCL2/MMP9/IFNG/CAV1	4
GO:0043367	CD4-positive, alpha-beta T cell differentiation	3/44	88/18903	0.00112476	0.00314999	0.000947866	IL6/IL2/IFNG	3
GO:0055072	iron ion homeostasis	3/44	88/18903	0.00112476	0.00314999	0.000947866	HIF1A/IFNG/HMOX1	3
GO:0002695	negative regulation of leukocyte activation	4/44	198/18903	0.00114236	0.00319612	0.000961747	IL2/HMOX1/IL10/CASP3	4
GO:0001960	negative regulation of cytokine-mediated signaling pathway	3/44	89/18903	0.00116211	0.00323861	0.000974534	IL6/PPARG/CAV1	3
GO:0007589	body fluid secretion	3/44	89/18903	0.00116211	0.00323861	0.000974534	HIF1A/VEGFA/CAV1	3
GO:0046849	bone remodeling	3/44	89/18903	0.00116211	0.00323861	0.000974534	IL6/SPP1/TGFB1	3
GO:0050829	defense response to Gram-negative bacterium	3/44	89/18903	0.00116211	0.00323861	0.000974534	SERPINE1/IL6/NOS2	3
GO:0002070	epithelial cell maturation	2/44	22/18903	0.00118751	0.00326766	0.000983273	HIF1A/KDR	2
GO:0002902	regulation of B cell apoptotic process	2/44	22/18903	0.00118751	0.00326766	0.000983273	IL2/IL10	2
GO:0032303	regulation of icosanoid secretion	2/44	22/18903	0.00118751	0.00326766	0.000983273	IL1A/IL1B	2
GO:0032891	negative regulation of organic acid transport	2/44	22/18903	0.00118751	0.00326766	0.000983273	TNF/AKT1	2
GO:0032928	regulation of superoxide anion generation	2/44	22/18903	0.00118751	0.00326766	0.000983273	CRP/TGFB1	2
GO:0034104	negative regulation of tissue remodeling	2/44	22/18903	0.00118751	0.00326766	0.000983273	IL6/PPARG	2
GO:0035584	calcium-mediated signaling using intracellular calcium source	2/44	22/18903	0.00118751	0.00326766	0.000983273	VCAM1/KDR	2
GO:0072574	hepatocyte proliferation	2/44	22/18903	0.00118751	0.00326766	0.000983273	IL6/TNF	2
GO:0072575	epithelial cell proliferation involved in liver morphogenesis	2/44	22/18903	0.00118751	0.00326766	0.000983273	IL6/TNF	2
GO:1903209	positive regulation of oxidative stress-induced cell death	2/44	22/18903	0.00118751	0.00326766	0.000983273	TNF/MMP3	2
GO:1903589	positive regulation of blood vessel endothelial cell proliferation involved in sprouting angiogenesis	2/44	22/18903	0.00118751	0.00326766	0.000983273	VEGFA/HMOX1	2
GO:2000310	regulation of NMDA receptor activity	2/44	22/18903	0.00118751	0.00326766	0.000983273	CCL2/IFNG	2
GO:2000831	regulation of steroid hormone secretion	2/44	22/18903	0.00118751	0.00326766	0.000983273	SPP1/REN	2
GO:0051591	response to cAMP	3/44	90/18903	0.00120024	0.0032963	0.000991893	FOS/REN/STAT1	3
GO:2000177	regulation of neural precursor cell proliferation	3/44	90/18903	0.00120024	0.0032963	0.000991893	HIF1A/VEGFA/EGF	3
GO:0051701	biological process involved in interaction with host	4/44	203/18903	0.00125255	0.00343664	0.00103412	CXCL8/EGFR/CAV1/ICAM1	4
GO:0046031	ADP metabolic process	3/44	92/18903	0.00127885	0.0035054	0.00105481	HIF1A/PPARA/IFNG	3
GO:0002053	positive regulation of mesenchymal cell proliferation	2/44	23/18903	0.00129868	0.00353925	0.001065	KDR/STAT1	2
GO:0019430	removal of superoxide radicals	2/44	23/18903	0.00129868	0.00353925	0.001065	MPO/NOS3	2
GO:0045591	positive regulation of regulatory T cell differentiation	2/44	23/18903	0.00129868	0.00353925	0.001065	IL2/IFNG	2
GO:0045723	positive regulation of fatty acid biosynthetic process	2/44	23/18903	0.00129868	0.00353925	0.001065	IL1B/PTGS2	2
GO:0072576	liver morphogenesis	2/44	23/18903	0.00129868	0.00353925	0.001065	IL6/TNF	2
GO:1900120	regulation of receptor binding	2/44	23/18903	0.00129868	0.00353925	0.001065	MMP9/IL10	2
GO:0044070	regulation of anion transport	3/44	93/18903	0.00131934	0.00358865	0.00107986	TNF/IL1A/IL1B	3
GO:0045185	maintenance of protein location	3/44	93/18903	0.00131934	0.00358865	0.00107986	AKT1/IL10/CAV1	3
GO:0060761	negative regulation of response to cytokine stimulus	3/44	94/18903	0.00136063	0.00369742	0.00111259	IL6/PPARG/CAV1	3
GO:0032869	cellular response to insulin stimulus	4/44	208/18903	0.00136999	0.00371931	0.00111918	AKT1/PPARG/IL1B/STAT1	4
GO:0042982	amyloid precursor protein metabolic process	3/44	95/18903	0.00140273	0.00380089	0.00114373	TNF/IFNG/CASP3	3
GO:1903510	mucopolysaccharide metabolic process	3/44	95/18903	0.00140273	0.00380089	0.00114373	IL1B/EGF/TGFB1	3
GO:0002922	positive regulation of humoral immune response	2/44	24/18903	0.00141465	0.00380774	0.00114579	TNF/IL1B	2
GO:0006925	inflammatory cell apoptotic process	2/44	24/18903	0.00141465	0.00380774	0.00114579	IL6/CDKN2A	2
GO:0010623	programmed cell death involved in cell development	2/44	24/18903	0.00141465	0.00380774	0.00114579	IL1A/IL1B	2
GO:0060571	morphogenesis of an epithelial fold	2/44	24/18903	0.00141465	0.00380774	0.00114579	HIF1A/EGFR	2
GO:0071676	negative regulation of mononuclear cell migration	2/44	24/18903	0.00141465	0.00380774	0.00114579	AKT1/CCL2	2
GO:2000353	positive regulation of endothelial cell apoptotic process	2/44	24/18903	0.00141465	0.00380774	0.00114579	CCL2/CD40LG	2
GO:2001026	regulation of endothelial cell chemotaxis	2/44	24/18903	0.00141465	0.00380774	0.00114579	VEGFA/KDR	2
GO:0001655	urogenital system development	5/44	360/18903	0.00143801	0.00386694	0.00116361	VEGFA/MMP9/REN/STAT1/MMP2	5
GO:0060541	respiratory system development	4/44	211/18903	0.00144405	0.00387277	0.00116536	TNF/VEGFA/NOS3/KDR	4
GO:0003073	regulation of systemic arterial blood pressure	3/44	96/18903	0.00144563	0.00387277	0.00116536	TNF/REN/NOS3	3
GO:0046330	positive regulation of JNK cascade	3/44	96/18903	0.00144563	0.00387277	0.00116536	TNF/IL1A/IL1B	3
GO:0061097	regulation of protein tyrosine kinase activity	3/44	96/18903	0.00144563	0.00387277	0.00116536	EGF/EGFR/CAV1	3
GO:0016051	carbohydrate biosynthetic process	4/44	212/18903	0.00146934	0.00393257	0.00118335	AKT1/PPARA/EGF/TGFB1	4
GO:0008544	epidermis development	5/44	362/18903	0.00147356	0.00394014	0.00118563	TNF/IL1A/PPARA/EGFR/CASP3	5
GO:0010596	negative regulation of endothelial cell migration	3/44	97/18903	0.00148936	0.0039749	0.00119609	TNF/PPARG/TGFB1	3
GO:0043502	regulation of muscle adaptation	3/44	97/18903	0.00148936	0.0039749	0.00119609	PPARG/PPARA/NOS3	3
GO:1902806	regulation of cell cycle G1/S phase transition	4/44	213/18903	0.00149494	0.00398605	0.00119944	AKT1/CCL2/CDKN2A/EGFR	4
GO:0008016	regulation of heart contraction	4/44	214/18903	0.00152086	0.00405133	0.00121909	TNF/IL2/NOS3/CAV1	4
GO:0014020	primary neural tube formation	3/44	98/18903	0.00153391	0.00405578	0.00122043	HIF1A/CASP3/TGFB1	3
GO:0046697	decidualization	2/44	25/18903	0.00153539	0.00405578	0.00122043	SPP1/PTGS2	2
GO:0046716	muscle cell cellular homeostasis	2/44	25/18903	0.00153539	0.00405578	0.00122043	HIF1A/CAV1	2
GO:0048668	collateral sprouting	2/44	25/18903	0.00153539	0.00405578	0.00122043	NGF/SPP1	2
GO:0071450	cellular response to oxygen radical	2/44	25/18903	0.00153539	0.00405578	0.00122043	MPO/NOS3	2
GO:0071451	cellular response to superoxide	2/44	25/18903	0.00153539	0.00405578	0.00122043	MPO/NOS3	2
GO:1905563	negative regulation of vascular endothelial cell proliferation	2/44	25/18903	0.00153539	0.00405578	0.00122043	PPARG/CCL2	2
GO:2000193	positive regulation of fatty acid transport	2/44	25/18903	0.00153539	0.00405578	0.00122043	IL1A/IL1B	2
GO:2000679	positive regulation of transcription regulatory region DNA binding	2/44	25/18903	0.00153539	0.00405578	0.00122043	IFNG/TGFB1	2
GO:0030512	negative regulation of transforming growth factor beta receptor signaling pathway	3/44	99/18903	0.00157929	0.00416785	0.00125415	PPARG/PPARA/CAV1	3
GO:0046034	ATP metabolic process	4/44	217/18903	0.00160047	0.00421983	0.00126979	HIF1A/PPARA/IFNG/TGFB1	4
GO:0031589	cell-substrate adhesion	5/44	369/18903	0.00160313	0.00422293	0.00127072	SERPINE1/VEGFA/VCAM1/CDKN2A/KDR	5
GO:0006165	nucleoside diphosphate phosphorylation	3/44	100/18903	0.0016255	0.00426995	0.00128487	HIF1A/PPARA/IFNG	3
GO:0030316	osteoclast differentiation	3/44	100/18903	0.0016255	0.00426995	0.00128487	TNF/FOS/IFNG	3
GO:0098869	cellular oxidant detoxification	3/44	100/18903	0.0016255	0.00426995	0.00128487	MPO/NOS3/PTGS2	3
GO:0002026	regulation of the force of heart contraction	2/44	26/18903	0.00166089	0.00433953	0.00130581	NOS3/CAV1	2
GO:0002726	positive regulation of T cell cytokine production	2/44	26/18903	0.00166089	0.00433953	0.00130581	IL6/IL1B	2
GO:0035821	modulation of process of another organism	2/44	26/18903	0.00166089	0.00433953	0.00130581	NOS2/IFNG	2
GO:0045822	negative regulation of heart contraction	2/44	26/18903	0.00166089	0.00433953	0.00130581	TNF/IL2	2
GO:0051894	positive regulation of focal adhesion assembly	2/44	26/18903	0.00166089	0.00433953	0.00130581	VEGFA/KDR	2
GO:0015711	organic anion transport	5/44	372/18903	0.00166117	0.00433953	0.00130581	TNF/IL1A/NOS2/IL1B/PTGS2	5
GO:0019218	regulation of steroid metabolic process	3/44	102/18903	0.00172045	0.00448202	0.00134869	TNF/IL1A/IFNG	3
GO:0035249	synaptic transmission, glutamatergic	3/44	102/18903	0.00172045	0.00448202	0.00134869	TNF/CCL2/PTGS2	3
GO:0046939	nucleotide phosphorylation	3/44	102/18903	0.00172045	0.00448202	0.00134869	HIF1A/PPARA/IFNG	3
GO:0010810	regulation of cell-substrate adhesion	4/44	222/18903	0.00173956	0.00452764	0.00136242	SERPINE1/VEGFA/CDKN2A/KDR	4
GO:0070167	regulation of biomineral tissue development	3/44	103/18903	0.0017692	0.00460057	0.00138436	HIF1A/NOS3/TGFB1	3
GO:0001783	B cell apoptotic process	2/44	27/18903	0.00179111	0.00461943	0.00139004	IL2/IL10	2
GO:0009065	glutamine family amino acid catabolic process	2/44	27/18903	0.00179111	0.00461943	0.00139004	NOS2/NOS3	2
GO:0010875	positive regulation of cholesterol efflux	2/44	27/18903	0.00179111	0.00461943	0.00139004	PPARG/CAV1	2
GO:0032682	negative regulation of chemokine production	2/44	27/18903	0.00179111	0.00461943	0.00139004	IL6/IL10	2
GO:0035929	steroid hormone secretion	2/44	27/18903	0.00179111	0.00461943	0.00139004	SPP1/REN	2
GO:0036296	response to increased oxygen levels	2/44	27/18903	0.00179111	0.00461943	0.00139004	CAV1/MMP2	2
GO:1901623	regulation of lymphocyte chemotaxis	2/44	27/18903	0.00179111	0.00461943	0.00139004	CCL2/CXCL10	2
GO:1903055	positive regulation of extracellular matrix organization	2/44	27/18903	0.00179111	0.00461943	0.00139004	IL6/TGFB1	2
GO:1903523	negative regulation of blood circulation	2/44	27/18903	0.00179111	0.00461943	0.00139004	TNF/IL2	2
GO:0009135	purine nucleoside diphosphate metabolic process	3/44	104/18903	0.00181881	0.00468236	0.00140897	HIF1A/PPARA/IFNG	3
GO:0009179	purine ribonucleoside diphosphate metabolic process	3/44	104/18903	0.00181881	0.00468236	0.00140897	HIF1A/PPARA/IFNG	3
GO:0032760	positive regulation of tumor necrosis factor production	3/44	105/18903	0.00186928	0.00479922	0.00144414	IL6/IL1A/IFNG	3
GO:0110149	regulation of biomineralization	3/44	105/18903	0.00186928	0.00479922	0.00144414	HIF1A/NOS3/TGFB1	3
GO:1901655	cellular response to ketone	3/44	105/18903	0.00186928	0.00479922	0.00144414	AKT1/FOS/SPP1	3
GO:0001841	neural tube formation	3/44	106/18903	0.00192062	0.00491383	0.00147862	HIF1A/CASP3/TGFB1	3
GO:1901890	positive regulation of cell junction assembly	3/44	106/18903	0.00192062	0.00491383	0.00147862	VEGFA/KDR/CAV1	3
GO:0000303	response to superoxide	2/44	28/18903	0.00192604	0.00491383	0.00147862	MPO/NOS3	2
GO:0002052	positive regulation of neuroblast proliferation	2/44	28/18903	0.00192604	0.00491383	0.00147862	HIF1A/VEGFA	2
GO:0045830	positive regulation of isotype switching	2/44	28/18903	0.00192604	0.00491383	0.00147862	IL2/TGFB1	2
GO:0050996	positive regulation of lipid catabolic process	2/44	28/18903	0.00192604	0.00491383	0.00147862	PPARA/IL1B	2
GO:1903672	positive regulation of sprouting angiogenesis	2/44	28/18903	0.00192604	0.00491383	0.00147862	VEGFA/IL10	2
GO:0048588	developmental cell growth	4/44	229/18903	0.00194812	0.00496569	0.00149423	VEGFA/PPARA/NGF/SPP1	4
GO:0010717	regulation of epithelial to mesenchymal transition	3/44	107/18903	0.00197283	0.00502415	0.00151182	IL6/IL1B/TGFB1	3
GO:0031669	cellular response to nutrient levels	4/44	231/18903	0.00201075	0.00511615	0.00153951	MAPK8/PPARA/FOS/HMOX1	4
GO:0006090	pyruvate metabolic process	3/44	108/18903	0.00202591	0.00514089	0.00154695	HIF1A/PPARA/IFNG	3
GO:0008637	apoptotic mitochondrial changes	3/44	108/18903	0.00202591	0.00514089	0.00154695	MAPK8/AKT1/MMP9	3
GO:0061387	regulation of extent of cell growth	3/44	108/18903	0.00202591	0.00514089	0.00154695	VEGFA/NGF/SPP1	3
GO:0000305	response to oxygen radical	2/44	29/18903	0.00206566	0.00519988	0.0015647	MPO/NOS3	2
GO:0001773	myeloid dendritic cell activation	2/44	29/18903	0.00206566	0.00519988	0.0015647	CSF2/IL10	2
GO:0010800	positive regulation of peptidyl-threonine phosphorylation	2/44	29/18903	0.00206566	0.00519988	0.0015647	EGF/TGFB1	2
GO:0030431	sleep	2/44	29/18903	0.00206566	0.00519988	0.0015647	FOS/CSF2	2
GO:0032607	interferon-alpha production	2/44	29/18903	0.00206566	0.00519988	0.0015647	IL10/STAT1	2
GO:0032647	regulation of interferon-alpha production	2/44	29/18903	0.00206566	0.00519988	0.0015647	IL10/STAT1	2
GO:0090025	regulation of monocyte chemotaxis	2/44	29/18903	0.00206566	0.00519988	0.0015647	SERPINE1/CXCL10	2
GO:0090312	positive regulation of protein deacetylation	2/44	29/18903	0.00206566	0.00519988	0.0015647	VEGFA/IFNG	2
GO:1902175	regulation of oxidative stress-induced intrinsic apoptotic signaling pathway	2/44	29/18903	0.00206566	0.00519988	0.0015647	HIF1A/AKT1	2
GO:1903557	positive regulation of tumor necrosis factor superfamily cytokine production	3/44	109/18903	0.00207989	0.00523106	0.00157408	IL6/IL1A/IFNG	3
GO:0005976	polysaccharide metabolic process	3/44	110/18903	0.00213475	0.00535129	0.00161026	AKT1/EGF/TGFB1	3
GO:0045833	negative regulation of lipid metabolic process	3/44	110/18903	0.00213475	0.00535129	0.00161026	TNF/AKT1/IL1B	3
GO:2000060	positive regulation of ubiquitin-dependent protein catabolic process	3/44	110/18903	0.00213475	0.00535129	0.00161026	AKT1/EGF/CAV1	3
GO:1904062	regulation of cation transmembrane transport	5/44	394/18903	0.00213524	0.00535129	0.00161026	CCL2/CXCL10/MMP9/IFNG/CAV1	5
GO:0032611	interleukin-1 beta production	3/44	111/18903	0.0021905	0.00547047	0.00164613	IL6/TNF/IFNG	3
GO:0032651	regulation of interleukin-1 beta production	3/44	111/18903	0.0021905	0.00547047	0.00164613	IL6/TNF/IFNG	3
GO:0042177	negative regulation of protein catabolic process	3/44	111/18903	0.0021905	0.00547047	0.00164613	NOS2/EGFR/IL10	3
GO:1901222	regulation of NIK/NF-kappaB signaling	3/44	111/18903	0.0021905	0.00547047	0.00164613	TNF/IL1B/EGFR	3
GO:0007202	activation of phospholipase C activity	2/44	30/18903	0.00220994	0.00549001	0.001652	SELE/EGFR	2
GO:0010464	regulation of mesenchymal cell proliferation	2/44	30/18903	0.00220994	0.00549001	0.001652	KDR/STAT1	2
GO:0070498	interleukin-1-mediated signaling pathway	2/44	30/18903	0.00220994	0.00549001	0.001652	IL6/IL1B	2
GO:0072539	T-helper 17 cell differentiation	2/44	30/18903	0.00220994	0.00549001	0.001652	IL6/IL2	2
GO:0090140	regulation of mitochondrial fission	2/44	30/18903	0.00220994	0.00549001	0.001652	PPARG/KDR	2
GO:2000108	positive regulation of leukocyte apoptotic process	2/44	30/18903	0.00220994	0.00549001	0.001652	CDKN2A/IL10	2
GO:0045445	myoblast differentiation	3/44	112/18903	0.00224716	0.00557759	0.00167836	TNF/CXCL10/TGFB1	3
GO:0002456	T cell mediated immunity	3/44	113/18903	0.00230472	0.00570548	0.00171684	IL6/IL1B/ICAM1	3
GO:0010633	negative regulation of epithelial cell migration	3/44	113/18903	0.00230472	0.00570548	0.00171684	TNF/PPARG/TGFB1	3
GO:1904659	glucose transmembrane transport	3/44	113/18903	0.00230472	0.00570548	0.00171684	TNF/AKT1/IL1B	3
GO:0045333	cellular respiration	4/44	240/18903	0.00230997	0.00571351	0.00171926	TNF/HIF1A/NOS2/IFNG	4
GO:0001945	lymph vessel development	2/44	31/18903	0.00235886	0.00579904	0.00174499	VEGFA/KDR	2
GO:0010039	response to iron ion	2/44	31/18903	0.00235886	0.00579904	0.00174499	HIF1A/HMOX1	2
GO:0035767	endothelial cell chemotaxis	2/44	31/18903	0.00235886	0.00579904	0.00174499	VEGFA/KDR	2
GO:0060390	regulation of SMAD protein signal transduction	2/44	31/18903	0.00235886	0.00579904	0.00174499	PPARG/TGFB1	2
GO:0150117	positive regulation of cell-substrate junction organization	2/44	31/18903	0.00235886	0.00579904	0.00174499	VEGFA/KDR	2
GO:1900027	regulation of ruffle assembly	2/44	31/18903	0.00235886	0.00579904	0.00174499	CAV1/ICAM1	2
GO:1900745	positive regulation of p38MAPK cascade	2/44	31/18903	0.00235886	0.00579904	0.00174499	VEGFA/IL1B	2
GO:0009185	ribonucleoside diphosphate metabolic process	3/44	114/18903	0.00236318	0.00580464	0.00174668	HIF1A/PPARA/IFNG	3
GO:0006164	purine nucleotide biosynthetic process	4/44	242/18903	0.00238042	0.00583686	0.00175637	NOS2/PPARA/NOS3/TGFB1	4
GO:0009205	purine ribonucleoside triphosphate metabolic process	4/44	242/18903	0.00238042	0.00583686	0.00175637	HIF1A/PPARA/IFNG/TGFB1	4
GO:0046395	carboxylic acid catabolic process	4/44	243/18903	0.00241619	0.00590956	0.00177825	AKT1/NOS2/PPARA/NOS3	4
GO:0034766	negative regulation of ion transmembrane transport	3/44	115/18903	0.00242257	0.00590956	0.00177825	TNF/MMP9/CAV1	3
GO:0035710	CD4-positive, alpha-beta T cell activation	3/44	115/18903	0.00242257	0.00590956	0.00177825	IL6/IL2/IFNG	3
GO:0042303	molting cycle	3/44	115/18903	0.00242257	0.00590956	0.00177825	TNF/EGFR/PTGS2	3
GO:0042633	hair cycle	3/44	115/18903	0.00242257	0.00590956	0.00177825	TNF/EGFR/PTGS2	3
GO:1990748	cellular detoxification	3/44	115/18903	0.00242257	0.00590956	0.00177825	MPO/NOS3/PTGS2	3
GO:0008645	hexose transmembrane transport	3/44	116/18903	0.00248287	0.00604627	0.00181939	TNF/AKT1/IL1B	3
GO:0046916	cellular transition metal ion homeostasis	3/44	116/18903	0.00248287	0.00604627	0.00181939	HIF1A/IFNG/HMOX1	3
GO:0001516	prostaglandin biosynthetic process	2/44	32/18903	0.00251241	0.00608166	0.00183004	IL1B/PTGS2	2
GO:0003180	aortic valve morphogenesis	2/44	32/18903	0.00251241	0.00608166	0.00183004	NOS3/TGFB1	2
GO:0033198	response to ATP	2/44	32/18903	0.00251241	0.00608166	0.00183004	IL1B/PTGS2	2
GO:0046457	prostanoid biosynthetic process	2/44	32/18903	0.00251241	0.00608166	0.00183004	IL1B/PTGS2	2
GO:1901889	negative regulation of cell junction assembly	2/44	32/18903	0.00251241	0.00608166	0.00183004	TNF/IL1B	2
GO:1903715	regulation of aerobic respiration	2/44	32/18903	0.00251241	0.00608166	0.00183004	TNF/HIF1A	2
GO:1990776	response to angiotensin	2/44	32/18903	0.00251241	0.00608166	0.00183004	CAV1/PTGS2	2
GO:0046632	alpha-beta T cell differentiation	3/44	117/18903	0.00254409	0.00615311	0.00185154	IL6/IL2/IFNG	3
GO:0009144	purine nucleoside triphosphate metabolic process	4/44	247/18903	0.00256299	0.00618826	0.00186212	HIF1A/PPARA/IFNG/TGFB1	4
GO:0016054	organic acid catabolic process	4/44	247/18903	0.00256299	0.00618826	0.00186212	AKT1/NOS2/PPARA/NOS3	4
GO:0009199	ribonucleoside triphosphate metabolic process	4/44	249/18903	0.00263865	0.00636552	0.00191545	HIF1A/PPARA/IFNG/TGFB1	4
GO:0015749	monosaccharide transmembrane transport	3/44	119/18903	0.00266934	0.00637741	0.00191903	TNF/AKT1/IL1B	3
GO:0001782	B cell homeostasis	2/44	33/18903	0.00267055	0.00637741	0.00191903	HIF1A/CASP3	2
GO:0030947	regulation of vascular endothelial growth factor receptor signaling pathway	2/44	33/18903	0.00267055	0.00637741	0.00191903	HIF1A/IL1B	2
GO:0045577	regulation of B cell differentiation	2/44	33/18903	0.00267055	0.00637741	0.00191903	IL2/IL10	2
GO:0045736	negative regulation of cyclin-dependent protein serine/threonine kinase activity	2/44	33/18903	0.00267055	0.00637741	0.00191903	CDKN2A/CASP3	2
GO:0045907	positive regulation of vasoconstriction	2/44	33/18903	0.00267055	0.00637741	0.00191903	CAV1/PTGS2	2
GO:0048566	embryonic digestive tract development	2/44	33/18903	0.00267055	0.00637741	0.00191903	TNF/CXCL8	2
GO:0051968	positive regulation of synaptic transmission, glutamatergic	2/44	33/18903	0.00267055	0.00637741	0.00191903	CCL2/PTGS2	2
GO:0090183	regulation of kidney development	2/44	33/18903	0.00267055	0.00637741	0.00191903	VEGFA/STAT1	2
GO:0090279	regulation of calcium ion import	2/44	33/18903	0.00267055	0.00637741	0.00191903	CCL2/EGF	2
GO:1904030	negative regulation of cyclin-dependent protein kinase activity	2/44	33/18903	0.00267055	0.00637741	0.00191903	CDKN2A/CASP3	2
GO:1904893	negative regulation of receptor signaling pathway via STAT	2/44	33/18903	0.00267055	0.00637741	0.00191903	PPARG/CAV1	2
GO:0000082	G1/S transition of mitotic cell cycle	4/44	250/18903	0.00267705	0.00638218	0.00192047	AKT1/CCL2/CDKN2A/EGFR	4
GO:0060047	heart contraction	4/44	250/18903	0.00267705	0.00638218	0.00192047	TNF/IL2/NOS3/CAV1	4
GO:0072522	purine-containing compound biosynthetic process	4/44	251/18903	0.00271583	0.0064692	0.00194665	NOS2/PPARA/NOS3/TGFB1	4
GO:0030301	cholesterol transport	3/44	121/18903	0.00279833	0.00665454	0.00200242	PPARG/EGF/CAV1	3
GO:0090100	positive regulation of transmembrane receptor protein serine/threonine kinase signaling pathway	3/44	121/18903	0.00279833	0.00665454	0.00200242	PPARG/KDR/TGFB1	3
GO:0032743	positive regulation of interleukin-2 production	2/44	34/18903	0.00283328	0.00670393	0.00201729	IL1A/IL1B	2
GO:0045648	positive regulation of erythrocyte differentiation	2/44	34/18903	0.00283328	0.00670393	0.00201729	HIF1A/STAT1	2
GO:0055094	response to lipoprotein particle	2/44	34/18903	0.00283328	0.00670393	0.00201729	AKT1/PPARG	2
GO:0090322	regulation of superoxide metabolic process	2/44	34/18903	0.00283328	0.00670393	0.00201729	CRP/TGFB1	2
GO:1902624	positive regulation of neutrophil migration	2/44	34/18903	0.00283328	0.00670393	0.00201729	IL1A/CXCL8	2
GO:1905207	regulation of cardiocyte differentiation	2/44	34/18903	0.00283328	0.00670393	0.00201729	EGFR/TGFB1	2
GO:0006476	protein deacetylation	3/44	122/18903	0.00286425	0.00677156	0.00203764	MAPK8/VEGFA/IFNG	3
GO:0060537	muscle tissue development	5/44	422/18903	0.0028735	0.00678777	0.00204251	VEGFA/PPARA/FOS/CAV1/TGFB1	5
GO:0030203	glycosaminoglycan metabolic process	3/44	123/18903	0.00293112	0.00690663	0.00207828	IL1B/EGF/TGFB1	3
GO:0030282	bone mineralization	3/44	123/18903	0.00293112	0.00690663	0.00207828	HIF1A/PTGS2/TGFB1	3
GO:0046887	positive regulation of hormone secretion	3/44	123/18903	0.00293112	0.00690663	0.00207828	HIF1A/PPARG/SPP1	3
GO:0003007	heart morphogenesis	4/44	258/18903	0.00299819	0.00704685	0.00212047	HIF1A/VEGFA/NOS3/TGFB1	4
GO:0055007	cardiac muscle cell differentiation	3/44	124/18903	0.00299894	0.00704685	0.00212047	VEGFA/PPARA/TGFB1	3
GO:0016242	negative regulation of macroautophagy	2/44	35/18903	0.00300056	0.00704685	0.00212047	AKT1/HMOX1	2
GO:0043276	anoikis	2/44	35/18903	0.00300056	0.00704685	0.00212047	AKT1/CAV1	2
GO:0060828	regulation of canonical Wnt signaling pathway	4/44	260/18903	0.00308243	0.00723312	0.00217652	EGF/EGFR/CAV1/TGFB1	4
GO:0034329	cell junction assembly	5/44	430/18903	0.00311478	0.00730299	0.00219755	TNF/VEGFA/IL1B/KDR/CAV1	5
GO:0003015	heart process	4/44	261/18903	0.00312514	0.00732125	0.00220304	TNF/IL2/NOS3/CAV1	4
GO:0003206	cardiac chamber morphogenesis	3/44	126/18903	0.00313749	0.00733804	0.0022081	HIF1A/NOS3/TGFB1	3
GO:0003231	cardiac ventricle development	3/44	126/18903	0.00313749	0.00733804	0.0022081	HIF1A/NOS3/TGFB1	3
GO:0001569	branching involved in blood vessel morphogenesis	2/44	36/18903	0.00317238	0.00737105	0.00221803	VEGFA/KDR	2
GO:0010614	negative regulation of cardiac muscle hypertrophy	2/44	36/18903	0.00317238	0.00737105	0.00221803	PPARG/PPARA	2
GO:0045589	regulation of regulatory T cell differentiation	2/44	36/18903	0.00317238	0.00737105	0.00221803	IL2/IFNG	2
GO:0046320	regulation of fatty acid oxidation	2/44	36/18903	0.00317238	0.00737105	0.00221803	AKT1/PPARA	2
GO:0050869	negative regulation of B cell activation	2/44	36/18903	0.00317238	0.00737105	0.00221803	IL10/CASP3	2
GO:0051930	regulation of sensory perception of pain	2/44	36/18903	0.00317238	0.00737105	0.00221803	IL1A/IL10	2
GO:0051931	regulation of sensory perception	2/44	36/18903	0.00317238	0.00737105	0.00221803	IL1A/IL10	2
GO:1905332	positive regulation of morphogenesis of an epithelium	2/44	36/18903	0.00317238	0.00737105	0.00221803	VEGFA/EGF	2
GO:0001838	embryonic epithelial tube formation	3/44	127/18903	0.00320821	0.00744819	0.00224124	HIF1A/CASP3/TGFB1	3
GO:0050868	negative regulation of T cell activation	3/44	128/18903	0.00327991	0.00760842	0.00228946	IL2/IL10/CASP3	3
GO:0002068	glandular epithelial cell development	2/44	37/18903	0.00334872	0.00773275	0.00232687	HIF1A/AKT1	2
GO:0003176	aortic valve development	2/44	37/18903	0.00334872	0.00773275	0.00232687	NOS3/TGFB1	2
GO:0038179	neurotrophin signaling pathway	2/44	37/18903	0.00334872	0.00773275	0.00232687	NGF/CASP3	2
GO:0070229	negative regulation of lymphocyte apoptotic process	2/44	37/18903	0.00334872	0.00773275	0.00232687	HIF1A/IL2	2
GO:0071402	cellular response to lipoprotein particle stimulus	2/44	37/18903	0.00334872	0.00773275	0.00232687	AKT1/PPARG	2
GO:0048593	camera-type eye morphogenesis	3/44	129/18903	0.00335258	0.00773275	0.00232687	HIF1A/VEGFA/KDR	3
GO:0051928	positive regulation of calcium ion transport	3/44	129/18903	0.00335258	0.00773275	0.00232687	CCL2/CXCL10/CAV1	3
GO:0009141	nucleoside triphosphate metabolic process	4/44	267/18903	0.00339	0.0078127	0.00235093	HIF1A/PPARA/IFNG/TGFB1	4
GO:0045621	positive regulation of lymphocyte differentiation	3/44	130/18903	0.00342625	0.00788982	0.00237413	IL2/IFNG/IL10	3
GO:0002369	T cell cytokine production	2/44	38/18903	0.00352955	0.00809485	0.00243583	IL6/IL1B	2
GO:0002724	regulation of T cell cytokine production	2/44	38/18903	0.00352955	0.00809485	0.00243583	IL6/IL1B	2
GO:0014741	negative regulation of muscle hypertrophy	2/44	38/18903	0.00352955	0.00809485	0.00243583	PPARG/PPARA	2
GO:0042092	type 2 immune response	2/44	38/18903	0.00352955	0.00809485	0.00243583	IL6/IL10	2
GO:0045742	positive regulation of epidermal growth factor receptor signaling pathway	2/44	38/18903	0.00352955	0.00809485	0.00243583	MMP9/EGF	2
GO:0009132	nucleoside diphosphate metabolic process	3/44	132/18903	0.00357653	0.00818937	0.00246427	HIF1A/PPARA/IFNG	3
GO:0034219	carbohydrate transmembrane transport	3/44	132/18903	0.00357653	0.00818937	0.00246427	TNF/AKT1/IL1B	3
GO:0031348	negative regulation of defense response	4/44	272/18903	0.00362212	0.00828705	0.00249366	PPARG/PPARA/IL2/IL10	4
GO:0000018	regulation of DNA recombination	3/44	133/18903	0.00365317	0.00833122	0.00250696	IL2/IL10/TGFB1	3
GO:0030168	platelet activation	3/44	133/18903	0.00365317	0.00833122	0.00250696	IL6/CD40LG/NOS3	3
GO:0035303	regulation of dephosphorylation	3/44	133/18903	0.00365317	0.00833122	0.00250696	TNF/IFNG/TGFB1	3
GO:0035601	protein deacylation	3/44	133/18903	0.00365317	0.00833122	0.00250696	MAPK8/VEGFA/IFNG	3
GO:0050804	modulation of chemical synaptic transmission	5/44	448/18903	0.00371094	0.00841105	0.00253097	TNF/CCL2/NGF/IL1B/PTGS2	5
GO:0001990	regulation of systemic arterial blood pressure by hormone	2/44	39/18903	0.00371485	0.00841105	0.00253097	REN/NOS3	2
GO:0032373	positive regulation of sterol transport	2/44	39/18903	0.00371485	0.00841105	0.00253097	PPARG/CAV1	2
GO:0032376	positive regulation of cholesterol transport	2/44	39/18903	0.00371485	0.00841105	0.00253097	PPARG/CAV1	2
GO:0033028	myeloid cell apoptotic process	2/44	39/18903	0.00371485	0.00841105	0.00253097	IL6/CDKN2A	2
GO:0044060	regulation of endocrine process	2/44	39/18903	0.00371485	0.00841105	0.00253097	SPP1/REN	2
GO:0045066	regulatory T cell differentiation	2/44	39/18903	0.00371485	0.00841105	0.00253097	IL2/IFNG	2
GO:0071634	regulation of transforming growth factor beta production	2/44	39/18903	0.00371485	0.00841105	0.00253097	HIF1A/PTGS2	2
GO:0097242	amyloid-beta clearance	2/44	39/18903	0.00371485	0.00841105	0.00253097	TNF/IFNG	2
GO:0006022	aminoglycan metabolic process	3/44	134/18903	0.00373081	0.00844043	0.00253982	IL1B/EGF/TGFB1	3
GO:0072594	establishment of protein localization to organelle	5/44	449/18903	0.00374631	0.008462	0.00254631	MAPK8/AKT1/IFNG/PTGS2/TGFB1	5
GO:0099177	regulation of trans-synaptic signaling	5/44	449/18903	0.00374631	0.008462	0.00254631	TNF/CCL2/NGF/IL1B/PTGS2	5
GO:0015918	sterol transport	3/44	135/18903	0.00380945	0.00859777	0.00258716	PPARG/EGF/CAV1	3
GO:1903052	positive regulation of proteolysis involved in protein catabolic process	3/44	136/18903	0.00388909	0.0087361	0.00262879	AKT1/EGF/CAV1	3
GO:0000266	mitochondrial fission	2/44	40/18903	0.00390461	0.0087361	0.00262879	PPARG/KDR	2
GO:0001953	negative regulation of cell-matrix adhesion	2/44	40/18903	0.00390461	0.0087361	0.00262879	SERPINE1/CDKN2A	2
GO:0010762	regulation of fibroblast migration	2/44	40/18903	0.00390461	0.0087361	0.00262879	AKT1/TGFB1	2
GO:0010863	positive regulation of phospholipase C activity	2/44	40/18903	0.00390461	0.0087361	0.00262879	SELE/EGFR	2
GO:0032965	regulation of collagen biosynthetic process	2/44	40/18903	0.00390461	0.0087361	0.00262879	IL6/TGFB1	2
GO:0043267	negative regulation of potassium ion transport	2/44	40/18903	0.00390461	0.0087361	0.00262879	NOS3/CAV1	2
GO:0045740	positive regulation of DNA replication	2/44	40/18903	0.00390461	0.0087361	0.00262879	EGF/EGFR	2
GO:0048246	macrophage chemotaxis	2/44	40/18903	0.00390461	0.0087361	0.00262879	CCL2/MMP2	2
GO:1901186	positive regulation of ERBB signaling pathway	2/44	40/18903	0.00390461	0.0087361	0.00262879	MMP9/EGF	2
GO:1902692	regulation of neuroblast proliferation	2/44	40/18903	0.00390461	0.0087361	0.00262879	HIF1A/VEGFA	2
GO:0098732	macromolecule deacylation	3/44	137/18903	0.00396976	0.00887486	0.00267054	MAPK8/VEGFA/IFNG	3
GO:0044843	cell cycle G1/S phase transition	4/44	280/18903	0.00401567	0.00897045	0.0026993	AKT1/CCL2/CDKN2A/EGFR	4
GO:0032412	regulation of ion transmembrane transporter activity	4/44	281/18903	0.00406682	0.00907756	0.00273154	CCL2/MMP9/IFNG/CAV1	4
GO:0002691	regulation of cellular extravasation	2/44	41/18903	0.0040988	0.00910595	0.00274008	SELE/ICAM1	2
GO:0032733	positive regulation of interleukin-10 production	2/44	41/18903	0.0040988	0.00910595	0.00274008	IL6/CD40LG	2
GO:0042119	neutrophil activation	2/44	41/18903	0.0040988	0.00910595	0.00274008	TNF/CXCL8	2
GO:0045124	regulation of bone resorption	2/44	41/18903	0.0040988	0.00910595	0.00274008	IL6/SPP1	2
GO:0045454	cell redox homeostasis	2/44	41/18903	0.0040988	0.00910595	0.00274008	NOS2/NOS3	2
GO:1905314	semi-lunar valve development	2/44	41/18903	0.0040988	0.00910595	0.00274008	NOS3/TGFB1	2
GO:0045165	cell fate commitment	4/44	282/18903	0.00411842	0.00913522	0.00274889	IL6/PPARG/KDR/CASP3	4
GO:0098742	cell-cell adhesion via plasma-membrane adhesion molecules	4/44	282/18903	0.00411842	0.00913522	0.00274889	VCAM1/SELE/IL10/ICAM1	4
GO:0010463	mesenchymal cell proliferation	2/44	42/18903	0.0042974	0.00948035	0.00285274	KDR/STAT1	2
GO:0010907	positive regulation of glucose metabolic process	2/44	42/18903	0.0042974	0.00948035	0.00285274	AKT1/PPARA	2
GO:0032735	positive regulation of interleukin-12 production	2/44	42/18903	0.0042974	0.00948035	0.00285274	CD40LG/IFNG	2
GO:0050691	regulation of defense response to virus by host	2/44	42/18903	0.0042974	0.00948035	0.00285274	IL1B/STAT1	2
GO:0071542	dopaminergic neuron differentiation	2/44	42/18903	0.0042974	0.00948035	0.00285274	HIF1A/VEGFA	2
GO:0071604	transforming growth factor beta production	2/44	42/18903	0.0042974	0.00948035	0.00285274	HIF1A/PTGS2	2
GO:1900274	regulation of phospholipase C activity	2/44	42/18903	0.0042974	0.00948035	0.00285274	SELE/EGFR	2
GO:0045667	regulation of osteoblast differentiation	3/44	141/18903	0.0043026	0.00948444	0.00285397	IL6/TNF/PPARG	3
GO:1903900	regulation of viral life cycle	3/44	142/18903	0.00438838	0.00966602	0.00290861	TNF/PPARA/CXCL8	3
GO:0055076	transition metal ion homeostasis	3/44	143/18903	0.00447519	0.00984959	0.00296385	HIF1A/IFNG/HMOX1	3
GO:0002251	organ or tissue specific immune response	2/44	43/18903	0.00450039	0.00988206	0.00297362	IL6/NOS2	2
GO:0031952	regulation of protein autophosphorylation	2/44	43/18903	0.00450039	0.00988206	0.00297362	VEGFA/CAV1	2
GO:0042554	superoxide anion generation	2/44	43/18903	0.00450039	0.00988206	0.00297362	CRP/TGFB1	2
GO:0022898	regulation of transmembrane transporter activity	4/44	291/18903	0.00460289	0.0100993	0.00303899	CCL2/MMP9/IFNG/CAV1	4
GO:0031063	regulation of histone deacetylation	2/44	44/18903	0.00470776	0.0103134	0.00310343	MAPK8/VEGFA	2
GO:0072538	T-helper 17 type immune response	2/44	44/18903	0.00470776	0.0103134	0.00310343	IL6/IL2	2
GO:0006775	fat-soluble vitamin metabolic process	2/44	45/18903	0.00491947	0.0107358	0.00323052	TNF/IFNG	2
GO:0008631	intrinsic apoptotic signaling pathway in response to oxidative stress	2/44	45/18903	0.00491947	0.0107358	0.00323052	HIF1A/AKT1	2
GO:0010712	regulation of collagen metabolic process	2/44	45/18903	0.00491947	0.0107358	0.00323052	IL6/TGFB1	2
GO:0010799	regulation of peptidyl-threonine phosphorylation	2/44	45/18903	0.00491947	0.0107358	0.00323052	EGF/TGFB1	2
GO:1900744	regulation of p38MAPK cascade	2/44	45/18903	0.00491947	0.0107358	0.00323052	VEGFA/IL1B	2
GO:0032147	activation of protein kinase activity	3/44	148/18903	0.00492493	0.0107394	0.00323162	VEGFA/EGF/EGFR	3
GO:0061351	neural precursor cell proliferation	3/44	149/18903	0.00501803	0.0109341	0.00329018	HIF1A/VEGFA/EGF	3
GO:0007612	learning	3/44	150/18903	0.00511219	0.0111302	0.0033492	HIF1A/FOS/PTGS2	3
GO:0002920	regulation of humoral immune response	2/44	46/18903	0.00513551	0.0111302	0.0033492	TNF/IL1B	2
GO:0031640	killing of cells of another organism	2/44	46/18903	0.00513551	0.0111302	0.0033492	NOS2/IFNG	2
GO:0046006	regulation of activated T cell proliferation	2/44	46/18903	0.00513551	0.0111302	0.0033492	IL2/CASP3	2
GO:0070266	necroptotic process	2/44	46/18903	0.00513551	0.0111302	0.0033492	TNF/CAV1	2
GO:0097178	ruffle assembly	2/44	46/18903	0.00513551	0.0111302	0.0033492	CAV1/ICAM1	2
GO:1990090	cellular response to nerve growth factor stimulus	2/44	46/18903	0.00513551	0.0111302	0.0033492	AKT1/NGF	2
GO:0046718	viral entry into host cell	3/44	151/18903	0.00520742	0.0112774	0.00339351	EGFR/CAV1/ICAM1	3
GO:0043588	skin development	4/44	302/18903	0.00524561	0.0113515	0.00341578	TNF/IL1A/EGFR/CASP3	4
GO:0007043	cell-cell junction assembly	3/44	152/18903	0.00530372	0.0114685	0.00345099	TNF/IL1B/CAV1	3
GO:0002861	regulation of inflammatory response to antigenic stimulus	2/44	47/18903	0.00535586	0.0115023	0.00346118	TNF/IL10	2
GO:0031018	endocrine pancreas development	2/44	47/18903	0.00535586	0.0115023	0.00346118	IL6/AKT1	2
GO:0032369	negative regulation of lipid transport	2/44	47/18903	0.00535586	0.0115023	0.00346118	AKT1/EGF	2
GO:0036230	granulocyte activation	2/44	47/18903	0.00535586	0.0115023	0.00346118	TNF/CXCL8	2
GO:0045646	regulation of erythrocyte differentiation	2/44	47/18903	0.00535586	0.0115023	0.00346118	HIF1A/STAT1	2
GO:0060711	labyrinthine layer development	2/44	47/18903	0.00535586	0.0115023	0.00346118	AKT1/IL10	2
GO:0071470	cellular response to osmotic stress	2/44	47/18903	0.00535586	0.0115023	0.00346118	CASP3/PTGS2	2
GO:0090199	regulation of release of cytochrome c from mitochondria	2/44	47/18903	0.00535586	0.0115023	0.00346118	AKT1/MMP9	2
GO:1902622	regulation of neutrophil migration	2/44	47/18903	0.00535586	0.0115023	0.00346118	IL1A/CXCL8	2
GO:0009165	nucleotide biosynthetic process	4/44	304/18903	0.00536861	0.011521	0.00346679	NOS2/PPARA/NOS3/TGFB1	4
GO:0016331	morphogenesis of embryonic epithelium	3/44	153/18903	0.00540108	0.0115819	0.00348512	HIF1A/CASP3/TGFB1	3
GO:0061564	axon development	5/44	490/18903	0.00541578	0.0116047	0.00349197	VEGFA/NGF/SPP1/CASP3/MMP2	5
GO:0034504	protein localization to nucleus	4/44	306/18903	0.00549354	0.0117486	0.00353528	AKT1/IFNG/PTGS2/TGFB1	4
GO:1901293	nucleoside phosphate biosynthetic process	4/44	306/18903	0.00549354	0.0117486	0.00353528	NOS2/PPARA/NOS3/TGFB1	4
GO:0008360	regulation of cell shape	3/44	154/18903	0.00549952	0.0117486	0.00353528	VEGFA/CCL2/KDR	3
GO:0098754	detoxification	3/44	154/18903	0.00549952	0.0117486	0.00353528	MPO/NOS3/PTGS2	3
GO:0044403	biological process involved in symbiotic interaction	4/44	307/18903	0.00555673	0.0118502	0.00356586	CXCL8/EGFR/CAV1/ICAM1	4
GO:0001974	blood vessel remodeling	2/44	48/18903	0.0055805	0.0118502	0.00356586	NOS3/TGFB1	2
GO:0031641	regulation of myelination	2/44	48/18903	0.0055805	0.0118502	0.00356586	TNF/AKT1	2
GO:0032892	positive regulation of organic acid transport	2/44	48/18903	0.0055805	0.0118502	0.00356586	IL1A/IL1B	2
GO:0035850	epithelial cell differentiation involved in kidney development	2/44	48/18903	0.0055805	0.0118502	0.00356586	MMP9/STAT1	2
GO:0046850	regulation of bone remodeling	2/44	48/18903	0.0055805	0.0118502	0.00356586	IL6/SPP1	2
GO:1903587	regulation of blood vessel endothelial cell proliferation involved in sprouting angiogenesis	2/44	48/18903	0.0055805	0.0118502	0.00356586	VEGFA/HMOX1	2
GO:1990089	response to nerve growth factor	2/44	48/18903	0.0055805	0.0118502	0.00356586	AKT1/NGF	2
GO:0016052	carbohydrate catabolic process	3/44	155/18903	0.00559904	0.0118807	0.00357503	HIF1A/PPARA/IFNG	3
GO:0001822	kidney development	4/44	309/18903	0.00568457	0.0120532	0.00362693	VEGFA/MMP9/REN/STAT1	4
GO:0008643	carbohydrate transport	3/44	156/18903	0.00569963	0.0120671	0.00363111	TNF/AKT1/IL1B	3
GO:0050770	regulation of axonogenesis	3/44	156/18903	0.00569963	0.0120671	0.00363111	VEGFA/NGF/SPP1	3
GO:0060070	canonical Wnt signaling pathway	4/44	310/18903	0.00574922	0.012163	0.00365997	EGF/EGFR/CAV1/TGFB1	4
GO:0003044	regulation of systemic arterial blood pressure mediated by a chemical signal	2/44	49/18903	0.00580941	0.0122174	0.00367635	REN/NOS3	2
GO:0010862	positive regulation of pathway-restricted SMAD protein phosphorylation	2/44	49/18903	0.00580941	0.0122174	0.00367635	PPARG/TGFB1	2
GO:0035987	endodermal cell differentiation	2/44	49/18903	0.00580941	0.0122174	0.00367635	MMP9/MMP2	2
GO:0042311	vasodilation	2/44	49/18903	0.00580941	0.0122174	0.00367635	TNF/NOS3	2
GO:0043114	regulation of vascular permeability	2/44	49/18903	0.00580941	0.0122174	0.00367635	VEGFA/TGFB1	2
GO:0048546	digestive tract morphogenesis	2/44	49/18903	0.00580941	0.0122174	0.00367635	HIF1A/EGFR	2
GO:0050798	activated T cell proliferation	2/44	49/18903	0.00580941	0.0122174	0.00367635	IL2/CASP3	2
GO:0070509	calcium ion import	2/44	49/18903	0.00580941	0.0122174	0.00367635	CCL2/EGF	2
GO:0090101	negative regulation of transmembrane receptor protein serine/threonine kinase signaling pathway	3/44	158/18903	0.00590408	0.0124073	0.0037335	PPARG/PPARA/CAV1	3
GO:0007292	female gamete generation	3/44	159/18903	0.00600794	0.0125772	0.00378462	NOS3/PTGS2/MMP2	3
GO:0048592	eye morphogenesis	3/44	159/18903	0.00600794	0.0125772	0.00378462	HIF1A/VEGFA/KDR	3
GO:0002066	columnar/cuboidal epithelial cell development	2/44	50/18903	0.00604256	0.0125772	0.00378462	HIF1A/AKT1	2
GO:0006692	prostanoid metabolic process	2/44	50/18903	0.00604256	0.0125772	0.00378462	IL1B/PTGS2	2
GO:0006693	prostaglandin metabolic process	2/44	50/18903	0.00604256	0.0125772	0.00378462	IL1B/PTGS2	2
GO:0030195	negative regulation of blood coagulation	2/44	50/18903	0.00604256	0.0125772	0.00378462	SERPINE1/NOS3	2
GO:0032964	collagen biosynthetic process	2/44	50/18903	0.00604256	0.0125772	0.00378462	IL6/TGFB1	2
GO:0038084	vascular endothelial growth factor signaling pathway	2/44	50/18903	0.00604256	0.0125772	0.00378462	VEGFA/KDR	2
GO:0042304	regulation of fatty acid biosynthetic process	2/44	50/18903	0.00604256	0.0125772	0.00378462	IL1B/PTGS2	2
GO:0045737	positive regulation of cyclin-dependent protein serine/threonine kinase activity	2/44	50/18903	0.00604256	0.0125772	0.00378462	AKT1/EGFR	2
GO:0051349	positive regulation of lyase activity	2/44	50/18903	0.00604256	0.0125772	0.00378462	NOS2/NOS3	2
GO:0061082	myeloid leukocyte cytokine production	2/44	50/18903	0.00604256	0.0125772	0.00378462	HMOX1/TGFB1	2
GO:2001238	positive regulation of extrinsic apoptotic signaling pathway	2/44	50/18903	0.00604256	0.0125772	0.00378462	TNF/CAV1	2
GO:0060688	regulation of morphogenesis of a branching structure	2/44	51/18903	0.00627995	0.013023	0.00391877	TNF/VEGFA	2
GO:0101023	vascular endothelial cell proliferation	2/44	51/18903	0.00627995	0.013023	0.00391877	PPARG/CCL2	2
GO:1900047	negative regulation of hemostasis	2/44	51/18903	0.00627995	0.013023	0.00391877	SERPINE1/NOS3	2
GO:1903793	positive regulation of anion transport	2/44	51/18903	0.00627995	0.013023	0.00391877	IL1A/IL1B	2
GO:1905562	regulation of vascular endothelial cell proliferation	2/44	51/18903	0.00627995	0.013023	0.00391877	PPARG/CCL2	2
GO:0072001	renal system development	4/44	318/18903	0.00628428	0.013023	0.00391877	VEGFA/MMP9/REN/STAT1	4
GO:0006636	unsaturated fatty acid biosynthetic process	2/44	52/18903	0.00652154	0.0134655	0.00405192	IL1B/PTGS2	2
GO:0010543	regulation of platelet activation	2/44	52/18903	0.00652154	0.0134655	0.00405192	IL6/NOS3	2
GO:0010823	negative regulation of mitochondrion organization	2/44	52/18903	0.00652154	0.0134655	0.00405192	AKT1/PPARG	2
GO:0045912	negative regulation of carbohydrate metabolic process	2/44	52/18903	0.00652154	0.0134655	0.00405192	PPARA/TGFB1	2
GO:0048013	ephrin receptor signaling pathway	2/44	52/18903	0.00652154	0.0134655	0.00405192	MMP9/MMP2	2
GO:0007519	skeletal muscle tissue development	3/44	164/18903	0.00654368	0.0134916	0.00405976	FOS/CAV1/TGFB1	3
GO:0021915	neural tube development	3/44	164/18903	0.00654368	0.0134916	0.00405976	HIF1A/CASP3/TGFB1	3
GO:0008202	steroid metabolic process	4/44	323/18903	0.00663504	0.01367	0.00411346	TNF/IL1A/SPP1/IFNG	4
GO:0051250	negative regulation of lymphocyte activation	3/44	166/18903	0.00676571	0.0138921	0.00418029	IL2/IL10/CASP3	3
GO:0009409	response to cold	2/44	53/18903	0.00676732	0.0138921	0.00418029	CXCL10/FOS	2
GO:0052372	modulation by symbiont of entry into host	2/44	53/18903	0.00676732	0.0138921	0.00418029	CXCL8/CAV1	2
GO:0097300	programmed necrotic cell death	2/44	53/18903	0.00676732	0.0138921	0.00418029	TNF/CAV1	2
GO:2000677	regulation of transcription regulatory region DNA binding	2/44	53/18903	0.00676732	0.0138921	0.00418029	IFNG/TGFB1	2
GO:0140014	mitotic nuclear division	4/44	325/18903	0.00677892	0.0139058	0.00418442	TNF/IL1A/IL1B/EGF	4
GO:0003205	cardiac chamber development	3/44	167/18903	0.00687839	0.0140895	0.00423969	HIF1A/NOS3/TGFB1	3
GO:0030509	BMP signaling pathway	3/44	167/18903	0.00687839	0.0140895	0.00423969	PPARG/KDR/TGFB1	3
GO:0048639	positive regulation of developmental growth	3/44	168/18903	0.00699219	0.0143123	0.00430673	AKT1/VEGFA/NGF	3
GO:0050819	negative regulation of coagulation	2/44	54/18903	0.00701727	0.0143429	0.00431595	SERPINE1/NOS3	2
GO:1904031	positive regulation of cyclin-dependent protein kinase activity	2/44	54/18903	0.00701727	0.0143429	0.00431595	AKT1/EGFR	2
GO:0050806	positive regulation of synaptic transmission	3/44	170/18903	0.00722316	0.0147349	0.0044339	TNF/CCL2/PTGS2	3
GO:2000058	regulation of ubiquitin-dependent protein catabolic process	3/44	170/18903	0.00722316	0.0147349	0.0044339	AKT1/EGF/CAV1	3
GO:0002043	blood vessel endothelial cell proliferation involved in sprouting angiogenesis	2/44	55/18903	0.00727137	0.0147349	0.0044339	VEGFA/HMOX1	2
GO:0003179	heart valve morphogenesis	2/44	55/18903	0.00727137	0.0147349	0.0044339	NOS3/TGFB1	2
GO:0010518	positive regulation of phospholipase activity	2/44	55/18903	0.00727137	0.0147349	0.0044339	SELE/EGFR	2
GO:0010761	fibroblast migration	2/44	55/18903	0.00727137	0.0147349	0.0044339	AKT1/TGFB1	2
GO:0031103	axon regeneration	2/44	55/18903	0.00727137	0.0147349	0.0044339	SPP1/MMP2	2
GO:0042743	hydrogen peroxide metabolic process	2/44	55/18903	0.00727137	0.0147349	0.0044339	MPO/MMP3	2
GO:0043525	positive regulation of neuron apoptotic process	2/44	55/18903	0.00727137	0.0147349	0.0044339	TNF/CASP3	2
GO:0045668	negative regulation of osteoblast differentiation	2/44	55/18903	0.00727137	0.0147349	0.0044339	TNF/PPARG	2
GO:1900087	positive regulation of G1/S transition of mitotic cell cycle	2/44	55/18903	0.00727137	0.0147349	0.0044339	AKT1/EGFR	2
GO:2000107	negative regulation of leukocyte apoptotic process	2/44	55/18903	0.00727137	0.0147349	0.0044339	HIF1A/IL2	2
GO:0006310	DNA recombination	4/44	332/18903	0.00729882	0.01478	0.00444746	CD40LG/IL2/IL10/TGFB1	4
GO:0001836	release of cytochrome c from mitochondria	2/44	56/18903	0.0075296	0.0152039	0.00457502	AKT1/MMP9	2
GO:0001954	positive regulation of cell-matrix adhesion	2/44	56/18903	0.0075296	0.0152039	0.00457502	VEGFA/KDR	2
GO:0010676	positive regulation of cellular carbohydrate metabolic process	2/44	56/18903	0.0075296	0.0152039	0.00457502	AKT1/PPARA	2
GO:0043370	regulation of CD4-positive, alpha-beta T cell differentiation	2/44	56/18903	0.0075296	0.0152039	0.00457502	IL2/IFNG	2
GO:0030111	regulation of Wnt signaling pathway	4/44	336/18903	0.00760746	0.0153502	0.00461904	EGF/EGFR/CAV1/TGFB1	4
GO:0021543	pallium development	3/44	174/18903	0.00769859	0.015512	0.00466773	HIF1A/EGFR/CASP3	3
GO:0046631	alpha-beta T cell activation	3/44	174/18903	0.00769859	0.015512	0.00466773	IL6/IL2/IFNG	3
GO:0010332	response to gamma radiation	2/44	57/18903	0.00779193	0.0156556	0.00471094	IL1A/CXCL10	2
GO:0038066	p38MAPK cascade	2/44	57/18903	0.00779193	0.0156556	0.00471094	VEGFA/IL1B	2
GO:0070231	T cell apoptotic process	2/44	57/18903	0.00779193	0.0156556	0.00471094	HIF1A/AKT1	2
GO:1903053	regulation of extracellular matrix organization	2/44	57/18903	0.00779193	0.0156556	0.00471094	IL6/TGFB1	2
GO:0009267	cellular response to starvation	3/44	175/18903	0.00782028	0.0157014	0.00472473	MAPK8/PPARA/FOS	3
GO:0043010	camera-type eye development	4/44	340/18903	0.00792463	0.0158997	0.00478439	HIF1A/VEGFA/KDR/EGFR	4
GO:0060538	skeletal muscle organ development	3/44	176/18903	0.00794311	0.0159255	0.00479216	FOS/CAV1/TGFB1	3
GO:0001706	endoderm formation	2/44	58/18903	0.00805836	0.0161224	0.0048514	MMP9/MMP2	2
GO:0031529	ruffle organization	2/44	58/18903	0.00805836	0.0161224	0.0048514	CAV1/ICAM1	2
GO:0061005	cell differentiation involved in kidney development	2/44	58/18903	0.00805836	0.0161224	0.0048514	MMP9/STAT1	2
GO:0006694	steroid biosynthetic process	3/44	178/18903	0.00819218	0.0163555	0.00492156	TNF/IL1A/IFNG	3
GO:0071772	response to BMP	3/44	178/18903	0.00819218	0.0163555	0.00492156	PPARG/KDR/TGFB1	3
GO:0071773	cellular response to BMP stimulus	3/44	178/18903	0.00819218	0.0163555	0.00492156	PPARG/KDR/TGFB1	3
GO:0006611	protein export from nucleus	2/44	59/18903	0.00832885	0.0165817	0.00498962	IL1B/TGFB1	2
GO:0043903	regulation of biological process involved in symbiotic interaction	2/44	59/18903	0.00832885	0.0165817	0.00498962	CXCL8/CAV1	2
GO:0046324	regulation of glucose import	2/44	59/18903	0.00832885	0.0165817	0.00498962	TNF/AKT1	2
GO:0061098	positive regulation of protein tyrosine kinase activity	2/44	59/18903	0.00832885	0.0165817	0.00498962	EGF/EGFR	2
GO:0043409	negative regulation of MAPK cascade	3/44	181/18903	0.00857438	0.0170586	0.00513311	PPARG/IL1B/CAV1	3
GO:0007517	muscle organ development	4/44	348/18903	0.00858493	0.0170676	0.00513582	CXCL10/FOS/CAV1/TGFB1	4
GO:0002711	positive regulation of T cell mediated immunity	2/44	60/18903	0.0086034	0.0170684	0.00513607	IL6/IL1B	2
GO:1903670	regulation of sprouting angiogenesis	2/44	60/18903	0.0086034	0.0170684	0.00513607	VEGFA/IL10	2
GO:1905517	macrophage migration	2/44	60/18903	0.0086034	0.0170684	0.00513607	CCL2/MMP2	2
GO:0008361	regulation of cell size	3/44	183/18903	0.00883494	0.0175033	0.00526693	VEGFA/NGF/SPP1	3
GO:0071466	cellular response to xenobiotic stimulus	3/44	183/18903	0.00883494	0.0175033	0.00526693	NOS2/REN/IL1B	3
GO:0046456	icosanoid biosynthetic process	2/44	61/18903	0.00888198	0.0175719	0.00528759	IL1B/PTGS2	2
GO:0098900	regulation of action potential	2/44	61/18903	0.00888198	0.0175719	0.00528759	TNF/CAV1	2
GO:1901990	regulation of mitotic cell cycle phase transition	4/44	354/18903	0.00910324	0.0179971	0.00541553	AKT1/CCL2/CDKN2A/EGFR	4
GO:0031102	neuron projection regeneration	2/44	62/18903	0.00916456	0.0180555	0.00543309	SPP1/MMP2	2
GO:0043030	regulation of macrophage activation	2/44	62/18903	0.00916456	0.0180555	0.00543309	IL6/IL10	2
GO:0060393	regulation of pathway-restricted SMAD protein phosphorylation	2/44	62/18903	0.00916456	0.0180555	0.00543309	PPARG/TGFB1	2
GO:0099601	regulation of neurotransmitter receptor activity	2/44	62/18903	0.00916456	0.0180555	0.00543309	CCL2/IFNG	2
GO:1903409	reactive oxygen species biosynthetic process	2/44	62/18903	0.00916456	0.0180555	0.00543309	MPO/PPARA	2
GO:0032623	interleukin-2 production	2/44	63/18903	0.00945114	0.0185685	0.00558746	IL1A/IL1B	2
GO:0032663	regulation of interleukin-2 production	2/44	63/18903	0.00945114	0.0185685	0.00558746	IL1A/IL1B	2
GO:0045453	bone resorption	2/44	63/18903	0.00945114	0.0185685	0.00558746	IL6/SPP1	2
GO:2001258	negative regulation of cation channel activity	2/44	63/18903	0.00945114	0.0185685	0.00558746	MMP9/CAV1	2
GO:0006006	glucose metabolic process	3/44	188/18903	0.0095066	0.0186645	0.00561636	TNF/AKT1/PPARA	3
GO:0035306	positive regulation of dephosphorylation	2/44	64/18903	0.0097417	0.0190865	0.00574332	IFNG/TGFB1	2
GO:0051893	regulation of focal adhesion assembly	2/44	64/18903	0.0097417	0.0190865	0.00574332	VEGFA/KDR	2
GO:0090109	regulation of cell-substrate junction assembly	2/44	64/18903	0.0097417	0.0190865	0.00574332	VEGFA/KDR	2
GO:0043433	negative regulation of DNA-binding transcription factor activity	3/44	190/18903	0.00978342	0.019155	0.00576394	CDKN2A/HMOX1/IL10	3
GO:0003170	heart valve development	2/44	65/18903	0.0100362	0.0195689	0.00588849	NOS3/TGFB1	2
GO:0006940	regulation of smooth muscle contraction	2/44	65/18903	0.0100362	0.0195689	0.00588849	CAV1/PTGS2	2
GO:0032507	maintenance of protein location in cell	2/44	65/18903	0.0100362	0.0195689	0.00588849	AKT1/CAV1	2
GO:0032613	interleukin-10 production	2/44	65/18903	0.0100362	0.0195689	0.00588849	IL6/CD40LG	2
GO:0032653	regulation of interleukin-10 production	2/44	65/18903	0.0100362	0.0195689	0.00588849	IL6/CD40LG	2
GO:0048247	lymphocyte chemotaxis	2/44	65/18903	0.0100362	0.0195689	0.00588849	CCL2/CXCL10	2
GO:0009755	hormone-mediated signaling pathway	3/44	192/18903	0.0100649	0.0196114	0.00590128	PPARG/PPARA/REN	3
GO:0010517	regulation of phospholipase activity	2/44	66/18903	0.0103346	0.0200955	0.00604697	SELE/EGFR	2
GO:0010812	negative regulation of cell-substrate adhesion	2/44	66/18903	0.0103346	0.0200955	0.00604697	SERPINE1/CDKN2A	2
GO:0060389	pathway-restricted SMAD protein phosphorylation	2/44	66/18903	0.0103346	0.0200955	0.00604697	PPARG/TGFB1	2
GO:0009749	response to glucose	3/44	194/18903	0.0103511	0.0201	0.00604832	HIF1A/CASP3/ICAM1	3
GO:0010952	positive regulation of peptidase activity	3/44	194/18903	0.0103511	0.0201	0.00604832	TNF/PPARG/CAV1	3
GO:0007405	neuroblast proliferation	2/44	67/18903	0.010637	0.0206085	0.00620132	HIF1A/VEGFA	2
GO:0015909	long-chain fatty acid transport	2/44	67/18903	0.010637	0.0206085	0.00620132	AKT1/PPARG	2
GO:0051205	protein insertion into membrane	2/44	67/18903	0.010637	0.0206085	0.00620132	MAPK8/EGFR	2
GO:0007369	gastrulation	3/44	196/18903	0.010642	0.0206085	0.00620132	MMP9/IL10/MMP2	3
GO:0042093	T-helper cell differentiation	2/44	68/18903	0.0109433	0.0211485	0.00636382	IL6/IL2	2
GO:0060193	positive regulation of lipase activity	2/44	68/18903	0.0109433	0.0211485	0.00636382	SELE/EGFR	2
GO:1902808	positive regulation of cell cycle G1/S phase transition	2/44	68/18903	0.0109433	0.0211485	0.00636382	AKT1/EGFR	2
GO:0010611	regulation of cardiac muscle hypertrophy	2/44	69/18903	0.0112534	0.0217035	0.00653083	PPARG/PPARA	2
GO:0061180	mammary gland epithelium development	2/44	69/18903	0.0112534	0.0217035	0.00653083	HIF1A/AKT1	2
GO:0150116	regulation of cell-substrate junction organization	2/44	69/18903	0.0112534	0.0217035	0.00653083	VEGFA/KDR	2
GO:0098739	import across plasma membrane	3/44	202/18903	0.0115432	0.0222473	0.00669447	TNF/AKT1/IFNG	3
GO:0042130	negative regulation of T cell proliferation	2/44	70/18903	0.0115674	0.0222637	0.00669939	IL10/CASP3	2
GO:0051881	regulation of mitochondrial membrane potential	2/44	70/18903	0.0115674	0.0222637	0.00669939	AKT1/KDR	2
GO:0003208	cardiac ventricle morphogenesis	2/44	71/18903	0.0118852	0.022829	0.00686948	HIF1A/TGFB1	2
GO:0032715	negative regulation of interleukin-6 production	2/44	71/18903	0.0118852	0.022829	0.00686948	TNF/IL10	2
GO:2000379	positive regulation of reactive oxygen species metabolic process	2/44	71/18903	0.0118852	0.022829	0.00686948	CRP/TGFB1	2
GO:0044282	small molecule catabolic process	4/44	385/18903	0.0121085	0.023242	0.00699378	AKT1/NOS2/PPARA/NOS3	4
GO:0014743	regulation of muscle hypertrophy	2/44	72/18903	0.0122069	0.0233677	0.00703159	PPARG/PPARA	2
GO:0045911	positive regulation of DNA recombination	2/44	72/18903	0.0122069	0.0233677	0.00703159	IL2/TGFB1	2
GO:0070265	necrotic cell death	2/44	72/18903	0.0122069	0.0233677	0.00703159	TNF/CAV1	2
GO:1900076	regulation of cellular response to insulin stimulus	2/44	72/18903	0.0122069	0.0233677	0.00703159	PPARG/IL1B	2
GO:0001654	eye development	4/44	388/18903	0.0124293	0.0237774	0.00715489	HIF1A/VEGFA/KDR/EGFR	4
GO:0046637	regulation of alpha-beta T cell differentiation	2/44	73/18903	0.0125323	0.0239422	0.00720448	IL2/IFNG	2
GO:0050805	negative regulation of synaptic transmission	2/44	73/18903	0.0125323	0.0239422	0.00720448	IL1B/PTGS2	2
GO:0045619	regulation of lymphocyte differentiation	3/44	210/18903	0.0128116	0.0244593	0.00736008	IL2/IFNG/IL10	3
GO:0050688	regulation of defense response to virus	2/44	74/18903	0.0128616	0.0245128	0.00737617	IL1B/STAT1	2
GO:0051926	negative regulation of calcium ion transport	2/44	74/18903	0.0128616	0.0245128	0.00737617	NOS3/PTGS2	2
GO:0150063	visual system development	4/44	392/18903	0.0128655	0.0245128	0.00737617	HIF1A/VEGFA/KDR/EGFR	4
GO:0042594	response to starvation	3/44	211/18903	0.0129756	0.0247058	0.00743425	MAPK8/PPARA/FOS	3
GO:0046323	glucose import	2/44	75/18903	0.0131946	0.025106	0.00755466	TNF/AKT1	2
GO:0006635	fatty acid beta-oxidation	2/44	76/18903	0.0135313	0.0256909	0.00773066	AKT1/PPARA	2
GO:0045685	regulation of glial cell differentiation	2/44	76/18903	0.0135313	0.0256909	0.00773066	IL6/TGFB1	2
GO:0051339	regulation of lyase activity	2/44	76/18903	0.0135313	0.0256909	0.00773066	NOS2/NOS3	2
GO:0048880	sensory system development	4/44	398/18903	0.0135382	0.0256909	0.00773066	HIF1A/VEGFA/KDR/EGFR	4
GO:0006919	activation of cysteine-type endopeptidase activity involved in apoptotic process	2/44	77/18903	0.0138718	0.0262888	0.00791059	TNF/PPARG	2
GO:0072088	nephron epithelium morphogenesis	2/44	77/18903	0.0138718	0.0262888	0.00791059	VEGFA/STAT1	2
GO:0009064	glutamine family amino acid metabolic process	2/44	78/18903	0.014216	0.0269051	0.00809605	NOS2/NOS3	2
GO:0050772	positive regulation of axonogenesis	2/44	78/18903	0.014216	0.0269051	0.00809605	VEGFA/NGF	2
GO:0002437	inflammatory response to antigenic stimulus	2/44	79/18903	0.0145639	0.0275085	0.00827761	TNF/IL10	2
GO:0002720	positive regulation of cytokine production involved in immune response	2/44	79/18903	0.0145639	0.0275085	0.00827761	IL6/IL1B	2
GO:2000514	regulation of CD4-positive, alpha-beta T cell activation	2/44	79/18903	0.0145639	0.0275085	0.00827761	IL2/IFNG	2
GO:0003151	outflow tract morphogenesis	2/44	80/18903	0.0149155	0.0281164	0.00846052	HIF1A/VEGFA	2
GO:0072028	nephron morphogenesis	2/44	80/18903	0.0149155	0.0281164	0.00846052	VEGFA/STAT1	2
GO:2001259	positive regulation of cation channel activity	2/44	80/18903	0.0149155	0.0281164	0.00846052	CCL2/IFNG	2
GO:0007422	peripheral nervous system development	2/44	81/18903	0.0152707	0.0287478	0.00865051	AKT1/NGF	2
GO:0061844	antimicrobial humoral immune response mediated by antimicrobial peptide	2/44	81/18903	0.0152707	0.0287478	0.00865051	CXCL10/CXCL8	2
GO:0051651	maintenance of location in cell	3/44	226/18903	0.0155803	0.0293112	0.00882007	AKT1/CXCL10/CAV1	3
GO:0031016	pancreas development	2/44	82/18903	0.0156295	0.0293649	0.00883621	IL6/AKT1	2
GO:1902117	positive regulation of organelle assembly	2/44	82/18903	0.0156295	0.0293649	0.00883621	TNF/CSF2	2
GO:1903050	regulation of proteolysis involved in protein catabolic process	3/44	227/18903	0.0157637	0.0295974	0.00890617	AKT1/EGF/CAV1	3
GO:0007492	endoderm development	2/44	83/18903	0.015992	0.0299665	0.00901725	MMP9/MMP2	2
GO:0030500	regulation of bone mineralization	2/44	83/18903	0.015992	0.0299665	0.00901725	HIF1A/TGFB1	2
GO:0055013	cardiac muscle cell development	2/44	83/18903	0.015992	0.0299665	0.00901725	VEGFA/PPARA	2
GO:0019318	hexose metabolic process	3/44	229/18903	0.0161342	0.0302129	0.00909141	TNF/AKT1/PPARA	3
GO:0010921	regulation of phosphatase activity	2/44	84/18903	0.0163581	0.0305315	0.00918725	TNF/IFNG	2
GO:0021675	nerve development	2/44	84/18903	0.0163581	0.0305315	0.00918725	VCAM1/NGF	2
GO:0031397	negative regulation of protein ubiquitination	2/44	84/18903	0.0163581	0.0305315	0.00918725	AKT1/CAV1	2
GO:0051899	membrane depolarization	2/44	84/18903	0.0163581	0.0305315	0.00918725	KDR/CAV1	2
GO:0097006	regulation of plasma lipoprotein particle levels	2/44	84/18903	0.0163581	0.0305315	0.00918725	MPO/HMOX1	2
GO:0008306	associative learning	2/44	85/18903	0.0167277	0.0311804	0.00938252	HIF1A/FOS	2
GO:0048041	focal adhesion assembly	2/44	85/18903	0.0167277	0.0311804	0.00938252	VEGFA/KDR	2
GO:0060560	developmental growth involved in morphogenesis	3/44	233/18903	0.0168898	0.0314618	0.00946721	VEGFA/NGF/SPP1	3
GO:0032092	positive regulation of protein binding	2/44	86/18903	0.0171009	0.0318134	0.00957299	MMP9/CAV1	2
GO:0033077	T cell differentiation in thymus	2/44	86/18903	0.0171009	0.0318134	0.00957299	IL1A/IL1B	2
GO:0001910	regulation of leukocyte mediated cytotoxicity	2/44	87/18903	0.0174777	0.0324717	0.00977109	NOS2/ICAM1	2
GO:0048145	regulation of fibroblast proliferation	2/44	87/18903	0.0174777	0.0324717	0.00977109	EGFR/CAV1	2
GO:0042391	regulation of membrane potential	4/44	431/18903	0.0176401	0.032752	0.00985542	TNF/AKT1/KDR/CAV1	4
GO:0033627	cell adhesion mediated by integrin	2/44	88/18903	0.017858	0.0331349	0.00997064	SERPINE1/ICAM1	2
GO:0002709	regulation of T cell mediated immunity	2/44	89/18903	0.0182418	0.0337807	0.010165	IL6/IL1B	2
GO:0032413	negative regulation of ion transmembrane transporter activity	2/44	89/18903	0.0182418	0.0337807	0.010165	MMP9/CAV1	2
GO:0048678	response to axon injury	2/44	89/18903	0.0182418	0.0337807	0.010165	SPP1/MMP2	2
GO:0042445	hormone metabolic process	3/44	241/18903	0.0184601	0.0341404	0.0102732	HIF1A/SPP1/REN	3
GO:0048738	cardiac muscle tissue development	3/44	241/18903	0.0184601	0.0341404	0.0102732	VEGFA/PPARA/TGFB1	3
GO:0055006	cardiac cell development	2/44	90/18903	0.0186291	0.0344081	0.0103538	VEGFA/PPARA	2
GO:0060191	regulation of lipase activity	2/44	90/18903	0.0186291	0.0344081	0.0103538	SELE/EGFR	2
GO:0034470	ncRNA processing	4/44	439/18903	0.0187397	0.0345898	0.0104085	IL6/TNF/EGFR/TGFB1	4
GO:0001942	hair follicle development	2/44	91/18903	0.0190199	0.0350387	0.0105435	TNF/EGFR	2
GO:0042475	odontogenesis of dentin-containing tooth	2/44	91/18903	0.0190199	0.0350387	0.0105435	SERPINE1/PPARA	2
GO:0048525	negative regulation of viral process	2/44	91/18903	0.0190199	0.0350387	0.0105435	TNF/STAT1	2
GO:0001843	neural tube closure	2/44	92/18903	0.0194142	0.0356954	0.0107411	CASP3/TGFB1	2
GO:0002028	regulation of sodium ion transport	2/44	92/18903	0.0194142	0.0356954	0.0107411	AKT1/NOS3	2
GO:0009791	post-embryonic development	2/44	92/18903	0.0194142	0.0356954	0.0107411	VEGFA/KDR	2
GO:0045930	negative regulation of mitotic cell cycle	3/44	246/18903	0.0194817	0.0357963	0.0107715	TNF/CCL2/IL10	3
GO:0031330	negative regulation of cellular catabolic process	3/44	247/18903	0.0196897	0.0361551	0.0108795	AKT1/HMOX1/IL10	3
GO:0010975	regulation of neuron projection development	4/44	446/18903	0.0197363	0.0362173	0.0108982	AKT1/VEGFA/NGF/SPP1	4
GO:0022406	membrane docking	2/44	93/18903	0.0198119	0.0362621	0.0109117	VCAM1/ICAM1	2
GO:0060606	tube closure	2/44	93/18903	0.0198119	0.0362621	0.0109117	CASP3/TGFB1	2
GO:0070301	cellular response to hydrogen peroxide	2/44	93/18903	0.0198119	0.0362621	0.0109117	IL6/IL10	2
GO:1904427	positive regulation of calcium ion transmembrane transport	2/44	93/18903	0.0198119	0.0362621	0.0109117	CXCL10/CAV1	2
GO:0009150	purine ribonucleotide metabolic process	4/44	447/18903	0.0198813	0.0363658	0.0109429	HIF1A/PPARA/IFNG/TGFB1	4
GO:0005996	monosaccharide metabolic process	3/44	248/18903	0.0198989	0.0363745	0.0109455	TNF/AKT1/PPARA	3
GO:0022404	molting cycle process	2/44	94/18903	0.020213	0.0368536	0.0110896	TNF/EGFR	2
GO:0022405	hair cycle process	2/44	94/18903	0.020213	0.0368536	0.0110896	TNF/EGFR	2
GO:0032436	positive regulation of proteasomal ubiquitin-dependent protein catabolic process	2/44	94/18903	0.020213	0.0368536	0.0110896	AKT1/CAV1	2
GO:0035304	regulation of protein dephosphorylation	2/44	94/18903	0.020213	0.0368536	0.0110896	TNF/TGFB1	2
GO:0016485	protein processing	3/44	250/18903	0.0203211	0.037027	0.0111418	SERPINE1/REN/CASP3	3
GO:0007044	cell-substrate junction assembly	2/44	95/18903	0.0206175	0.0374707	0.0112754	VEGFA/KDR	2
GO:0032088	negative regulation of NF-kappaB transcription factor activity	2/44	95/18903	0.0206175	0.0374707	0.0112754	CDKN2A/IL10	2
GO:0098773	skin epidermis development	2/44	95/18903	0.0206175	0.0374707	0.0112754	TNF/EGFR	2
GO:1901606	alpha-amino acid catabolic process	2/44	95/18903	0.0206175	0.0374707	0.0112754	NOS2/NOS3	2
GO:0098657	import into cell	3/44	252/18903	0.0207483	0.0376603	0.0113324	TNF/AKT1/IFNG	3
GO:1903320	regulation of protein modification by small protein conjugation or removal	3/44	252/18903	0.0207483	0.0376603	0.0113324	HIF1A/AKT1/CAV1	3
GO:1901987	regulation of cell cycle phase transition	4/44	453/18903	0.0207654	0.0376671	0.0113344	AKT1/CCL2/CDKN2A/EGFR	4
GO:0002275	myeloid cell activation involved in immune response	2/44	96/18903	0.0210254	0.0380415	0.0114471	IFNG/HMOX1	2
GO:0051153	regulation of striated muscle cell differentiation	2/44	96/18903	0.0210254	0.0380415	0.0114471	PPARA/TGFB1	2
GO:0072080	nephron tubule development	2/44	96/18903	0.0210254	0.0380415	0.0114471	VEGFA/STAT1	2
GO:1903321	negative regulation of protein modification by small protein conjugation or removal	2/44	96/18903	0.0210254	0.0380415	0.0114471	AKT1/CAV1	2
GO:0016055	Wnt signaling pathway	4/44	456/18903	0.0212164	0.0383626	0.0115437	EGF/EGFR/CAV1/TGFB1	4
GO:0021537	telencephalon development	3/44	255/18903	0.0213984	0.038667	0.0116353	HIF1A/EGFR/CASP3	3
GO:0008593	regulation of Notch signaling pathway	2/44	97/18903	0.0214367	0.038687	0.0116413	AKT1/NOS3	2
GO:0060993	kidney morphogenesis	2/44	97/18903	0.0214367	0.038687	0.0116413	VEGFA/STAT1	2
GO:0198738	cell-cell signaling by wnt	4/44	458/18903	0.0215205	0.0388134	0.0116794	EGF/EGFR/CAV1/TGFB1	4
GO:0014706	striated muscle tissue development	3/44	257/18903	0.0218379	0.0393601	0.0118439	VEGFA/PPARA/TGFB1	3
GO:0120162	positive regulation of cold-induced thermogenesis	2/44	98/18903	0.0218513	0.0393601	0.0118439	VEGFA/CAV1	2
GO:0003300	cardiac muscle hypertrophy	2/44	99/18903	0.0222693	0.0400622	0.0120551	PPARG/PPARA	2
GO:0061326	renal tubule development	2/44	99/18903	0.0222693	0.0400622	0.0120551	VEGFA/STAT1	2
GO:0097306	cellular response to alcohol	2/44	100/18903	0.0226906	0.0403482	0.0121412	AKT1/FOS	2
GO:1901992	positive regulation of mitotic cell cycle phase transition	2/44	100/18903	0.0226906	0.0403482	0.0121412	AKT1/EGFR	2
GO:0009259	ribonucleotide metabolic process	4/44	466/18903	0.0227636	0.0403482	0.0121412	HIF1A/PPARA/IFNG/TGFB1	4
GO:0001765	membrane raft assembly	1/44	10/18903	0.0230399	0.0403482	0.0121412	CAV1	1
GO:0001821	histamine secretion	1/44	10/18903	0.0230399	0.0403482	0.0121412	CSF2	1
GO:0002002	regulation of angiotensin levels in blood	1/44	10/18903	0.0230399	0.0403482	0.0121412	REN	1
GO:0002291	T cell activation via T cell receptor contact with antigen bound to MHC molecule on antigen presenting cell	1/44	10/18903	0.0230399	0.0403482	0.0121412	ICAM1	1
GO:0002361	CD4-positive, CD25-positive, alpha-beta regulatory T cell differentiation	1/44	10/18903	0.0230399	0.0403482	0.0121412	IFNG	1
GO:0009629	response to gravity	1/44	10/18903	0.0230399	0.0403482	0.0121412	FOS	1
GO:0014012	peripheral nervous system axon regeneration	1/44	10/18903	0.0230399	0.0403482	0.0121412	MMP2	1
GO:0015911	long-chain fatty acid import across plasma membrane	1/44	10/18903	0.0230399	0.0403482	0.0121412	AKT1	1
GO:0021936	regulation of cerebellar granule cell precursor proliferation	1/44	10/18903	0.0230399	0.0403482	0.0121412	EGF	1
GO:0030223	neutrophil differentiation	1/44	10/18903	0.0230399	0.0403482	0.0121412	CSF2	1
GO:0030388	fructose 1,6-bisphosphate metabolic process	1/44	10/18903	0.0230399	0.0403482	0.0121412	IFNG	1
GO:0032025	response to cobalt ion	1/44	10/18903	0.0230399	0.0403482	0.0121412	CASP3	1
GO:0032070	regulation of deoxyribonuclease activity	1/44	10/18903	0.0230399	0.0403482	0.0121412	AKT1	1
GO:0033007	negative regulation of mast cell activation involved in immune response	1/44	10/18903	0.0230399	0.0403482	0.0121412	HMOX1	1
GO:0033034	positive regulation of myeloid cell apoptotic process	1/44	10/18903	0.0230399	0.0403482	0.0121412	CDKN2A	1
GO:0035747	natural killer cell chemotaxis	1/44	10/18903	0.0230399	0.0403482	0.0121412	CCL2	1
GO:0042045	epithelial fluid transport	1/44	10/18903	0.0230399	0.0403482	0.0121412	CSF2	1
GO:0046886	positive regulation of hormone biosynthetic process	1/44	10/18903	0.0230399	0.0403482	0.0121412	HIF1A	1
GO:0048304	positive regulation of isotype switching to IgG isotypes	1/44	10/18903	0.0230399	0.0403482	0.0121412	IL2	1
GO:0048671	negative regulation of collateral sprouting	1/44	10/18903	0.0230399	0.0403482	0.0121412	SPP1	1
GO:0048672	positive regulation of collateral sprouting	1/44	10/18903	0.0230399	0.0403482	0.0121412	NGF	1
GO:0060346	bone trabecula formation	1/44	10/18903	0.0230399	0.0403482	0.0121412	MMP2	1
GO:0060947	cardiac vascular smooth muscle cell differentiation	1/44	10/18903	0.0230399	0.0403482	0.0121412	VEGFA	1
GO:0070091	glucagon secretion	1/44	10/18903	0.0230399	0.0403482	0.0121412	IL6	1
GO:0070092	regulation of glucagon secretion	1/44	10/18903	0.0230399	0.0403482	0.0121412	IL6	1
GO:0070099	regulation of chemokine-mediated signaling pathway	1/44	10/18903	0.0230399	0.0403482	0.0121412	HIF1A	1
GO:0072203	cell proliferation involved in metanephros development	1/44	10/18903	0.0230399	0.0403482	0.0121412	STAT1	1
GO:0090037	positive regulation of protein kinase C signaling	1/44	10/18903	0.0230399	0.0403482	0.0121412	VEGFA	1
GO:0097050	type B pancreatic cell apoptotic process	1/44	10/18903	0.0230399	0.0403482	0.0121412	IL6	1
GO:0098903	regulation of membrane repolarization during action potential	1/44	10/18903	0.0230399	0.0403482	0.0121412	CAV1	1
GO:1901203	positive regulation of extracellular matrix assembly	1/44	10/18903	0.0230399	0.0403482	0.0121412	TGFB1	1
GO:1901725	regulation of histone deacetylase activity	1/44	10/18903	0.0230399	0.0403482	0.0121412	VEGFA	1
GO:1902946	protein localization to early endosome	1/44	10/18903	0.0230399	0.0403482	0.0121412	EGF	1
GO:1904181	positive regulation of membrane depolarization	1/44	10/18903	0.0230399	0.0403482	0.0121412	KDR	1
GO:1905461	positive regulation of vascular associated smooth muscle cell apoptotic process	1/44	10/18903	0.0230399	0.0403482	0.0121412	PPARG	1
GO:2000048	negative regulation of cell-cell adhesion mediated by cadherin	1/44	10/18903	0.0230399	0.0403482	0.0121412	VEGFA	1
GO:2000347	positive regulation of hepatocyte proliferation	1/44	10/18903	0.0230399	0.0403482	0.0121412	TNF	1
GO:2000425	regulation of apoptotic cell clearance	1/44	10/18903	0.0230399	0.0403482	0.0121412	CCL2	1
GO:2000659	regulation of interleukin-1-mediated signaling pathway	1/44	10/18903	0.0230399	0.0403482	0.0121412	IL6	1
GO:2001054	negative regulation of mesenchymal cell apoptotic process	1/44	10/18903	0.0230399	0.0403482	0.0121412	HIF1A	1
GO:0009062	fatty acid catabolic process	2/44	101/18903	0.0231152	0.0404303	0.0121659	AKT1/PPARA	2
GO:0150115	cell-substrate junction organization	2/44	101/18903	0.0231152	0.0404303	0.0121659	VEGFA/KDR	2
GO:0001823	mesonephros development	2/44	102/18903	0.0235431	0.0410774	0.0123606	VEGFA/REN	2
GO:0008630	intrinsic apoptotic signaling pathway in response to DNA damage	2/44	102/18903	0.0235431	0.0410774	0.0123606	TNF/HMOX1	2
GO:0014897	striated muscle hypertrophy	2/44	102/18903	0.0235431	0.0410774	0.0123606	PPARG/PPARA	2
GO:0016575	histone deacetylation	2/44	102/18903	0.0235431	0.0410774	0.0123606	MAPK8/VEGFA	2
GO:0044772	mitotic cell cycle phase transition	4/44	473/18903	0.0238869	0.0416515	0.0125334	AKT1/CCL2/CDKN2A/EGFR	4
GO:0046620	regulation of organ growth	2/44	103/18903	0.0239743	0.0417526	0.0125638	AKT1/PPARA	2
GO:0048144	fibroblast proliferation	2/44	103/18903	0.0239743	0.0417526	0.0125638	EGFR/CAV1	2
GO:0019693	ribose phosphate metabolic process	4/44	475/18903	0.0242139	0.0421441	0.0126816	HIF1A/PPARA/IFNG/TGFB1	4
GO:0014896	muscle hypertrophy	2/44	104/18903	0.0244087	0.0424571	0.0127758	PPARG/PPARA	2
GO:0032479	regulation of type I interferon production	2/44	105/18903	0.0248464	0.0429282	0.0129176	IL10/STAT1	2
GO:0032606	type I interferon production	2/44	105/18903	0.0248464	0.0429282	0.0129176	IL10/STAT1	2
GO:0000280	nuclear division	4/44	481/18903	0.0252116	0.0429282	0.0129176	TNF/IL1A/IL1B/EGF	4
GO:0006754	ATP biosynthetic process	2/44	106/18903	0.0252872	0.0429282	0.0129176	PPARA/TGFB1	2
GO:0090596	sensory organ morphogenesis	3/44	272/18903	0.0252929	0.0429282	0.0129176	HIF1A/VEGFA/KDR	3
GO:0002069	columnar/cuboidal epithelial cell maturation	1/44	11/18903	0.0253151	0.0429282	0.0129176	HIF1A	1
GO:0010835	regulation of protein ADP-ribosylation	1/44	11/18903	0.0253151	0.0429282	0.0129176	IFNG	1
GO:0010918	positive regulation of mitochondrial membrane potential	1/44	11/18903	0.0253151	0.0429282	0.0129176	AKT1	1
GO:0019062	virion attachment to host cell	1/44	11/18903	0.0253151	0.0429282	0.0129176	ICAM1	1
GO:0019065	receptor-mediated endocytosis of virus by host cell	1/44	11/18903	0.0253151	0.0429282	0.0129176	CAV1	1
GO:0031293	membrane protein intracellular domain proteolysis	1/44	11/18903	0.0253151	0.0429282	0.0129176	TGFB1	1
GO:0031642	negative regulation of myelination	1/44	11/18903	0.0253151	0.0429282	0.0129176	TNF	1
GO:0032000	positive regulation of fatty acid beta-oxidation	1/44	11/18903	0.0253151	0.0429282	0.0129176	PPARA	1
GO:0032096	negative regulation of response to food	1/44	11/18903	0.0253151	0.0429282	0.0129176	PPARA	1
GO:0032099	negative regulation of appetite	1/44	11/18903	0.0253151	0.0429282	0.0129176	PPARA	1
GO:0032105	negative regulation of response to extracellular stimulus	1/44	11/18903	0.0253151	0.0429282	0.0129176	PPARA	1
GO:0032108	negative regulation of response to nutrient levels	1/44	11/18903	0.0253151	0.0429282	0.0129176	PPARA	1
GO:0033212	iron import into cell	1/44	11/18903	0.0253151	0.0429282	0.0129176	IFNG	1
GO:0034115	negative regulation of heterotypic cell-cell adhesion	1/44	11/18903	0.0253151	0.0429282	0.0129176	IL10	1
GO:0034350	regulation of glial cell apoptotic process	1/44	11/18903	0.0253151	0.0429282	0.0129176	CCL2	1
GO:0042118	endothelial cell activation	1/44	11/18903	0.0253151	0.0429282	0.0129176	CXCL10	1
GO:0042167	heme catabolic process	1/44	11/18903	0.0253151	0.0429282	0.0129176	HMOX1	1
GO:0044857	plasma membrane raft organization	1/44	11/18903	0.0253151	0.0429282	0.0129176	CAV1	1
GO:0046149	pigment catabolic process	1/44	11/18903	0.0253151	0.0429282	0.0129176	HMOX1	1
GO:0048563	post-embryonic animal organ morphogenesis	1/44	11/18903	0.0253151	0.0429282	0.0129176	KDR	1
GO:0070587	regulation of cell-cell adhesion involved in gastrulation	1/44	11/18903	0.0253151	0.0429282	0.0129176	IL10	1
GO:0070673	response to interleukin-18	1/44	11/18903	0.0253151	0.0429282	0.0129176	AKT1	1
GO:0071394	cellular response to testosterone stimulus	1/44	11/18903	0.0253151	0.0429282	0.0129176	SPP1	1
GO:0071609	chemokine (C-C motif) ligand 5 production	1/44	11/18903	0.0253151	0.0429282	0.0129176	IL10	1
GO:0071649	regulation of chemokine (C-C motif) ligand 5 production	1/44	11/18903	0.0253151	0.0429282	0.0129176	IL10	1
GO:0071679	commissural neuron axon guidance	1/44	11/18903	0.0253151	0.0429282	0.0129176	VEGFA	1
GO:0072584	caveolin-mediated endocytosis	1/44	11/18903	0.0253151	0.0429282	0.0129176	CAV1	1
GO:0106049	regulation of cellular response to osmotic stress	1/44	11/18903	0.0253151	0.0429282	0.0129176	PTGS2	1
GO:1901731	positive regulation of platelet aggregation	1/44	11/18903	0.0253151	0.0429282	0.0129176	IL6	1
GO:1901844	regulation of cell communication by electrical coupling involved in cardiac conduction	1/44	11/18903	0.0253151	0.0429282	0.0129176	CAV1	1
GO:1901856	negative regulation of cellular respiration	1/44	11/18903	0.0253151	0.0429282	0.0129176	TNF	1
GO:1902510	regulation of apoptotic DNA fragmentation	1/44	11/18903	0.0253151	0.0429282	0.0129176	IL6	1
GO:1905668	positive regulation of protein localization to endosome	1/44	11/18903	0.0253151	0.0429282	0.0129176	EGF	1
GO:2000109	regulation of macrophage apoptotic process	1/44	11/18903	0.0253151	0.0429282	0.0129176	CDKN2A	1
GO:2000320	negative regulation of T-helper 17 cell differentiation	1/44	11/18903	0.0253151	0.0429282	0.0129176	IL2	1
GO:2000727	positive regulation of cardiac muscle cell differentiation	1/44	11/18903	0.0253151	0.0429282	0.0129176	TGFB1	1
GO:2000833	positive regulation of steroid hormone secretion	1/44	11/18903	0.0253151	0.0429282	0.0129176	SPP1	1
GO:0002027	regulation of heart rate	2/44	107/18903	0.0257313	0.043556	0.0131065	TNF/CAV1	2
GO:0002444	myeloid leukocyte mediated immunity	2/44	107/18903	0.0257313	0.043556	0.0131065	IL6/HMOX1	2
GO:0010906	regulation of glucose metabolic process	2/44	107/18903	0.0257313	0.043556	0.0131065	AKT1/PPARA	2
GO:0061448	connective tissue development	3/44	274/18903	0.0257746	0.0436032	0.0131207	HIF1A/PPARG/TGFB1	3
GO:0007631	feeding behavior	2/44	108/18903	0.0261786	0.0441813	0.0132946	FOS/REN	2
GO:0032526	response to retinoic acid	2/44	108/18903	0.0261786	0.0441813	0.0132946	TNF/MMP2	2
GO:0062014	negative regulation of small molecule metabolic process	2/44	108/18903	0.0261786	0.0441813	0.0132946	AKT1/PPARA	2
GO:0090398	cellular senescence	2/44	108/18903	0.0261786	0.0441813	0.0132946	MAPK8/CDKN2A	2
GO:0033209	tumor necrosis factor-mediated signaling pathway	2/44	109/18903	0.026629	0.0448881	0.0135073	TNF/STAT1	2
GO:1904063	negative regulation of cation transmembrane transport	2/44	109/18903	0.026629	0.0448881	0.0135073	MMP9/CAV1	2
GO:0006766	vitamin metabolic process	2/44	110/18903	0.0270826	0.0454466	0.0136754	TNF/IFNG	2
GO:0019395	fatty acid oxidation	2/44	110/18903	0.0270826	0.0454466	0.0136754	AKT1/PPARA	2
GO:0030510	regulation of BMP signaling pathway	2/44	111/18903	0.0275394	0.0454466	0.0136754	PPARG/KDR	2
GO:0001553	luteinization	1/44	12/18903	0.0275852	0.0454466	0.0136754	MMP2	1
GO:0002551	mast cell chemotaxis	1/44	12/18903	0.0275852	0.0454466	0.0136754	VEGFA	1
GO:0002887	negative regulation of myeloid leukocyte mediated immunity	1/44	12/18903	0.0275852	0.0454466	0.0136754	HMOX1	1
GO:0003157	endocardium development	1/44	12/18903	0.0275852	0.0454466	0.0136754	KDR	1
GO:0003337	mesenchymal to epithelial transition involved in metanephros morphogenesis	1/44	12/18903	0.0275852	0.0454466	0.0136754	STAT1	1
GO:0010459	negative regulation of heart rate	1/44	12/18903	0.0275852	0.0454466	0.0136754	TNF	1
GO:0010936	negative regulation of macrophage cytokine production	1/44	12/18903	0.0275852	0.0454466	0.0136754	TGFB1	1
GO:0014854	response to inactivity	1/44	12/18903	0.0275852	0.0454466	0.0136754	IL10	1
GO:0031953	negative regulation of protein autophosphorylation	1/44	12/18903	0.0275852	0.0454466	0.0136754	CAV1	1
GO:0032782	bile acid secretion	1/44	12/18903	0.0275852	0.0454466	0.0136754	TNF	1
GO:0032966	negative regulation of collagen biosynthetic process	1/44	12/18903	0.0275852	0.0454466	0.0136754	IL6	1
GO:0033629	negative regulation of cell adhesion mediated by integrin	1/44	12/18903	0.0275852	0.0454466	0.0136754	SERPINE1	1
GO:0036295	cellular response to increased oxygen levels	1/44	12/18903	0.0275852	0.0454466	0.0136754	CAV1	1
GO:0038180	nerve growth factor signaling pathway	1/44	12/18903	0.0275852	0.0454466	0.0136754	NGF	1
GO:0042447	hormone catabolic process	1/44	12/18903	0.0275852	0.0454466	0.0136754	SPP1	1
GO:0042756	drinking behavior	1/44	12/18903	0.0275852	0.0454466	0.0136754	REN	1
GO:0045602	negative regulation of endothelial cell differentiation	1/44	12/18903	0.0275852	0.0454466	0.0136754	VEGFA	1
GO:0048548	regulation of pinocytosis	1/44	12/18903	0.0275852	0.0454466	0.0136754	CAV1	1
GO:0051001	negative regulation of nitric-oxide synthase activity	1/44	12/18903	0.0275852	0.0454466	0.0136754	CAV1	1
GO:0051549	positive regulation of keratinocyte migration	1/44	12/18903	0.0275852	0.0454466	0.0136754	MMP9	1
GO:0051798	positive regulation of hair follicle development	1/44	12/18903	0.0275852	0.0454466	0.0136754	TNF	1
GO:0060312	regulation of blood vessel remodeling	1/44	12/18903	0.0275852	0.0454466	0.0136754	TGFB1	1
GO:0060394	negative regulation of pathway-restricted SMAD protein phosphorylation	1/44	12/18903	0.0275852	0.0454466	0.0136754	PPARG	1
GO:0070586	cell-cell adhesion involved in gastrulation	1/44	12/18903	0.0275852	0.0454466	0.0136754	IL10	1
GO:0071107	response to parathyroid hormone	1/44	12/18903	0.0275852	0.0454466	0.0136754	FOS	1
GO:0072182	regulation of nephron tubule epithelial cell differentiation	1/44	12/18903	0.0275852	0.0454466	0.0136754	STAT1	1
GO:0097084	vascular associated smooth muscle cell development	1/44	12/18903	0.0275852	0.0454466	0.0136754	VEGFA	1
GO:0098911	regulation of ventricular cardiac muscle cell action potential	1/44	12/18903	0.0275852	0.0454466	0.0136754	CAV1	1
GO:0140052	cellular response to oxidised low-density lipoprotein particle stimulus	1/44	12/18903	0.0275852	0.0454466	0.0136754	AKT1	1
GO:1901030	positive regulation of mitochondrial outer membrane permeabilization involved in apoptotic signaling pathway	1/44	12/18903	0.0275852	0.0454466	0.0136754	MAPK8	1
GO:1902667	regulation of axon guidance	1/44	12/18903	0.0275852	0.0454466	0.0136754	VEGFA	1
GO:1903238	positive regulation of leukocyte tethering or rolling	1/44	12/18903	0.0275852	0.0454466	0.0136754	SELE	1
GO:1904177	regulation of adipose tissue development	1/44	12/18903	0.0275852	0.0454466	0.0136754	PPARG	1
GO:1905666	regulation of protein localization to endosome	1/44	12/18903	0.0275852	0.0454466	0.0136754	EGF	1
GO:2000317	negative regulation of T-helper 17 type immune response	1/44	12/18903	0.0275852	0.0454466	0.0136754	IL2	1
GO:2001214	positive regulation of vasculogenesis	1/44	12/18903	0.0275852	0.0454466	0.0136754	KDR	1
GO:0006939	smooth muscle contraction	2/44	113/18903	0.0284622	0.0468372	0.0140938	CAV1/PTGS2	2
GO:0009063	cellular amino acid catabolic process	2/44	113/18903	0.0284622	0.0468372	0.0140938	NOS2/NOS3	2
GO:0002062	chondrocyte differentiation	2/44	114/18903	0.0289283	0.0475214	0.0142997	HIF1A/TGFB1	2
GO:0043266	regulation of potassium ion transport	2/44	114/18903	0.0289283	0.0475214	0.0142997	NOS3/CAV1	2
GO:0044344	cellular response to fibroblast growth factor stimulus	2/44	114/18903	0.0289283	0.0475214	0.0142997	CCL2/CXCL8	2
GO:0032410	negative regulation of transporter activity	2/44	115/18903	0.0293974	0.0480385	0.0144553	MMP9/CAV1	2
GO:0032414	positive regulation of ion transmembrane transporter activity	2/44	115/18903	0.0293974	0.0480385	0.0144553	CCL2/IFNG	2
GO:0033559	unsaturated fatty acid metabolic process	2/44	115/18903	0.0293974	0.0480385	0.0144553	IL1B/PTGS2	2
GO:0046634	regulation of alpha-beta T cell activation	2/44	115/18903	0.0293974	0.0480385	0.0144553	IL2/IFNG	2
GO:0048640	negative regulation of developmental growth	2/44	115/18903	0.0293974	0.0480385	0.0144553	PPARA/SPP1	2
GO:0002863	positive regulation of inflammatory response to antigenic stimulus	1/44	13/18903	0.0298501	0.0480385	0.0144553	TNF	1
GO:0006787	porphyrin-containing compound catabolic process	1/44	13/18903	0.0298501	0.0480385	0.0144553	HMOX1	1
GO:0007183	SMAD protein complex assembly	1/44	13/18903	0.0298501	0.0480385	0.0144553	TGFB1	1
GO:0010524	positive regulation of calcium ion transport into cytosol	1/44	13/18903	0.0298501	0.0480385	0.0144553	CAV1	1
GO:0010713	negative regulation of collagen metabolic process	1/44	13/18903	0.0298501	0.0480385	0.0144553	IL6	1
GO:0032494	response to peptidoglycan	1/44	13/18903	0.0298501	0.0480385	0.0144553	IL6	1
GO:0033015	tetrapyrrole catabolic process	1/44	13/18903	0.0298501	0.0480385	0.0144553	HMOX1	1
GO:0035745	T-helper 2 cell cytokine production	1/44	13/18903	0.0298501	0.0480385	0.0144553	IL6	1
GO:0042541	hemoglobin biosynthetic process	1/44	13/18903	0.0298501	0.0480385	0.0144553	HIF1A	1
GO:0044650	adhesion of symbiont to host cell	1/44	13/18903	0.0298501	0.0480385	0.0144553	ICAM1	1
GO:0045741	positive regulation of epidermal growth factor-activated receptor activity	1/44	13/18903	0.0298501	0.0480385	0.0144553	EGF	1
GO:0051608	histamine transport	1/44	13/18903	0.0298501	0.0480385	0.0144553	CSF2	1
GO:0051918	negative regulation of fibrinolysis	1/44	13/18903	0.0298501	0.0480385	0.0144553	SERPINE1	1
GO:0060670	branching involved in labyrinthine layer morphogenesis	1/44	13/18903	0.0298501	0.0480385	0.0144553	IL10	1
GO:0060837	blood vessel endothelial cell differentiation	1/44	13/18903	0.0298501	0.0480385	0.0144553	KDR	1
GO:0061029	eyelid development in camera-type eye	1/44	13/18903	0.0298501	0.0480385	0.0144553	EGFR	1
GO:0061052	negative regulation of cell growth involved in cardiac muscle cell development	1/44	13/18903	0.0298501	0.0480385	0.0144553	PPARA	1
GO:0061430	bone trabecula morphogenesis	1/44	13/18903	0.0298501	0.0480385	0.0144553	MMP2	1
GO:0070243	regulation of thymocyte apoptotic process	1/44	13/18903	0.0298501	0.0480385	0.0144553	HIF1A	1
GO:0070486	leukocyte aggregation	1/44	13/18903	0.0298501	0.0480385	0.0144553	IL1B	1
GO:0075509	endocytosis involved in viral entry into host cell	1/44	13/18903	0.0298501	0.0480385	0.0144553	CAV1	1
GO:0097475	motor neuron migration	1/44	13/18903	0.0298501	0.0480385	0.0144553	VEGFA	1
GO:1900121	negative regulation of receptor binding	1/44	13/18903	0.0298501	0.0480385	0.0144553	IL10	1
GO:1901857	positive regulation of cellular respiration	1/44	13/18903	0.0298501	0.0480385	0.0144553	IFNG	1
GO:1901862	negative regulation of muscle tissue development	1/44	13/18903	0.0298501	0.0480385	0.0144553	TGFB1	1
GO:1903054	negative regulation of extracellular matrix organization	1/44	13/18903	0.0298501	0.0480385	0.0144553	TGFB1	1
GO:1903599	positive regulation of autophagy of mitochondrion	1/44	13/18903	0.0298501	0.0480385	0.0144553	HIF1A	1
GO:1903624	regulation of DNA catabolic process	1/44	13/18903	0.0298501	0.0480385	0.0144553	IL6	1
GO:2000551	regulation of T-helper 2 cell cytokine production	1/44	13/18903	0.0298501	0.0480385	0.0144553	IL6	1
GO:2001053	regulation of mesenchymal cell apoptotic process	1/44	13/18903	0.0298501	0.0480385	0.0144553	HIF1A	1
GO:0034440	lipid oxidation	2/44	116/18903	0.0298696	0.0480385	0.0144553	AKT1/PPARA	2
GO:0072009	nephron epithelium development	2/44	116/18903	0.0298696	0.0480385	0.0144553	VEGFA/STAT1	2
GO:0009206	purine ribonucleoside triphosphate biosynthetic process	2/44	117/18903	0.0303448	0.04872	0.0146604	PPARA/TGFB1	2
GO:0021987	cerebral cortex development	2/44	117/18903	0.0303448	0.04872	0.0146604	HIF1A/EGFR	2
GO:0045582	positive regulation of T cell differentiation	2/44	117/18903	0.0303448	0.04872	0.0146604	IL2/IFNG	2
GO:0009145	purine nucleoside triphosphate biosynthetic process	2/44	118/18903	0.030823	0.0494319	0.0148746	PPARA/TGFB1	2
GO:1901800	positive regulation of proteasomal protein catabolic process	2/44	118/18903	0.030823	0.0494319	0.0148746	AKT1/CAV1	2
GO:0007613	memory	2/44	120/18903	0.0317886	0.0509227	0.0153232	NGF/PTGS2	2
GO:0071774	response to fibroblast growth factor	2/44	120/18903	0.0317886	0.0509227	0.0153232	CCL2/CXCL8	2
GO:0033004	negative regulation of mast cell activation	1/44	14/18903	0.0321098	0.0509483	0.0153309	HMOX1	1
GO:0043301	negative regulation of leukocyte degranulation	1/44	14/18903	0.0321098	0.0509483	0.0153309	HMOX1	1
GO:0045820	negative regulation of glycolytic process	1/44	14/18903	0.0321098	0.0509483	0.0153309	PPARA	1
GO:0047484	regulation of response to osmotic stress	1/44	14/18903	0.0321098	0.0509483	0.0153309	PTGS2	1
GO:0048302	regulation of isotype switching to IgG isotypes	1/44	14/18903	0.0321098	0.0509483	0.0153309	IL2	1
GO:0048681	negative regulation of axon regeneration	1/44	14/18903	0.0321098	0.0509483	0.0153309	SPP1	1
GO:0050966	detection of mechanical stimulus involved in sensory perception of pain	1/44	14/18903	0.0321098	0.0509483	0.0153309	TNF	1
GO:0051547	regulation of keratinocyte migration	1/44	14/18903	0.0321098	0.0509483	0.0153309	MMP9	1
GO:0060009	Sertoli cell development	1/44	14/18903	0.0321098	0.0509483	0.0153309	IL1A	1
GO:0071888	macrophage apoptotic process	1/44	14/18903	0.0321098	0.0509483	0.0153309	CDKN2A	1
GO:0072160	nephron tubule epithelial cell differentiation	1/44	14/18903	0.0321098	0.0509483	0.0153309	STAT1	1
GO:0072540	T-helper 17 cell lineage commitment	1/44	14/18903	0.0321098	0.0509483	0.0153309	IL6	1
GO:1902947	regulation of tau-protein kinase activity	1/44	14/18903	0.0321098	0.0509483	0.0153309	IFNG	1
GO:1904294	positive regulation of ERAD pathway	1/44	14/18903	0.0321098	0.0509483	0.0153309	CAV1	1
GO:1905203	regulation of connective tissue replacement	1/44	14/18903	0.0321098	0.0509483	0.0153309	PPARG	1
GO:1905208	negative regulation of cardiocyte differentiation	1/44	14/18903	0.0321098	0.0509483	0.0153309	EGFR	1
GO:2001171	positive regulation of ATP biosynthetic process	1/44	14/18903	0.0321098	0.0509483	0.0153309	PPARA	1
GO:0008286	insulin receptor signaling pathway	2/44	122/18903	0.032766	0.0519023	0.015618	AKT1/IL1B	2
GO:0030278	regulation of ossification	2/44	122/18903	0.032766	0.0519023	0.015618	HIF1A/TGFB1	2
GO:1901989	positive regulation of cell cycle phase transition	2/44	122/18903	0.032766	0.0519023	0.015618	AKT1/EGFR	2
GO:0002224	toll-like receptor signaling pathway	2/44	123/18903	0.0332591	0.0525954	0.0158265	TNF/CAV1	2
GO:0009201	ribonucleoside triphosphate biosynthetic process	2/44	123/18903	0.0332591	0.0525954	0.0158265	PPARA/TGFB1	2
GO:0072655	establishment of protein localization to mitochondrion	2/44	123/18903	0.0332591	0.0525954	0.0158265	MAPK8/AKT1	2
GO:0010811	positive regulation of cell-substrate adhesion	2/44	125/18903	0.0342542	0.0532451	0.016022	VEGFA/KDR	2
GO:0019730	antimicrobial humoral response	2/44	125/18903	0.0342542	0.0532451	0.016022	CXCL10/CXCL8	2
GO:0043280	positive regulation of cysteine-type endopeptidase activity involved in apoptotic process	2/44	125/18903	0.0342542	0.0532451	0.016022	TNF/PPARG	2
GO:0002679	respiratory burst involved in defense response	1/44	15/18903	0.0343644	0.0532451	0.016022	MPO	1
GO:0002903	negative regulation of B cell apoptotic process	1/44	15/18903	0.0343644	0.0532451	0.016022	IL2	1
GO:0003376	sphingosine-1-phosphate receptor signaling pathway	1/44	15/18903	0.0343644	0.0532451	0.016022	AKT1	1
GO:0007567	parturition	1/44	15/18903	0.0343644	0.0532451	0.016022	MMP2	1
GO:0009886	post-embryonic animal morphogenesis	1/44	15/18903	0.0343644	0.0532451	0.016022	KDR	1
GO:0010649	regulation of cell communication by electrical coupling	1/44	15/18903	0.0343644	0.0532451	0.016022	CAV1	1
GO:0021534	cell proliferation in hindbrain	1/44	15/18903	0.0343644	0.0532451	0.016022	EGF	1
GO:0021924	cell proliferation in external granule layer	1/44	15/18903	0.0343644	0.0532451	0.016022	EGF	1
GO:0021930	cerebellar granule cell precursor proliferation	1/44	15/18903	0.0343644	0.0532451	0.016022	EGF	1
GO:0032352	positive regulation of hormone metabolic process	1/44	15/18903	0.0343644	0.0532451	0.016022	HIF1A	1
GO:0032725	positive regulation of granulocyte macrophage colony-stimulating factor production	1/44	15/18903	0.0343644	0.0532451	0.016022	IL1B	1
GO:0038166	angiotensin-activated signaling pathway	1/44	15/18903	0.0343644	0.0532451	0.016022	CAV1	1
GO:0042532	negative regulation of tyrosine phosphorylation of STAT protein	1/44	15/18903	0.0343644	0.0532451	0.016022	CAV1	1
GO:0042994	cytoplasmic sequestering of transcription factor	1/44	15/18903	0.0343644	0.0532451	0.016022	IL10	1
GO:0045725	positive regulation of glycogen biosynthetic process	1/44	15/18903	0.0343644	0.0532451	0.016022	AKT1	1
GO:0046007	negative regulation of activated T cell proliferation	1/44	15/18903	0.0343644	0.0532451	0.016022	CASP3	1
GO:0046322	negative regulation of fatty acid oxidation	1/44	15/18903	0.0343644	0.0532451	0.016022	AKT1	1
GO:0048291	isotype switching to IgG isotypes	1/44	15/18903	0.0343644	0.0532451	0.016022	IL2	1
GO:0051956	negative regulation of amino acid transport	1/44	15/18903	0.0343644	0.0532451	0.016022	TNF	1
GO:0060330	regulation of response to interferon-gamma	1/44	15/18903	0.0343644	0.0532451	0.016022	PPARG	1
GO:0060334	regulation of interferon-gamma-mediated signaling pathway	1/44	15/18903	0.0343644	0.0532451	0.016022	PPARG	1
GO:0060354	negative regulation of cell adhesion molecule production	1/44	15/18903	0.0343644	0.0532451	0.016022	CXCL8	1
GO:0060576	intestinal epithelial cell development	1/44	15/18903	0.0343644	0.0532451	0.016022	HIF1A	1
GO:0070571	negative regulation of neuron projection regeneration	1/44	15/18903	0.0343644	0.0532451	0.016022	SPP1	1
GO:0071380	cellular response to prostaglandin E stimulus	1/44	15/18903	0.0343644	0.0532451	0.016022	AKT1	1
GO:0071639	positive regulation of monocyte chemotactic protein-1 production	1/44	15/18903	0.0343644	0.0532451	0.016022	IL1B	1
GO:0072075	metanephric mesenchyme development	1/44	15/18903	0.0343644	0.0532451	0.016022	STAT1	1
GO:0072283	metanephric renal vesicle morphogenesis	1/44	15/18903	0.0343644	0.0532451	0.016022	STAT1	1
GO:0090280	positive regulation of calcium ion import	1/44	15/18903	0.0343644	0.0532451	0.016022	CCL2	1
GO:0097152	mesenchymal cell apoptotic process	1/44	15/18903	0.0343644	0.0532451	0.016022	HIF1A	1
GO:0097531	mast cell migration	1/44	15/18903	0.0343644	0.0532451	0.016022	VEGFA	1
GO:1902563	regulation of neutrophil activation	1/44	15/18903	0.0343644	0.0532451	0.016022	TNF	1
GO:1903543	positive regulation of exosomal secretion	1/44	15/18903	0.0343644	0.0532451	0.016022	IFNG	1
GO:2000345	regulation of hepatocyte proliferation	1/44	15/18903	0.0343644	0.0532451	0.016022	TNF	1
GO:0006690	icosanoid metabolic process	2/44	126/18903	0.0347561	0.0537639	0.0161781	IL1B/PTGS2	2
GO:0032411	positive regulation of transporter activity	2/44	126/18903	0.0347561	0.0537639	0.0161781	CCL2/IFNG	2
GO:0072329	monocarboxylic acid catabolic process	2/44	126/18903	0.0347561	0.0537639	0.0161781	AKT1/PPARA	2
GO:0055074	calcium ion homeostasis	3/44	309/18903	0.035006	0.054121	0.0162856	CXCL10/KDR/CAV1	3
GO:0001704	formation of primary germ layer	2/44	127/18903	0.0352608	0.0544853	0.0163952	MMP9/MMP2	2
GO:0070585	protein localization to mitochondrion	2/44	128/18903	0.0357685	0.0552396	0.0166222	MAPK8/AKT1	2
GO:0022604	regulation of cell morphogenesis	3/44	312/18903	0.0358673	0.0553621	0.0166591	VEGFA/CCL2/KDR	3
GO:0045931	positive regulation of mitotic cell cycle	2/44	129/18903	0.0362789	0.055786	0.0167866	AKT1/EGFR	2
GO:2000027	regulation of animal organ morphogenesis	2/44	129/18903	0.0362789	0.055786	0.0167866	TNF/VEGFA	2
GO:0023035	CD40 signaling pathway	1/44	16/18903	0.0366139	0.055786	0.0167866	CD40LG	1
GO:0030214	hyaluronan catabolic process	1/44	16/18903	0.0366139	0.055786	0.0167866	TGFB1	1
GO:0031053	primary miRNA processing	1/44	16/18903	0.0366139	0.055786	0.0167866	IL6	1
GO:0032095	regulation of response to food	1/44	16/18903	0.0366139	0.055786	0.0167866	PPARA	1
GO:0034112	positive regulation of homotypic cell-cell adhesion	1/44	16/18903	0.0366139	0.055786	0.0167866	IL6	1
GO:0034374	low-density lipoprotein particle remodeling	1/44	16/18903	0.0366139	0.055786	0.0167866	MPO	1
GO:0044406	adhesion of symbiont to host	1/44	16/18903	0.0366139	0.055786	0.0167866	ICAM1	1
GO:0045187	regulation of circadian sleep/wake cycle, sleep	1/44	16/18903	0.0366139	0.055786	0.0167866	CSF2	1
GO:0045651	positive regulation of macrophage differentiation	1/44	16/18903	0.0366139	0.055786	0.0167866	TGFB1	1
GO:0045779	negative regulation of bone resorption	1/44	16/18903	0.0366139	0.055786	0.0167866	IL6	1
GO:0045838	positive regulation of membrane potential	1/44	16/18903	0.0366139	0.055786	0.0167866	AKT1	1
GO:0045986	negative regulation of smooth muscle contraction	1/44	16/18903	0.0366139	0.055786	0.0167866	PTGS2	1
GO:0046321	positive regulation of fatty acid oxidation	1/44	16/18903	0.0366139	0.055786	0.0167866	PPARA	1
GO:0046325	negative regulation of glucose import	1/44	16/18903	0.0366139	0.055786	0.0167866	TNF	1
GO:0048266	behavioral response to pain	1/44	16/18903	0.0366139	0.055786	0.0167866	AKT1	1
GO:0050872	white fat cell differentiation	1/44	16/18903	0.0366139	0.055786	0.0167866	PPARG	1
GO:0060841	venous blood vessel development	1/44	16/18903	0.0366139	0.055786	0.0167866	VEGFA	1
GO:0070875	positive regulation of glycogen metabolic process	1/44	16/18903	0.0366139	0.055786	0.0167866	AKT1	1
GO:0090336	positive regulation of brown fat cell differentiation	1/44	16/18903	0.0366139	0.055786	0.0167866	PTGS2	1
GO:1901201	regulation of extracellular matrix assembly	1/44	16/18903	0.0366139	0.055786	0.0167866	TGFB1	1
GO:2000846	regulation of corticosteroid hormone secretion	1/44	16/18903	0.0366139	0.055786	0.0167866	REN	1
GO:2001212	regulation of vasculogenesis	1/44	16/18903	0.0366139	0.055786	0.0167866	KDR	1
GO:0031929	TOR signaling	2/44	130/18903	0.0367923	0.0560277	0.0168594	HIF1A/AKT1	2
GO:0002244	hematopoietic progenitor cell differentiation	2/44	133/18903	0.0383491	0.0583672	0.0175633	KDR/TGFB1	2
GO:0001991	regulation of systemic arterial blood pressure by circulatory renin-angiotensin	1/44	17/18903	0.0388582	0.0584753	0.0175959	REN	1
GO:0003184	pulmonary valve morphogenesis	1/44	17/18903	0.0388582	0.0584753	0.0175959	NOS3	1
GO:0006089	lactate metabolic process	1/44	17/18903	0.0388582	0.0584753	0.0175959	HIF1A	1
GO:0008228	opsonization	1/44	17/18903	0.0388582	0.0584753	0.0175959	CRP	1
GO:0010819	regulation of T cell chemotaxis	1/44	17/18903	0.0388582	0.0584753	0.0175959	CXCL10	1
GO:0016202	regulation of striated muscle tissue development	1/44	17/18903	0.0388582	0.0584753	0.0175959	TGFB1	1
GO:0017014	protein nitrosylation	1/44	17/18903	0.0388582	0.0584753	0.0175959	NOS2	1
GO:0018119	peptidyl-cysteine S-nitrosylation	1/44	17/18903	0.0388582	0.0584753	0.0175959	NOS2	1
GO:0020027	hemoglobin metabolic process	1/44	17/18903	0.0388582	0.0584753	0.0175959	HIF1A	1
GO:0035729	cellular response to hepatocyte growth factor stimulus	1/44	17/18903	0.0388582	0.0584753	0.0175959	IL10	1
GO:0044539	long-chain fatty acid import into cell	1/44	17/18903	0.0388582	0.0584753	0.0175959	AKT1	1
GO:0051412	response to corticosterone	1/44	17/18903	0.0388582	0.0584753	0.0175959	FOS	1
GO:0071732	cellular response to nitric oxide	1/44	17/18903	0.0388582	0.0584753	0.0175959	MMP3	1
GO:0098712	L-glutamate import across plasma membrane	1/44	17/18903	0.0388582	0.0584753	0.0175959	TNF	1
GO:1901163	regulation of trophoblast cell migration	1/44	17/18903	0.0388582	0.0584753	0.0175959	VEGFA	1
GO:1903236	regulation of leukocyte tethering or rolling	1/44	17/18903	0.0388582	0.0584753	0.0175959	SELE	1
GO:1903541	regulation of exosomal secretion	1/44	17/18903	0.0388582	0.0584753	0.0175959	IFNG	1
GO:1905288	vascular associated smooth muscle cell apoptotic process	1/44	17/18903	0.0388582	0.0584753	0.0175959	PPARG	1
GO:1905459	regulation of vascular associated smooth muscle cell apoptotic process	1/44	17/18903	0.0388582	0.0584753	0.0175959	PPARG	1
GO:2001267	regulation of cysteine-type endopeptidase activity involved in apoptotic signaling pathway	1/44	17/18903	0.0388582	0.0584753	0.0175959	MMP9	1
GO:0001909	leukocyte mediated cytotoxicity	2/44	134/18903	0.0388736	0.0584753	0.0175959	NOS2/ICAM1	2
GO:0009142	nucleoside triphosphate biosynthetic process	2/44	134/18903	0.0388736	0.0584753	0.0175959	PPARA/TGFB1	2
GO:0035270	endocrine system development	2/44	135/18903	0.0394009	0.0591744	0.0178062	IL6/AKT1	2
GO:0042476	odontogenesis	2/44	135/18903	0.0394009	0.0591744	0.0178062	SERPINE1/PPARA	2
GO:2001235	positive regulation of apoptotic signaling pathway	2/44	135/18903	0.0394009	0.0591744	0.0178062	TNF/CAV1	2
GO:0006275	regulation of DNA replication	2/44	136/18903	0.0399309	0.059907	0.0180267	EGF/EGFR	2
GO:0071333	cellular response to glucose stimulus	2/44	136/18903	0.0399309	0.059907	0.0180267	HIF1A/ICAM1	2
GO:0071331	cellular response to hexose stimulus	2/44	138/18903	0.0409992	0.0603486	0.0181596	HIF1A/ICAM1	2
GO:0002295	T-helper cell lineage commitment	1/44	18/18903	0.0410975	0.0603486	0.0181596	IL6	1
GO:0002693	positive regulation of cellular extravasation	1/44	18/18903	0.0410975	0.0603486	0.0181596	ICAM1	1
GO:0002827	positive regulation of T-helper 1 type immune response	1/44	18/18903	0.0410975	0.0603486	0.0181596	IL1B	1
GO:0002830	positive regulation of type 2 immune response	1/44	18/18903	0.0410975	0.0603486	0.0181596	IL6	1
GO:0003159	morphogenesis of an endothelium	1/44	18/18903	0.0410975	0.0603486	0.0181596	CXCL10	1
GO:0006309	apoptotic DNA fragmentation	1/44	18/18903	0.0410975	0.0603486	0.0181596	IL6	1
GO:0010522	regulation of calcium ion transport into cytosol	1/44	18/18903	0.0410975	0.0603486	0.0181596	CAV1	1
GO:0010612	regulation of cardiac muscle adaptation	1/44	18/18903	0.0410975	0.0603486	0.0181596	PPARG	1
GO:0010755	regulation of plasminogen activation	1/44	18/18903	0.0410975	0.0603486	0.0181596	SERPINE1	1
GO:0010958	regulation of amino acid import across plasma membrane	1/44	18/18903	0.0410975	0.0603486	0.0181596	TNF	1
GO:0019896	axonal transport of mitochondrion	1/44	18/18903	0.0410975	0.0603486	0.0181596	HIF1A	1
GO:0032604	granulocyte macrophage colony-stimulating factor production	1/44	18/18903	0.0410975	0.0603486	0.0181596	IL1B	1
GO:0032645	regulation of granulocyte macrophage colony-stimulating factor production	1/44	18/18903	0.0410975	0.0603486	0.0181596	IL1B	1
GO:0032769	negative regulation of monooxygenase activity	1/44	18/18903	0.0410975	0.0603486	0.0181596	CAV1	1
GO:0043116	negative regulation of vascular permeability	1/44	18/18903	0.0410975	0.0603486	0.0181596	VEGFA	1
GO:0043217	myelin maintenance	1/44	18/18903	0.0410975	0.0603486	0.0181596	AKT1	1
GO:0045623	negative regulation of T-helper cell differentiation	1/44	18/18903	0.0410975	0.0603486	0.0181596	IL2	1
GO:0045722	positive regulation of gluconeogenesis	1/44	18/18903	0.0410975	0.0603486	0.0181596	PPARA	1
GO:0045780	positive regulation of bone resorption	1/44	18/18903	0.0410975	0.0603486	0.0181596	SPP1	1
GO:0046827	positive regulation of protein export from nucleus	1/44	18/18903	0.0410975	0.0603486	0.0181596	IL1B	1
GO:0046851	negative regulation of bone remodeling	1/44	18/18903	0.0410975	0.0603486	0.0181596	IL6	1
GO:0048535	lymph node development	1/44	18/18903	0.0410975	0.0603486	0.0181596	TGFB1	1
GO:0050802	circadian sleep/wake cycle, sleep	1/44	18/18903	0.0410975	0.0603486	0.0181596	CSF2	1
GO:0051900	regulation of mitochondrial depolarization	1/44	18/18903	0.0410975	0.0603486	0.0181596	KDR	1
GO:0051917	regulation of fibrinolysis	1/44	18/18903	0.0410975	0.0603486	0.0181596	SERPINE1	1
GO:0061154	endothelial tube morphogenesis	1/44	18/18903	0.0410975	0.0603486	0.0181596	CXCL10	1
GO:0061450	trophoblast cell migration	1/44	18/18903	0.0410975	0.0603486	0.0181596	VEGFA	1
GO:0070230	positive regulation of lymphocyte apoptotic process	1/44	18/18903	0.0410975	0.0603486	0.0181596	IL10	1
GO:0071318	cellular response to ATP	1/44	18/18903	0.0410975	0.0603486	0.0181596	PTGS2	1
GO:0071360	cellular response to exogenous dsRNA	1/44	18/18903	0.0410975	0.0603486	0.0181596	CAV1	1
GO:0072077	renal vesicle morphogenesis	1/44	18/18903	0.0410975	0.0603486	0.0181596	STAT1	1
GO:0072567	chemokine (C-X-C motif) ligand 2 production	1/44	18/18903	0.0410975	0.0603486	0.0181596	TNF	1
GO:0086103	G protein-coupled receptor signaling pathway involved in heart process	1/44	18/18903	0.0410975	0.0603486	0.0181596	CAV1	1
GO:0090190	positive regulation of branching involved in ureteric bud morphogenesis	1/44	18/18903	0.0410975	0.0603486	0.0181596	VEGFA	1
GO:0090520	sphingolipid mediated signaling pathway	1/44	18/18903	0.0410975	0.0603486	0.0181596	AKT1	1
GO:1902001	fatty acid transmembrane transport	1/44	18/18903	0.0410975	0.0603486	0.0181596	AKT1	1
GO:1903242	regulation of cardiac muscle hypertrophy in response to stress	1/44	18/18903	0.0410975	0.0603486	0.0181596	PPARG	1
GO:1903789	regulation of amino acid transmembrane transport	1/44	18/18903	0.0410975	0.0603486	0.0181596	TNF	1
GO:2000341	regulation of chemokine (C-X-C motif) ligand 2 production	1/44	18/18903	0.0410975	0.0603486	0.0181596	TNF	1
GO:2000811	negative regulation of anoikis	1/44	18/18903	0.0410975	0.0603486	0.0181596	CAV1	1
GO:0071326	cellular response to monosaccharide stimulus	2/44	140/18903	0.0420782	0.0617568	0.0185833	HIF1A/ICAM1	2
GO:0032434	regulation of proteasomal ubiquitin-dependent protein catabolic process	2/44	141/18903	0.0426217	0.0625222	0.0188136	AKT1/CAV1	2
GO:0051604	protein maturation	3/44	336/18903	0.0431514	0.0628486	0.0189118	SERPINE1/REN/CASP3	3
GO:0042552	myelination	2/44	142/18903	0.0431679	0.0628486	0.0189118	TNF/AKT1	2
GO:0002281	macrophage activation involved in immune response	1/44	19/18903	0.0433316	0.0628486	0.0189118	IFNG	1
GO:0002923	regulation of humoral immune response mediated by circulating immunoglobulin	1/44	19/18903	0.0433316	0.0628486	0.0189118	TNF	1
GO:0010544	negative regulation of platelet activation	1/44	19/18903	0.0433316	0.0628486	0.0189118	NOS3	1
GO:0010744	positive regulation of macrophage derived foam cell differentiation	1/44	19/18903	0.0433316	0.0628486	0.0189118	CSF2	1
GO:0032695	negative regulation of interleukin-12 production	1/44	19/18903	0.0433316	0.0628486	0.0189118	IL10	1
GO:0035728	response to hepatocyte growth factor	1/44	19/18903	0.0433316	0.0628486	0.0189118	IL10	1
GO:0035930	corticosteroid hormone secretion	1/44	19/18903	0.0433316	0.0628486	0.0189118	REN	1
GO:0045091	regulation of single stranded viral RNA replication via double stranded DNA intermediate	1/44	19/18903	0.0433316	0.0628486	0.0189118	CXCL8	1
GO:0048245	eosinophil chemotaxis	1/44	19/18903	0.0433316	0.0628486	0.0189118	CCL2	1
GO:0051797	regulation of hair follicle development	1/44	19/18903	0.0433316	0.0628486	0.0189118	TNF	1
GO:0060977	coronary vasculature morphogenesis	1/44	19/18903	0.0433316	0.0628486	0.0189118	VEGFA	1
GO:0061298	retina vasculature development in camera-type eye	1/44	19/18903	0.0433316	0.0628486	0.0189118	HIF1A	1
GO:0070242	thymocyte apoptotic process	1/44	19/18903	0.0433316	0.0628486	0.0189118	HIF1A	1
GO:0072074	kidney mesenchyme development	1/44	19/18903	0.0433316	0.0628486	0.0189118	STAT1	1
GO:0072087	renal vesicle development	1/44	19/18903	0.0433316	0.0628486	0.0189118	STAT1	1
GO:0090036	regulation of protein kinase C signaling	1/44	19/18903	0.0433316	0.0628486	0.0189118	VEGFA	1
GO:0097284	hepatocyte apoptotic process	1/44	19/18903	0.0433316	0.0628486	0.0189118	PPARA	1
GO:0140354	lipid import into cell	1/44	19/18903	0.0433316	0.0628486	0.0189118	AKT1	1
GO:1902170	cellular response to reactive nitrogen species	1/44	19/18903	0.0433316	0.0628486	0.0189118	MMP3	1
GO:2000434	regulation of protein neddylation	1/44	19/18903	0.0433316	0.0628486	0.0189118	HIF1A	1
GO:0045727	positive regulation of translation	2/44	143/18903	0.0437168	0.0633424	0.0190604	IL6/TNF	2
GO:2001056	positive regulation of cysteine-type endopeptidase activity	2/44	143/18903	0.0437168	0.0633424	0.0190604	TNF/PPARG	2
GO:0007272	ensheathment of neurons	2/44	144/18903	0.0442682	0.064076	0.0192812	TNF/AKT1	2
GO:0008366	axon ensheathment	2/44	144/18903	0.0442682	0.064076	0.0192812	TNF/AKT1	2
GO:0001508	action potential	2/44	146/18903	0.045379	0.0650834	0.0195843	TNF/CAV1	2
GO:0072073	kidney epithelium development	2/44	146/18903	0.045379	0.0650834	0.0195843	VEGFA/STAT1	2
GO:0001780	neutrophil homeostasis	1/44	20/18903	0.0455607	0.0650834	0.0195843	IL6	1
GO:0010288	response to lead ion	1/44	20/18903	0.0455607	0.0650834	0.0195843	PTGS2	1
GO:0010310	regulation of hydrogen peroxide metabolic process	1/44	20/18903	0.0455607	0.0650834	0.0195843	MMP3	1
GO:0014856	skeletal muscle cell proliferation	1/44	20/18903	0.0455607	0.0650834	0.0195843	FOS	1
GO:0030220	platelet formation	1/44	20/18903	0.0455607	0.0650834	0.0195843	CASP3	1
GO:0032793	positive regulation of CREB transcription factor activity	1/44	20/18903	0.0455607	0.0650834	0.0195843	VEGFA	1
GO:0033141	positive regulation of peptidyl-serine phosphorylation of STAT protein	1/44	20/18903	0.0455607	0.0650834	0.0195843	IFNG	1
GO:0039692	single stranded viral RNA replication via double stranded DNA intermediate	1/44	20/18903	0.0455607	0.0650834	0.0195843	CXCL8	1
GO:0042749	regulation of circadian sleep/wake cycle	1/44	20/18903	0.0455607	0.0650834	0.0195843	CSF2	1
GO:0042953	lipoprotein transport	1/44	20/18903	0.0455607	0.0650834	0.0195843	PPARG	1
GO:0043011	myeloid dendritic cell differentiation	1/44	20/18903	0.0455607	0.0650834	0.0195843	CSF2	1
GO:0051546	keratinocyte migration	1/44	20/18903	0.0455607	0.0650834	0.0195843	MMP9	1
GO:0051882	mitochondrial depolarization	1/44	20/18903	0.0455607	0.0650834	0.0195843	KDR	1
GO:0060231	mesenchymal to epithelial transition	1/44	20/18903	0.0455607	0.0650834	0.0195843	STAT1	1
GO:0060716	labyrinthine layer blood vessel development	1/44	20/18903	0.0455607	0.0650834	0.0195843	AKT1	1
GO:0071243	cellular response to arsenic-containing substance	1/44	20/18903	0.0455607	0.0650834	0.0195843	HMOX1	1
GO:0071379	cellular response to prostaglandin stimulus	1/44	20/18903	0.0455607	0.0650834	0.0195843	AKT1	1
GO:0072234	metanephric nephron tubule development	1/44	20/18903	0.0455607	0.0650834	0.0195843	STAT1	1
GO:1903427	negative regulation of reactive oxygen species biosynthetic process	1/44	20/18903	0.0455607	0.0650834	0.0195843	PPARA	1
GO:1903579	negative regulation of ATP metabolic process	1/44	20/18903	0.0455607	0.0650834	0.0195843	PPARA	1
GO:1903978	regulation of microglial cell activation	1/44	20/18903	0.0455607	0.0650834	0.0195843	IL6	1
GO:1904292	regulation of ERAD pathway	1/44	20/18903	0.0455607	0.0650834	0.0195843	CAV1	1
GO:1905209	positive regulation of cardiocyte differentiation	1/44	20/18903	0.0455607	0.0650834	0.0195843	TGFB1	1
GO:1990182	exosomal secretion	1/44	20/18903	0.0455607	0.0650834	0.0195843	IFNG	1
GO:0008584	male gonad development	2/44	147/18903	0.0459382	0.0654908	0.0197069	IL1A/REN	2
GO:0051592	response to calcium ion	2/44	147/18903	0.0459382	0.0654908	0.0197069	FOS/CAV1	2
GO:0106106	cold-induced thermogenesis	2/44	147/18903	0.0459382	0.0654908	0.0197069	VEGFA/CAV1	2
GO:0120161	regulation of cold-induced thermogenesis	2/44	147/18903	0.0459382	0.0654908	0.0197069	VEGFA/CAV1	2
GO:0046546	development of primary male sexual characteristics	2/44	148/18903	0.0465	0.0662585	0.0199379	IL1A/REN	2
GO:0003085	negative regulation of systemic arterial blood pressure	1/44	21/18903	0.0477846	0.0670782	0.0201846	TNF	1
GO:0003177	pulmonary valve development	1/44	21/18903	0.0477846	0.0670782	0.0201846	NOS3	1
GO:0007413	axonal fasciculation	1/44	21/18903	0.0477846	0.0670782	0.0201846	CASP3	1
GO:0022410	circadian sleep/wake cycle process	1/44	21/18903	0.0477846	0.0670782	0.0201846	CSF2	1
GO:0030502	negative regulation of bone mineralization	1/44	21/18903	0.0477846	0.0670782	0.0201846	HIF1A	1
GO:0032098	regulation of appetite	1/44	21/18903	0.0477846	0.0670782	0.0201846	PPARA	1
GO:0034755	iron ion transmembrane transport	1/44	21/18903	0.0477846	0.0670782	0.0201846	IFNG	1
[truncated: 28 more rows]

## Sheet: GO _CC_cluster1
Supplementary Table S10. GO and KEGG pathway analysis for cluster 1
ID	Description	GeneRatio	BgRatio	pvalue	p.adjust	qvalue	geneID	Count
GO:0045121	membrane raft	10/44	326/19869	1.86e-09	1.03e-07	8.09e-08	TNF/SELE/NOS3/KDR/HMOX1/EGFR/CASP3/CAV1/ICAM1/PTGS2	10
GO:0098857	membrane microdomain	10/44	327/19869	1.92e-09	1.03e-07	8.09e-08	TNF/SELE/NOS3/KDR/HMOX1/EGFR/CASP3/CAV1/ICAM1/PTGS2	10
GO:0005901	caveola	5/44	82/19869	1.01e-06	3.61e-05	2.84e-05	SELE/NOS3/HMOX1/CAV1/PTGS2	5
GO:0044853	plasma membrane raft	5/44	113/19869	4.95e-06	0.00013248	0.000104263	SELE/NOS3/HMOX1/CAV1/PTGS2	5
GO:0031093	platelet alpha granule lumen	4/44	67/19869	1.45e-05	0.0003099	0.000243896	SERPINE1/VEGFA/EGF/TGFB1	4
GO:0031091	platelet alpha granule	4/44	91/19869	4.86e-05	0.000866392	0.000681863	SERPINE1/VEGFA/EGF/TGFB1	4
GO:0009897	external side of plasma membrane	7/44	462/19869	6.39e-05	0.000977196	0.000769067	TNF/VCAM1/SELE/CD40LG/CXCL10/KDR/ICAM1	7
GO:0031983	vesicle lumen	6/44	327/19869	7.91e-05	0.00105797	0.000832637	SERPINE1/MPO/VEGFA/EGF/EGFR/TGFB1	6
GO:0034774	secretory granule lumen	5/44	322/19869	0.000700948	0.00781996	0.00615442	SERPINE1/MPO/VEGFA/EGF/TGFB1	5
GO:0060205	cytoplasmic vesicle lumen	5/44	325/19869	0.000730837	0.00781996	0.00615442	SERPINE1/MPO/VEGFA/EGF/TGFB1	5
GO:0030666	endocytic vesicle membrane	4/44	194/19869	0.000881413	0.00829881	0.00653128	NOS3/EGF/EGFR/CAV1	4
GO:0030139	endocytic vesicle	5/44	343/19869	0.000930708	0.00829881	0.00653128	MPO/NOS3/EGF/EGFR/CAV1	5
GO:0090575	RNA polymerase II transcription regulator complex	4/44	249/19869	0.00220548	0.0181528	0.0142865	HIF1A/PPARG/FOS/STAT1	4
GO:0062023	collagen-containing extracellular matrix	5/44	433/19869	0.00259199	0.0198102	0.0155909	SERPINE1/MMP9/ICAM1/MMP2/TGFB1	5
GO:0030669	clathrin-coated endocytic vesicle membrane	2/44	72/19869	0.0111041	0.0792093	0.0623389	EGF/EGFR	2
GO:0005769	early endosome	4/44	414/19869	0.0130788	0.0874643	0.0688356	VCAM1/KDR/EGFR/CAV1	4
GO:0045334	clathrin-coated endocytic vesicle	2/44	90/19869	0.0169677	0.106797	0.0840505	EGF/EGFR	2
GO:0005902	microvillus	2/44	93/19869	0.0180487	0.10729	0.0844386	VCAM1/TGFB1	2
GO:0005796	Golgi lumen	2/44	106/19869	0.0230578	0.122783	0.096632	NGF/TGFB1	2
GO:0030863	cortical cytoskeleton	2/44	108/19869	0.023874	0.122783	0.096632	NOS2/SELE	2
GO:1904090	peptidase inhibitor complex	1/44	11/19869	0.0240976	0.122783	0.096632	SERPINE1	1
GO:0005788	endoplasmic reticulum lumen	3/44	312/19869	0.0316339	0.147166	0.115822	IL6/SPP1/PTGS2	3
GO:0005938	cell cortex	3/44	312/19869	0.0316339	0.147166	0.115822	NOS2/SELE/CAV1	3
GO:0030665	clathrin-coated vesicle membrane	2/44	132/19869	0.0345549	0.154057	0.121245	EGF/EGFR	2
GO:0042383	sarcolemma	2/44	136/19869	0.0364866	0.156163	0.122902	VCAM1/CAV1	2
GO:0044214	spanning component of plasma membrane	1/44	18/19869	0.039136	0.16106	0.126756	EGFR	1
GO:0071682	endocytic vesicle lumen	1/44	23/19869	0.0497388	0.197113	0.155131	MPO	1

## Sheet: GO_MF _cluster1
Supplementary Table S10. GO and KEGG pathway analysis for cluster 1
ID	Description	GeneRatio	BgRatio	pvalue	p.adjust	qvalue	geneID	Count
GO:0005126	cytokine receptor binding	17/44	273/18432	2.31e-20	4.69e-18	2.14e-18	IL6/TNF/IL1A/VEGFA/CCL2/NGF/CD40LG/CXCL10/CXCL8/IL2/IFNG/IL1B/CSF2/IL10/CASP3/STAT1/TGFB1	17
GO:0005125	cytokine activity	15/44	237/18432	4.59e-18	4.66e-16	2.13e-16	IL6/TNF/IL1A/VEGFA/CCL2/CD40LG/CXCL10/CXCL8/SPP1/IL2/IFNG/IL1B/CSF2/IL10/TGFB1	15
GO:0030546	signaling receptor activator activity	18/44	498/18432	2.34e-17	1.58e-15	7.22e-16	IL6/TNF/IL1A/VEGFA/CCL2/NGF/CD40LG/CXCL10/CXCL8/SPP1/IL2/IFNG/IL1B/EGF/CSF2/EGFR/IL10/TGFB1	18
GO:0048018	receptor ligand activity	17/44	491/18432	4.61e-16	2.34e-14	1.07e-14	IL6/TNF/IL1A/VEGFA/CCL2/NGF/CD40LG/CXCL10/CXCL8/SPP1/IL2/IFNG/IL1B/EGF/CSF2/IL10/TGFB1	17
GO:0070851	growth factor receptor binding	8/44	140/18432	1.27e-09	5.17e-08	2.36e-08	IL6/IL1A/VEGFA/IL2/IL1B/EGF/CSF2/IL10	8
GO:0008083	growth factor activity	8/44	162/18432	4.06e-09	1.37e-07	6.26e-08	IL6/VEGFA/NGF/IL2/EGF/CSF2/IL10/TGFB1	8
GO:0032813	tumor necrosis factor receptor superfamily binding	5/44	49/18432	1.08e-07	3.14e-06	1.43e-06	TNF/NGF/CD40LG/CASP3/STAT1	5
GO:0019207	kinase regulator activity	7/44	246/18432	1.74e-06	4.07e-05	1.86e-05	CD40LG/CXCL10/IL2/CDKN2A/EGF/EGFR/CASP3	7
GO:0005178	integrin binding	6/44	156/18432	1.81e-06	4.07e-05	1.86e-05	VCAM1/CD40LG/SPP1/IL1B/KDR/ICAM1	6
GO:0001221	transcription coregulator binding	5/44	109/18432	5.96e-06	0.000120982	5.52e-05	HIF1A/PPARG/PPARA/FOS/STAT1	5
GO:0019887	protein kinase regulator activity	6/44	218/18432	1.24e-05	0.000228725	0.00010437	CD40LG/CXCL10/CDKN2A/EGF/EGFR/CASP3	6
GO:0020037	heme binding	5/44	139/18432	1.95e-05	0.000329088	0.000150167	MPO/NOS2/NOS3/HMOX1/PTGS2	5
GO:0042379	chemokine receptor binding	4/44	71/18432	2.44e-05	0.000381362	0.00017402	CCL2/CXCL10/CXCL8/STAT1	4
GO:0046906	tetrapyrrole binding	5/44	149/18432	2.72e-05	0.000394189	0.000179874	MPO/NOS2/NOS3/HMOX1/PTGS2	5
GO:0005164	tumor necrosis factor receptor binding	3/44	31/18432	5.44e-05	0.000736834	0.000336227	TNF/CD40LG/STAT1	3
GO:0001223	transcription coactivator binding	3/44	40/18432	0.000117891	0.00149574	0.000682525	HIF1A/PPARA/STAT1	3
GO:0004222	metalloendopeptidase activity	4/44	112/18432	0.000145399	0.00173624	0.000792267	MMP3/MMP1/MMP9/MMP2	4
GO:0061629	RNA polymerase II-specific DNA-binding transcription factor binding	6/44	350/18432	0.000172446	0.00194481	0.000887441	HIF1A/PPARG/PPARA/FOS/CDKN2A/STAT1	6
GO:0019209	kinase activator activity	4/44	121/18432	0.000195806	0.00209203	0.000954622	CD40LG/IL2/EGF/EGFR	4
GO:0008009	chemokine activity	3/44	49/18432	0.00021657	0.00219818	0.00100306	CCL2/CXCL10/CXCL8	3
GO:0004861	cyclin-dependent protein serine/threonine kinase inhibitor activity	2/44	12/18432	0.00036203	0.00349963	0.00159693	CDKN2A/CASP3	2
GO:0004175	endopeptidase activity	6/44	426/18432	0.000493742	0.0043923	0.00200426	MMP3/MMP1/MMP9/REN/CASP3/MMP2	6
GO:0030297	transmembrane receptor protein tyrosine kinase activator activity	2/44	14/18432	0.00049765	0.0043923	0.00200426	EGF/EGFR	2
GO:0010181	FMN binding	2/44	15/18432	0.000573341	0.00484951	0.00221289	NOS2/NOS3	2
GO:0001664	G protein-coupled receptor binding	5/44	289/18432	0.000602645	0.00489348	0.00223296	CCL2/CXCL10/CXCL8/IL2/STAT1	5
GO:0008201	heparin binding	4/44	171/18432	0.00072693	0.00536763	0.00244932	MPO/VEGFA/CXCL10/CXCL8	4
GO:0031406	carboxylic acid binding	4/44	171/18432	0.00072693	0.00536763	0.00244932	PPARG/NOS2/SELE/NOS3	4
GO:0005149	interleukin-1 receptor binding	2/44	17/18432	0.000740363	0.00536763	0.00244932	IL1A/IL1B	2
GO:0004252	serine-type endopeptidase activity	4/44	174/18432	0.000775744	0.00543021	0.00247788	MMP3/MMP1/MMP9/MMP2	4
GO:0045236	CXCR chemokine receptor binding	2/44	18/18432	0.000831645	0.00559913	0.00255496	CXCL10/CXCL8	2
GO:0016705	oxidoreductase activity, acting on paired donors, with incorporation or reduction of molecular oxygen	4/44	179/18432	0.000862191	0.00559913	0.00255496	NOS2/NOS3/HMOX1/PTGS2	4
GO:0140297	DNA-binding transcription factor binding	6/44	476/18432	0.000882622	0.00559913	0.00255496	HIF1A/PPARG/PPARA/FOS/CDKN2A/STAT1	6
GO:0008237	metallopeptidase activity	4/44	184/18432	0.000955235	0.00587614	0.00268136	MMP3/MMP1/MMP9/MMP2	4
GO:0000979	RNA polymerase II core promoter sequence-specific DNA binding	2/44	20/18432	0.00102963	0.00614752	0.00280519	FOS/STAT1	2
GO:0008236	serine-type peptidase activity	4/44	192/18432	0.0011185	0.00640743	0.00292379	MMP3/MMP1/MMP9/MMP2	4
GO:0005123	death receptor binding	2/44	21/18432	0.00113629	0.00640743	0.00292379	NGF/CASP3	2
GO:0019902	phosphatase binding	4/44	195/18432	0.00118449	0.00644834	0.00294246	MAPK8/PPARA/EGFR/STAT1	4
GO:0017171	serine hydrolase activity	4/44	196/18432	0.00120708	0.00644834	0.00294246	MMP3/MMP1/MMP9/MMP2	4
GO:0070412	R-SMAD binding	2/44	24/18432	0.00148664	0.00773814	0.00353101	PPARG/FOS	2
GO:0004190	aspartic-type endopeptidase activity	2/44	26/18432	0.00174527	0.00885725	0.00404168	REN/CASP3	2
GO:0070001	aspartic-type peptidase activity	2/44	27/18432	0.00188204	0.0093184	0.00425211	REN/CASP3	2
GO:0004497	monooxygenase activity	3/44	104/18432	0.00195366	0.0094427	0.00430883	NOS2/NOS3/HMOX1	3
GO:0030296	protein tyrosine kinase activator activity	2/44	30/18432	0.00232187	0.0109614	0.00500183	EGF/EGFR	2
GO:0005539	glycosaminoglycan binding	4/44	237/18432	0.00241708	0.0111515	0.00508859	MPO/VEGFA/CXCL10/CXCL8	4
GO:0001968	fibronectin binding	2/44	31/18432	0.00247824	0.0111796	0.00510141	VEGFA/MMP2	2
GO:0030295	protein kinase activator activity	3/44	115/18432	0.00260101	0.0114784	0.00523774	CD40LG/EGF/EGFR	3
GO:0030291	protein serine/threonine kinase inhibitor activity	2/44	33/18432	0.0028055	0.0121174	0.00552932	CDKN2A/CASP3	2
GO:0042056	chemoattractant activity	2/44	36/18432	0.00333231	0.0140929	0.00643078	VEGFA/CXCL10	2
GO:1901681	sulfur compound binding	4/44	270/18432	0.00385835	0.0159846	0.00729398	MPO/VEGFA/CXCL10/CXCL8	4
GO:0016709	oxidoreductase activity, acting on paired donors, with incorporation or reduction of molecular oxygen, NAD(P)H as one donor, and incorporation of one atom of oxygen	2/44	40/18432	0.00410084	0.0166494	0.00759734	NOS2/NOS3	2
GO:0043177	organic acid binding	3/44	137/18432	0.00425833	0.0169498	0.00773443	PPARG/NOS2/NOS3	3
GO:0002020	protease binding	3/44	139/18432	0.00443429	0.0169842	0.0077501	SERPINE1/TNF/CASP3	3
GO:0016922	nuclear receptor binding	3/44	139/18432	0.00443429	0.0169842	0.0077501	HIF1A/PPARG/STAT1	3
GO:0051879	Hsp90 protein binding	2/44	43/18432	0.00472603	0.0177664	0.00810703	HIF1A/KDR	2
GO:0001046	core promoter sequence-specific DNA binding	2/44	44/18432	0.0049436	0.0182464	0.00832607	FOS/STAT1	2
GO:0019903	protein phosphatase binding	3/44	149/18432	0.00538018	0.0195031	0.00889954	MAPK8/EGFR/STAT1	3
GO:0048020	CCR chemokine receptor binding	2/44	47/18432	0.00562355	0.0200277	0.00913891	CCL2/STAT1	2
GO:0070888	E-box binding	2/44	49/18432	0.00609931	0.0213476	0.00974118	HIF1A/PPARG	2
GO:0016538	cyclin-dependent protein serine/threonine kinase regulator activity	2/44	50/18432	0.00634386	0.0218272	0.00996003	CDKN2A/CASP3	2
GO:0004879	nuclear receptor activity	2/44	52/18432	0.00684621	0.0227833	0.0103963	PPARG/PPARA	2
GO:0098531	ligand-activated transcription factor activity	2/44	52/18432	0.00684621	0.0227833	0.0103963	PPARG/PPARA	2
GO:0050661	NADP binding	2/44	53/18432	0.00710396	0.0232597	0.0106137	NOS2/NOS3	2
GO:0015459	potassium channel regulator activity	2/44	54/18432	0.00736607	0.0233642	0.0106614	AKT1/CAV1	2
GO:0016597	amino acid binding	2/44	54/18432	0.00736607	0.0233642	0.0106614	NOS2/NOS3	2
GO:0004601	peroxidase activity	2/44	55/18432	0.00763251	0.0238369	0.0108771	MPO/PTGS2	2
GO:0050840	extracellular matrix binding	2/44	56/18432	0.00790327	0.0243085	0.0110923	VEGFA/SPP1	2
GO:0016684	oxidoreductase activity, acting on peroxide as acceptor	2/44	57/18432	0.00817832	0.0247791	0.011307	MPO/PTGS2	2
GO:0004714	transmembrane receptor protein tyrosine kinase activity	2/44	60/18432	0.00902901	0.0269543	0.0122996	KDR/EGFR	2
GO:0005516	calmodulin binding	3/44	200/18432	0.0120242	0.0351918	0.0160585	AKT1/NOS2/NOS3	3
GO:0004860	protein kinase inhibitor activity	2/44	70/18432	0.0121351	0.0351918	0.0160585	CDKN2A/CASP3	2
GO:0019210	kinase inhibitor activity	2/44	74/18432	0.0134908	0.0385723	0.0176011	CDKN2A/CASP3	2
GO:0004857	enzyme inhibitor activity	4/44	395/18432	0.0143589	0.0403545	0.0184143	SERPINE1/NGF/CDKN2A/CASP3	4
GO:0001618	virus receptor activity	2/44	77/18432	0.0145489	0.0403545	0.0184143	EGFR/ICAM1	2
GO:0046332	SMAD binding	2/44	78/18432	0.0149093	0.0403545	0.0184143	PPARG/FOS	2
GO:0140272	exogenous protein binding	2/44	78/18432	0.0149093	0.0403545	0.0184143	EGFR/ICAM1	2
GO:0019199	transmembrane receptor protein kinase activity	2/44	79/18432	0.0152736	0.0407966	0.018616	KDR/EGFR	2
GO:0016209	antioxidant activity	2/44	85/18432	0.017539	0.0456463	0.020829	MPO/PTGS2	2
GO:0051117	ATPase binding	2/44	85/18432	0.017539	0.0456463	0.020829	EGFR/CAV1	2
GO:0061134	peptidase regulator activity	3/44	232/18432	0.0178442	0.0458527	0.0209232	SERPINE1/NGF/CAV1	3
GO:0050660	flavin adenine dinucleotide binding	2/44	87/18432	0.018324	0.0464971	0.0212172	NOS2/NOS3	2
GO:0004955	prostaglandin receptor activity	1/44	10/18432	0.0236224	0.0570875	0.0260498	PPARG	1
GO:0005114	type II transforming growth factor beta receptor binding	1/44	10/18432	0.0236224	0.0570875	0.0260498	TGFB1	1
GO:0043208	glycosphingolipid binding	1/44	10/18432	0.0236224	0.0570875	0.0260498	IL2	1
GO:0097199	cysteine-type endopeptidase activity involved in apoptotic signaling pathway	1/44	10/18432	0.0236224	0.0570875	0.0260498	CASP3	1
GO:0004954	prostanoid receptor activity	1/44	11/18432	0.0259545	0.0598722	0.0273205	PPARG	1
GO:0008603	cAMP-dependent protein kinase regulator activity	1/44	11/18432	0.0259545	0.0598722	0.0273205	CXCL10	1
GO:0034713	type I transforming growth factor beta receptor binding	1/44	11/18432	0.0259545	0.0598722	0.0273205	TGFB1	1
GO:0097371	MDM2/MDM4 family protein binding	1/44	11/18432	0.0259545	0.0598722	0.0273205	PPARA	1
GO:0005165	neurotrophin receptor binding	1/44	12/18432	0.028281	0.0637895	0.029108	NGF	1
GO:0097677	STAT family protein binding	1/44	12/18432	0.028281	0.0637895	0.029108	PPARG	1
GO:0050998	nitric-oxide synthase binding	1/44	13/18432	0.0306022	0.0682664	0.0311509	CAV1	1
GO:0005161	platelet-derived growth factor receptor binding	1/44	14/18432	0.0329179	0.0710887	0.0324387	VEGFA	1
GO:0005172	vascular endothelial growth factor receptor binding	1/44	14/18432	0.0329179	0.0710887	0.0324387	VEGFA	1
GO:0016004	phospholipase activator activity	1/44	14/18432	0.0329179	0.0710887	0.0324387	CASP3	1
GO:0004953	icosanoid receptor activity	1/44	15/18432	0.0352283	0.0717434	0.0327375	PPARG	1
GO:0036041	long-chain fatty acid binding	1/44	15/18432	0.0352283	0.0717434	0.0327375	PPARG	1
GO:0046965	nuclear retinoid X receptor binding	1/44	15/18432	0.0352283	0.0717434	0.0327375	PPARG	1
GO:0070492	oligosaccharide binding	1/44	15/18432	0.0352283	0.0717434	0.0327375	SELE	1
GO:0097153	cysteine-type endopeptidase activity involved in apoptotic process	1/44	15/18432	0.0352283	0.0717434	0.0327375	CASP3	1
GO:0031072	heat shock protein binding	2/44	124/18432	0.0353416	0.0717434	0.0327375	HIF1A/KDR	2
GO:0042826	histone deacetylase binding	2/44	128/18432	0.037444	0.0725642	0.033112	MAPK8/HIF1A	2
GO:0004707	MAP kinase activity	1/44	16/18432	0.0375332	0.0725642	0.033112	MAPK8	1
GO:0005159	insulin-like growth factor receptor binding	1/44	16/18432	0.0375332	0.0725642	0.033112	REN	1
GO:0008191	metalloendopeptidase inhibitor activity	1/44	16/18432	0.0375332	0.0725642	0.033112	NGF	1
GO:0016641	oxidoreductase activity, acting on the CH-NH2 group of donors, oxygen as acceptor	1/44	16/18432	0.0375332	0.0725642	0.033112	VCAM1	1
GO:0019838	growth factor binding	2/44	132/18432	0.0395936	0.0746172	0.0340488	KDR/EGFR	2
GO:0030169	low-density lipoprotein particle binding	1/44	17/18432	0.0398327	0.0746172	0.0340488	CRP	1
GO:0060229	lipase activator activity	1/44	17/18432	0.0398327	0.0746172	0.0340488	CASP3	1
GO:0044389	ubiquitin-like protein ligase binding	3/44	318/18432	0.0400654	0.0746172	0.0340488	HIF1A/EGFR/STAT1	3
GO:0004713	protein tyrosine kinase activity	2/44	138/18432	0.0429041	0.0791776	0.0361298	KDR/EGFR	2
GO:0099106	ion channel regulator activity	2/44	140/18432	0.0440301	0.0805235	0.036744	AKT1/CAV1	2
GO:0045296	cadherin binding	3/44	333/18432	0.0449161	0.0814104	0.0371486	KDR/EGFR/STAT1	3
GO:0016638	oxidoreductase activity, acting on the CH-NH2 group of donors	1/44	20/18432	0.0466992	0.0835024	0.0381033	VCAM1	1
GO:0016247	channel regulator activity	2/44	145/18432	0.046893	0.0835024	0.0381033	AKT1/CAV1	2
GO:0001846	opsonin binding	1/44	21/18432	0.0489774	0.0864557	0.0394509	CRP	1

## Sheet: KEGG _cluster1
Supplementary Table S10. GO and KEGG pathway analysis for cluster 1
ID	Description	GeneRatio	BgRatio	pvalue	p.adjust	qvalue	geneID	Count
hsa04933	AGE-RAGE signaling pathway in diabetic complications	18/43	100/8192	3.47e-24	6.59e-22	2.12e-22	MAPK8/SERPINE1/IL6/TNF/IL1A/AKT1/VEGFA/VCAM1/SELE/CCL2/CXCL8/NOS3/IL1B/CASP3/STAT1/ICAM1/MMP2/TGFB1	18
hsa05418	Fluid shear stress and atherosclerosis	18/43	139/8192	1.87e-21	1.78e-19	5.72e-20	MAPK8/TNF/IL1A/AKT1/VEGFA/VCAM1/SELE/CCL2/MMP9/FOS/IFNG/NOS3/IL1B/KDR/HMOX1/CAV1/ICAM1/MMP2	18
hsa04668	TNF signaling pathway	16/43	112/8192	9.65e-20	6.11e-18	1.96e-18	MAPK8/IL6/TNF/AKT1/VCAM1/MMP3/SELE/CCL2/CXCL10/MMP9/FOS/IL1B/CSF2/CASP3/ICAM1/PTGS2	16
hsa04657	IL-17 signaling pathway	15/43	94/8192	2.88e-19	1.37e-17	4.39e-18	MAPK8/IL6/TNF/MMP3/MMP1/CCL2/CXCL10/MMP9/FOS/CXCL8/IFNG/IL1B/CSF2/CASP3/PTGS2	15
hsa05417	Lipid and atherosclerosis	18/43	215/8192	5.84e-18	2.22e-16	7.13e-17	MAPK8/IL6/TNF/AKT1/VCAM1/MMP3/PPARG/MMP1/SELE/CCL2/CD40LG/MMP9/FOS/CXCL8/NOS3/IL1B/CASP3/ICAM1	18
hsa05144	Malaria	12/43	50/8192	8.61e-18	2.73e-16	8.77e-17	IL6/TNF/VCAM1/SELE/CCL2/CD40LG/CXCL8/IFNG/IL1B/IL10/ICAM1/TGFB1	12
hsa05323	Rheumatoid arthritis	14/43	93/8192	1.29e-17	3.49e-16	1.12e-16	IL6/TNF/IL1A/VEGFA/MMP3/MMP1/CCL2/FOS/CXCL8/IFNG/IL1B/CSF2/ICAM1/TGFB1	14
hsa05142	Chagas disease	14/43	102/8192	5e-17	1.19e-15	3.82e-16	MAPK8/SERPINE1/IL6/TNF/AKT1/NOS2/CCL2/FOS/CXCL8/IL2/IFNG/IL1B/IL10/TGFB1	14
hsa05133	Pertussis	10/43	76/8192	3.85e-12	8.12e-11	2.61e-11	MAPK8/IL6/TNF/IL1A/NOS2/FOS/CXCL8/IL1B/IL10/CASP3	10
hsa05140	Leishmaniasis	10/43	77/8192	4.41e-12	8.37e-11	2.69e-11	TNF/IL1A/NOS2/FOS/IFNG/IL1B/IL10/STAT1/PTGS2/TGFB1	10
hsa05171	Coronavirus disease - COVID-19	14/43	232/8192	5.46e-12	8.84e-11	2.84e-11	MAPK8/IL6/TNF/MMP3/MMP1/CCL2/CXCL10/FOS/CXCL8/IL2/IL1B/CSF2/EGFR/STAT1	14
hsa04066	HIF-1 signaling pathway	11/43	109/8192	5.59e-12	8.84e-11	2.84e-11	SERPINE1/IL6/HIF1A/AKT1/VEGFA/NOS2/IFNG/NOS3/EGF/HMOX1/EGFR	11
hsa05143	African trypanosomiasis	8/43	37/8192	1e-11	1.46e-10	4.7e-11	IL6/TNF/VCAM1/SELE/IFNG/IL1B/IL10/ICAM1	8
hsa04932	Non-alcoholic fatty liver disease	12/43	155/8192	1.27e-11	1.72e-10	5.54e-11	MAPK8/IL6/TNF/IL1A/AKT1/PPARG/PPARA/FOS/CXCL8/IL1B/CASP3/TGFB1	12
hsa05219	Bladder cancer	8/43	41/8192	2.44e-11	3.09e-10	9.92e-11	VEGFA/MMP1/MMP9/CXCL8/CDKN2A/EGF/EGFR/MMP2	8
hsa05321	Inflammatory bowel disease	9/43	65/8192	3.2e-11	3.81e-10	1.22e-10	IL6/TNF/IL1A/IL2/IFNG/IL1B/IL10/STAT1/TGFB1	9
hsa04926	Relaxin signaling pathway	11/43	129/8192	3.6e-11	4.03e-10	1.29e-10	MAPK8/AKT1/VEGFA/MMP1/NOS2/MMP9/FOS/NOS3/EGFR/MMP2/TGFB1	11
hsa05164	Influenza A	12/43	171/8192	4.07e-11	4.29e-10	1.38e-10	IL6/TNF/IL1A/AKT1/CCL2/CXCL10/CXCL8/IFNG/IL1B/CASP3/STAT1/ICAM1	12
hsa05152	Tuberculosis	12/43	180/8192	7.44e-11	7.41e-10	2.38e-10	MAPK8/IL6/TNF/IL1A/AKT1/NOS2/IFNG/IL1B/IL10/CASP3/STAT1/TGFB1	12
hsa05146	Amoebiasis	10/43	102/8192	7.8e-11	7.41e-10	2.38e-10	IL6/TNF/NOS2/CXCL8/IFNG/IL1B/CSF2/IL10/CASP3/TGFB1	10
hsa04620	Toll-like receptor signaling pathway	10/43	104/8192	9.49e-11	8.58e-10	2.76e-10	MAPK8/IL6/TNF/AKT1/CXCL10/FOS/CXCL8/SPP1/IL1B/STAT1	10
hsa04060	Cytokine-cytokine receptor interaction	14/43	295/8192	1.39e-10	1.2e-09	3.85e-10	IL6/TNF/IL1A/CCL2/NGF/CD40LG/CXCL10/CXCL8/IL2/IFNG/IL1B/CSF2/IL10/TGFB1	14
hsa05167	Kaposi sarcoma-associated herpesvirus infection	12/43	194/8192	1.79e-10	1.48e-09	4.74e-10	MAPK8/IL6/HIF1A/AKT1/VEGFA/FOS/CXCL8/CSF2/CASP3/STAT1/ICAM1/PTGS2	12
hsa05145	Toxoplasmosis	10/43	112/8192	2e-10	1.58e-09	5.08e-10	MAPK8/TNF/AKT1/NOS2/CD40LG/IFNG/IL10/CASP3/STAT1/TGFB1	10
hsa04380	Osteoclast differentiation	10/43	128/8192	7.54e-10	5.73e-09	1.84e-09	MAPK8/TNF/IL1A/AKT1/PPARG/FOS/IFNG/IL1B/STAT1/TGFB1	10
hsa05135	Yersinia infection	10/43	137/8192	1.47e-09	1.08e-08	3.46e-09	MAPK8/IL6/TNF/AKT1/CCL2/FOS/CXCL8/IL2/IL1B/IL10	10
hsa04010	MAPK signaling pathway	13/43	294/8192	1.75e-09	1.23e-08	3.96e-09	MAPK8/TNF/IL1A/AKT1/VEGFA/NGF/FOS/IL1B/KDR/EGF/EGFR/CASP3/TGFB1	13
hsa04625	C-type lectin receptor signaling pathway	9/43	104/8192	2.38e-09	1.56e-08	5.01e-09	MAPK8/IL6/TNF/AKT1/IL2/IL1B/IL10/STAT1/PTGS2	9
hsa04660	T cell receptor signaling pathway	9/43	104/8192	2.38e-09	1.56e-08	5.01e-09	MAPK8/TNF/AKT1/CD40LG/FOS/IL2/IFNG/CSF2/IL10	9
hsa04659	Th17 cell differentiation	9/43	108/8192	3.33e-09	2.11e-08	6.79e-09	MAPK8/IL6/HIF1A/FOS/IL2/IFNG/IL1B/STAT1/TGFB1	9
hsa05212	Pancreatic cancer	8/43	76/8192	4.21e-09	2.58e-08	8.29e-09	MAPK8/AKT1/VEGFA/CDKN2A/EGF/EGFR/STAT1/TGFB1	8
hsa05205	Proteoglycans in cancer	11/43	205/8192	5.26e-09	3.12e-08	1e-08	TNF/HIF1A/AKT1/VEGFA/MMP9/KDR/EGFR/CASP3/CAV1/MMP2/TGFB1	11
hsa05161	Hepatitis B	10/43	162/8192	7.57e-09	4.36e-08	1.4e-08	MAPK8/IL6/TNF/AKT1/MMP9/FOS/CXCL8/CASP3/STAT1/TGFB1	10
hsa05163	Human cytomegalovirus infection	11/43	225/8192	1.4e-08	7.8e-08	2.51e-08	IL6/TNF/AKT1/VEGFA/CCL2/CXCL8/CDKN2A/IL1B/EGFR/CASP3/PTGS2	11
hsa05162	Measles	9/43	139/8192	3.11e-08	1.69e-07	5.42e-08	MAPK8/IL6/IL1A/AKT1/FOS/IL2/IL1B/CASP3/STAT1	9
hsa05332	Graft-versus-host disease	6/43	42/8192	6.64e-08	3.5e-07	1.13e-07	IL6/TNF/IL1A/IL2/IFNG/IL1B	6
hsa05160	Hepatitis C	9/43	157/8192	8.96e-08	4.6e-07	1.48e-07	TNF/AKT1/PPARA/CXCL10/IFNG/EGF/EGFR/CASP3/STAT1	9
hsa04630	JAK-STAT signaling pathway	9/43	166/8192	1.45e-07	7.24e-07	2.33e-07	IL6/AKT1/IL2/IFNG/EGF/CSF2/EGFR/IL10/STAT1	9
hsa05166	Human T-cell leukemia virus 1 infection	10/43	222/8192	1.53e-07	7.45e-07	2.39e-07	MAPK8/IL6/TNF/AKT1/FOS/IL2/CDKN2A/CSF2/ICAM1/TGFB1	10
hsa05210	Colorectal cancer	7/43	86/8192	2.6e-07	1.24e-06	3.98e-07	MAPK8/AKT1/FOS/EGF/EGFR/CASP3/TGFB1	7
hsa05235	PD-L1 expression and PD-1 checkpoint pathway in cancer	7/43	89/8192	3.3e-07	1.53e-06	4.92e-07	HIF1A/AKT1/FOS/IFNG/EGF/EGFR/STAT1	7
hsa04936	Alcoholic liver disease	8/43	142/8192	5.81e-07	2.63e-06	8.45e-07	MAPK8/IL6/TNF/AKT1/PPARA/CXCL8/IL1B/CASP3	8
hsa01522	Endocrine resistance	7/43	98/8192	6.4e-07	2.83e-06	9.09e-07	MAPK8/AKT1/MMP9/FOS/CDKN2A/EGFR/MMP2	7
hsa04061	Viral protein interaction with cytokine and cytokine receptor	7/43	100/8192	7.35e-07	3.17e-06	1.02e-06	IL6/TNF/CCL2/CXCL10/CXCL8/IL2/IL10	7
hsa04064	NF-kappa B signaling pathway	7/43	104/8192	9.6e-07	4.05e-06	1.3e-06	TNF/VCAM1/CD40LG/CXCL8/IL1B/ICAM1/PTGS2	7
hsa05330	Allograft rejection	5/43	38/8192	1.38e-06	5.72e-06	1.84e-06	TNF/CD40LG/IL2/IFNG/IL10	5
hsa04940	Type I diabetes mellitus	5/43	43/8192	2.6e-06	1.05e-05	3.38e-06	TNF/IL1A/IL2/IFNG/IL1B	5
hsa01521	EGFR tyrosine kinase inhibitor resistance	6/43	79/8192	3.05e-06	1.21e-05	3.87e-06	IL6/AKT1/VEGFA/KDR/EGF/EGFR	6
hsa04068	FoxO signaling pathway	7/43	131/8192	4.54e-06	1.76e-05	5.66e-06	MAPK8/IL6/AKT1/EGF/EGFR/IL10/TGFB1	7
hsa04672	Intestinal immune network for IgA production	5/43	49/8192	5.04e-06	1.92e-05	6.15e-06	IL6/CD40LG/IL2/IL10/TGFB1	5
hsa04510	Focal adhesion	8/43	201/8192	7.92e-06	2.95e-05	9.49e-06	MAPK8/AKT1/VEGFA/SPP1/KDR/EGF/EGFR/CAV1	8
hsa05169	Epstein-Barr virus infection	8/43	202/8192	8.22e-06	3e-05	9.65e-06	MAPK8/IL6/TNF/AKT1/CXCL10/CASP3/STAT1/ICAM1	8
hsa05415	Diabetic cardiomyopathy	8/43	203/8192	8.52e-06	3.06e-05	9.82e-06	MAPK8/AKT1/PPARA/MMP9/REN/NOS3/MMP2/TGFB1	8
hsa04151	PI3K-Akt signaling pathway	10/43	354/8192	1.07e-05	3.64e-05	1.17e-05	IL6/AKT1/VEGFA/NGF/SPP1/IL2/NOS3/KDR/EGF/EGFR	10
hsa05231	Choline metabolism in cancer	6/43	98/8192	1.07e-05	3.64e-05	1.17e-05	MAPK8/HIF1A/AKT1/FOS/EGF/EGFR	6
hsa05134	Legionellosis	5/43	57/8192	1.07e-05	3.64e-05	1.17e-05	IL6/TNF/CXCL8/IL1B/CASP3	5
hsa04370	VEGF signaling pathway	5/43	59/8192	1.27e-05	4.24e-05	1.36e-05	AKT1/VEGFA/NOS3/KDR/PTGS2	5
hsa04218	Cellular senescence	7/43	156/8192	1.44e-05	4.71e-05	1.51e-05	SERPINE1/IL6/IL1A/AKT1/CXCL8/CDKN2A/TGFB1	7
hsa05208	Chemical carcinogenesis - reactive oxygen species	8/43	223/8192	1.69e-05	5.46e-05	1.75e-05	MAPK8/HIF1A/AKT1/VEGFA/FOS/EGF/HMOX1/EGFR	8
hsa04931	Insulin resistance	6/43	108/8192	1.87e-05	5.93e-05	1.91e-05	MAPK8/IL6/TNF/AKT1/PPARA/NOS3	6
hsa05132	Salmonella infection	8/43	249/8192	3.75e-05	0.00011694	3.76e-05	MAPK8/IL6/TNF/AKT1/FOS/CXCL8/IL1B/CASP3	8
hsa04621	NOD-like receptor signaling pathway	7/43	184/8192	4.18e-05	0.000128215	4.12e-05	MAPK8/IL6/TNF/CCL2/CXCL8/IL1B/STAT1	7
hsa05165	Human papillomavirus infection	9/43	331/8192	4.3e-05	0.000129709	4.17e-05	TNF/AKT1/VEGFA/SPP1/EGF/EGFR/CASP3/STAT1/PTGS2	9
hsa05202	Transcriptional misregulation in cancer	7/43	193/8192	5.67e-05	0.000168463	5.41e-05	IL6/MPO/MMP3/PPARG/MMP9/CXCL8/CSF2	7
hsa05130	Pathogenic Escherichia coli infection	7/43	197/8192	6.46e-05	0.000188958	6.07e-05	MAPK8/IL6/TNF/FOS/CXCL8/IL1B/CASP3	7
hsa04210	Apoptosis	6/43	136/8192	6.9e-05	0.000198585	6.38e-05	MAPK8/TNF/AKT1/NGF/FOS/CASP3	6
hsa04915	Estrogen signaling pathway	6/43	138/8192	7.48e-05	0.000212222	6.82e-05	AKT1/MMP9/FOS/NOS3/EGFR/MMP2	6
hsa04658	Th1 and Th2 cell differentiation	5/43	92/8192	0.000110054	0.000307503	9.88e-05	MAPK8/FOS/IL2/IFNG/STAT1	5
hsa05010	Alzheimer disease	9/43	384/8192	0.000135646	0.000373518	0.000120022	MAPK8/IL6/TNF/IL1A/AKT1/NOS2/IL1B/CASP3/PTGS2	9
hsa05215	Prostate cancer	5/43	97/8192	0.000141459	0.000383961	0.000123378	AKT1/MMP3/MMP9/EGF/EGFR	5
hsa04640	Hematopoietic cell lineage	5/43	99/8192	0.000155783	0.000416884	0.000133957	IL6/TNF/IL1A/IL1B/CSF2	5
hsa04217	Necroptosis	6/43	159/8192	0.000163724	0.000432049	0.00013883	MAPK8/TNF/IL1A/IFNG/IL1B/STAT1	6
hsa04014	Ras signaling pathway	7/43	236/8192	0.000200254	0.00052121	0.00016748	MAPK8/AKT1/VEGFA/NGF/KDR/EGF/EGFR	7
hsa04020	Calcium signaling pathway	7/43	240/8192	0.000222112	0.000570287	0.00018325	VEGFA/NOS2/NGF/NOS3/KDR/EGF/EGFR	7
hsa05416	Viral myocarditis	4/43	60/8192	0.000259252	0.000656772	0.00021104	CD40LG/CASP3/CAV1/ICAM1	4
hsa05131	Shigellosis	7/43	247/8192	0.000264993	0.000662483	0.000212875	MAPK8/TNF/AKT1/CXCL8/IL1B/CSF2/EGFR	7
hsa04664	Fc epsilon RI signaling pathway	4/43	68/8192	0.000419994	0.00103635	0.00033301	MAPK8/TNF/AKT1/CSF2	4
hsa04920	Adipocytokine signaling pathway	4/43	69/8192	0.000444148	0.0010682	0.000343246	MAPK8/TNF/AKT1/PPARA	4
hsa05211	Renal cell carcinoma	4/43	69/8192	0.000444148	0.0010682	0.000343246	HIF1A/AKT1/VEGFA/TGFB1	4
hsa04622	RIG-I-like receptor signaling pathway	4/43	70/8192	0.000469279	0.00108735	0.000349399	MAPK8/TNF/CXCL10/CXCL8	4
hsa04917	Prolactin signaling pathway	4/43	70/8192	0.000469279	0.00108735	0.000349399	MAPK8/AKT1/FOS/STAT1	4
hsa05120	Epithelial cell signaling in Helicobacter pylori infection	4/43	70/8192	0.000469279	0.00108735	0.000349399	MAPK8/CXCL8/EGFR/CASP3	4
hsa05020	Prion disease	7/43	273/8192	0.000486513	0.0011137	0.000357867	MAPK8/IL6/TNF/IL1A/IL1B/CASP3/CAV1	7
hsa01523	Antifolate resistance	3/43	30/8192	0.000495524	0.00112083	0.000360155	IL6/TNF/IL1B	3
hsa05218	Melanoma	4/43	72/8192	0.00052256	0.00115449	0.000370973	AKT1/CDKN2A/EGF/EGFR	4
hsa05223	Non-small cell lung cancer	4/43	72/8192	0.00052256	0.00115449	0.000370973	AKT1/CDKN2A/EGF/EGFR	4
hsa05310	Asthma	3/43	31/8192	0.000546614	0.00119375	0.000383589	TNF/CD40LG/IL10	3
hsa04650	Natural killer cell mediated cytotoxicity	5/43	131/8192	0.000572706	0.00123652	0.000397332	TNF/IFNG/CSF2/CASP3/ICAM1	5
hsa05214	Glioma	4/43	75/8192	0.000610372	0.00130304	0.000418706	AKT1/CDKN2A/EGF/EGFR	4
hsa04015	Rap1 signaling pathway	6/43	210/8192	0.000729375	0.00153979	0.000494781	AKT1/VEGFA/NGF/KDR/EGF/EGFR	6
hsa04371	Apelin signaling pathway	5/43	139/8192	0.000750174	0.0015663	0.000503298	SERPINE1/AKT1/NOS2/SPP1/NOS3	5
hsa05207	Chemical carcinogenesis - receptor activation	6/43	212/8192	0.000766593	0.00158318	0.000508723	AKT1/VEGFA/PPARA/FOS/EGF/EGFR	6
hsa04012	ErbB signaling pathway	4/43	85/8192	0.000978898	0.0019999	0.000642627	MAPK8/AKT1/EGF/EGFR	4
hsa05206	MicroRNAs in cancer	7/43	310/8192	0.0010349	0.00209181	0.00067216	VEGFA/MMP9/CDKN2A/HMOX1/EGFR/CASP3/PTGS2	7
hsa05222	Small cell lung cancer	4/43	92/8192	0.00131543	0.00263086	0.000845373	AKT1/NOS2/CASP3/PTGS2	4
hsa05225	Hepatocellular carcinoma	5/43	168/8192	0.00175164	0.00346678	0.00111398	AKT1/CDKN2A/HMOX1/EGFR/TGFB1	5
hsa05320	Autoimmune thyroid disease	3/43	53/8192	0.002629	0.00514958	0.00165471	CD40LG/IL2/IL10	3
hsa04670	Leukocyte transendothelial migration	4/43	114/8192	0.00288999	0.00560304	0.00180042	VCAM1/MMP9/ICAM1/MMP2	4
hsa05022	Pathways of neurodegeneration - multiple diseases	8/43	476/8192	0.00292889	0.0056211	0.00180623	MAPK8/IL6/TNF/IL1A/NOS2/IL1B/CASP3/PTGS2	8
hsa04062	Chemokine signaling pathway	5/43	192/8192	0.00313634	0.00595905	0.00191482	AKT1/CCL2/CXCL10/CXCL8/STAT1	5
hsa04071	Sphingolipid signaling pathway	4/43	119/8192	0.00337457	0.00633403	0.00203531	MAPK8/TNF/AKT1/NOS3	4
hsa05213	Endometrial cancer	3/43	58/8192	0.00340037	0.00633403	0.00203531	AKT1/EGF/EGFR	3
hsa04935	Growth hormone synthesis, secretion and action	4/43	120/8192	0.00347774	0.00641525	0.00206141	MAPK8/AKT1/FOS/STAT1	4
hsa04623	Cytosolic DNA-sensing pathway	3/43	63/8192	0.00429733	0.0078509	0.00252273	IL6/CXCL10/IL1B	3
hsa05170	Human immunodeficiency virus 1 infection	5/43	212/8192	0.00478885	0.00866555	0.0027845	MAPK8/TNF/AKT1/FOS/CASP3	5
hsa05221	Acute myeloid leukemia	3/43	67/8192	0.00510922	0.00915804	0.00294275	MPO/AKT1/CSF2	3
hsa05322	Systemic lupus erythematosus	4/43	136/8192	0.0054329	0.00964721	0.00309994	TNF/CD40LG/IFNG/IL10	4
hsa05230	Central carbon metabolism in cancer	3/43	70/8192	0.00577492	0.0101387	0.00325788	HIF1A/AKT1/EGFR	3
hsa00220	Arginine biosynthesis	2/43	22/8192	0.00581644	0.0101387	0.00325788	NOS2/NOS3	2
hsa01524	Platinum drug resistance	3/43	73/8192	0.00649043	0.0111097	0.00356989	AKT1/CDKN2A/CASP3	3
hsa04115	p53 signaling pathway	3/43	73/8192	0.00649043	0.0111097	0.00356989	SERPINE1/CDKN2A/CASP3	3
hsa03320	PPAR signaling pathway	3/43	75/8192	0.00699557	0.0118675	0.00381337	PPARG/MMP1/PPARA	3
hsa05224	Breast cancer	4/43	147/8192	0.00713747	0.0120011	0.0038563	AKT1/FOS/EGF/EGFR	4
hsa05220	Chronic myeloid leukemia	3/43	76/8192	0.00725668	0.0120742	0.0038798	AKT1/CDKN2A/TGFB1	3
hsa04072	Phospholipase D signaling pathway	4/43	148/8192	0.00730807	0.0120742	0.0038798	AKT1/CXCL8/EGF/EGFR	4
hsa05226	Gastric cancer	4/43	149/8192	0.00748135	0.0122539	0.00393755	AKT1/EGF/EGFR/TGFB1	4
hsa04921	Oxytocin signaling pathway	4/43	154/8192	0.00838867	0.0136226	0.00437735	FOS/NOS3/EGFR/PTGS2	4
hsa04514	Cell adhesion molecules	4/43	157/8192	0.0089664	0.0144374	0.00463917	VCAM1/SELE/CD40LG/ICAM1	4
hsa05410	Hypertrophic cardiomyopathy	3/43	90/8192	0.011527	0.0184044	0.00591388	IL6/TNF/TGFB1	3
hsa04215	Apoptosis - multiple species	2/43	32/8192	0.0120817	0.0191293	0.00614681	MAPK8/CASP3	2
hsa04912	GnRH signaling pathway	3/43	93/8192	0.012595	0.0197773	0.00635502	MAPK8/EGFR/MMP2	3
hsa04350	TGF-beta signaling pathway	3/43	95/8192	0.0133376	0.0207717	0.00667458	TNF/IFNG/TGFB1	3
hsa04750	Inflammatory mediator regulation of TRP channels	3/43	98/8192	0.0144979	0.0223951	0.0071962	MAPK8/NGF/IL1B	3
hsa04930	Type II diabetes mellitus	2/43	46/8192	0.0240718	0.0367787	0.0118181	MAPK8/TNF	2
hsa04722	Neurotrophin signaling pathway	3/43	119/8192	0.0241965	0.0367787	0.0118181	MAPK8/AKT1/NGF	3
hsa04919	Thyroid hormone signaling pathway	3/43	121/8192	0.0252653	0.0380985	0.0122422	HIF1A/AKT1/STAT1	3
hsa04024	cAMP signaling pathway	4/43	221/8192	0.0279802	0.0417379	0.0134116	MAPK8/AKT1/PPARA/FOS	4
hsa00330	Arginine and proline metabolism	2/43	50/8192	0.0281181	0.0417379	0.0134116	NOS2/NOS3	2
hsa04728	Dopaminergic synapse	3/43	132/8192	0.0315956	0.0465361	0.0149534	MAPK8/AKT1/FOS	3
hsa04923	Regulation of lipolysis in adipocytes	2/43	58/8192	0.0369582	0.0540159	0.0173569	AKT1/PTGS2	2
hsa04140	Autophagy - animal	3/43	141/8192	0.0373401	0.0541574	0.0174024	MAPK8/HIF1A/AKT1	3
hsa04929	GnRH secretion	2/43	64/8192	0.0441969	0.0636167	0.0204419	AKT1/SPP1	2
