# Supplementary material for: Elucidating the anti-hypertensive mechanisms of Uncaria rhynchophylla-Alisma plantago-aquatica L: an integrated network pharmacology, cluster analysis, and molecular docking approach
Source: Front Chem. 2024 Feb 29;12:1356458. doi: 10.3389/fchem.2024.1356458 (PMC10941343; doi:10.3389/fchem.2024.1356458)
Supplement: Supplementary file 9 [file Table12.XLSX]

## Sheet: Molecular docking
Supplementary Table S12: Results of molecular docking between the bioactive components and the core predicted targets
Ligand	Proteins	Residues	Hydrogen bonds	Affinity(kcal/mol)	Affinity(kj/mol)	RMSD	Dist from best mode
							rmsd 1.b.	rmsd u.b.
quercetin	MAPK1	TYR316,ASP321,TYR128,GLN132,GLU81,ASP162	ASN82(2.83Å,2.80Å),ARG135(3.06Å),TYR131(3.02Å)	-7.2	-30.1248	2.363	0	0
	IL6	PHE74,LYS66	GLU172(2.80Å),MET67(2.90Å),SER176(2.87Å),SO4219(3.10Å),SO4290(2.82Å,2.75Å)	-6.3	-26.3592	0.723	0	0
	AKT1	ACE1,VAL106,ASP3,GLY109,THR105	GLU116(2.96Å),SER2(2.81Å),ASN31(2.86Å)	-6.4	-26.7776	2.215	0	0
	VEGFA	NAG1,NAG2,FUC6,LEU97,PHE96,TYR39,ASP41	MAN5(3.26Å),ASN75(2.99Å)	-7.1	-29.7064	0.724	0	0
	EGFR	LEU799,LEU844,SER720,ARG841,GLY721,ASP855,ASP800,LYS745,EDO1104,VAL726	——	-7.5	-31.38	0.863	0	0
	TP53	TYR126,PHE113,ASN268,ASN131,LEU111	SER269(3.31Å,2.93Å,2.84Å)	-6.8	-28.4512	2.123	0	0
kaempferol	MAPK1	LEU170,ASP167,ALA35,ARG67,GLU71,GLY169,ILE56,LYS54,THR68	TYR36(3.03Å)	-7.4	-30.9616	0.096	0	0
	IL6	LEU147,ASN61,ASN63,TYR97,PRO139,VAL96	GLU93(3.20Å),ASN144(2.97Å),LYS150(2.82Å)	-6.2	-25.9408	0.023	0	0
	AKT1	ACE1,VAL106,ASP3,ASN31,GLY109,THR105	SER2(3.23Å,2.73Å),GLU116(2.89Å)	-6	-25.104	0.045	0	0
	VEGFA	NAG1,NAG2,PHE96,MAN5,FUC6,TYR39,ASP41	ASN75(2.98Å)	-7.2	-30.1248	0.032	0	0
	EGFR	ASP800,ARG841,ASP855,GLY721,EDO1104,LEU844,VAL726	LYS745(3.00Å)	-7.2	-30.1248	0.023	0	0
	TP53	PRO98,THR256,ARG158,ASP207,MET160,LEU206,SER215	ARG267(3.13Å,3.08Å),ARG213(3.19Å),ASP208(2.88Å),SER99(3.11Å,2.97Å)	-6.8	-28.4512	0.04	0	0
yohimbine	MAPK1	ASP167,ALA35,GLY34,GLY169,LYS54,VAL39,N8L407	SER153(3.20Å)	-7.6	-31.7984	0	0	0
	IL6	GLN156,GLU106,THR163,THR43,ASP160,PHE105,LYS46	ARG104(3.30Å,3.15Å),GLU42(3.05Å)	-7.1	-29.7064	0	0	0
	AKT1	ALA58,ASP32,SER56,LEU110,GLN113,GLU114	TRP80(3.19Å,3.01Å),LEU78(3.24Å)	-6.8	-28.4512	0	0	0
	VEGFA	ASP41,TYR39,FUC6,GLU38,PHE96,PRO40,NAG1,SER95	ASN75(3.18Å),LEU97(3.04Å)	-7.7	-32.2168	0	0	0
	EGFR	ASP837,ALA859,TYR891,PRO877,PHE723,GLU749,KY91102	ARG836(2.70Å),LEU858(2.81Å)	-8	-33.472	0	0	0
	TP53	ILE254,PRO98,MET160,SER99,ARG158,ASP208,LEU206	ARG267(3.29Å),THR256(2.74Å)	-8.1	-33.8904	0	0	0
beta-sitosterol	MAPK1	GLY169,TYR36,ASP167,ALA35,ASP111,GLY34,LYS54,LYS114,VAL39,N8L407,ILR31	——	-7.7	-32.2168	1.143	0	0
	IL6	PRO139,GLU93,ASP140,ASN144,ASN63,TYR97,LEU147,LYS150	——	-6.6	-27.6144	1.923	0	0
	AKT1	GLU40,LYS39,PRO24,TRP11,HIS13,LEU12,VAL90	GLU91(3.01Å),GLU95(2.85Å)	-7.3	-30.5432	1.775	0	0
	VEGFA	PRO40,ASP41,ASN75,GLU38,TYR39,LEU97,FUC6,NAG1,SER95	GLU42(2.70Å)	-7.3	-30.5432	2.038	0	0
	EGFR	PRO914,SER912,TRP880,GLU906,ARG803,LEU799,LYS913,ARG841,CYS797,GLY719,NO31105,SER720,VAL726	ASP855(2.91Å),LYS745(3.18Å)	-8.2	-34.3088	1.442	0	0
	TP53	LEU111,GLY112,PRO128,PHE113,TYR126,ARG110,GLN104	ASP148(2.75Å)	-7.1	-29.7064	1.021	0	0
methyl (E)-2-[(2S,3Z,12bS)-3-ethylidene-2,4,6,7,12,12b-hexahydro-1H-indolo[3,2-h]quinolizin-2-yl]-3-methoxyprop-2-enoate	MAPK1	PRO176,THR206,HIS299,PRO298,ASP179,ASN201,GLU197,SER202	——	-6.9	-28.8696	0.001	0	0
	IL6	ALA68,GLU69,MET67,LYS66,PHE74,PHE173,GLU172,SO4291,SO4290	SER176(2.72Å)	-6.3	-26.3592	1.361	0	0
	AKT1	ALA107,ALA58,LYS111,LEU110,GLU114,GLN59,ASP32,THR34,SER56	——	-6.1	-25.5224	0.326	0	0
	VEGFA	ASN75,PHE96,NAG1,SER95,ASP41,TYR39,GLU38,PRO40	LEU97(2.90Å)	-7.4	-30.9616	0.518	0	0
	EGFR	ALA859,GLU749,PHE723,KY91102,VAL876,ASP837,ARG836,PRO877,TYR891	LEU858(2.79Å)	-7.5	-31.38	0.631	0	0
	TP53	ASP208,ARG158,ARG267,GLY262,GLU258,SER261,SER99,MET160,THR256,PRO98,ILE254	——	-7.2	-30.1248	1.11	0	0
Tetrahydroalstonine	MAPK1	ALA35,ASP167,ASP111,LYS54,VAL39,GLY34,ILE31,N8L407	——	-7.3	-30.5432	0	0	0
	IL6	ASP160,ARG104,GLN156,THR163,LYS46,PHE105	GLU106(3.24Å),THR43(3.16Å)	-6.9	-28.8696	0	0	0
	AKT1	GLU114,GLN113,LEU110,LEU78,ALA58,TRP80,SER56	——	-6.5	-27.196	0	0	0
	VEGFA	ASN75,NAG1,NAG2,PHE96,SER95,TYR39,GLU38,ASP41,FUC6,PRO40	LEU97(3.11Å)	-8	-33.472	0.001	0	0
	EGFR	ASP761,ALA859,GLU762,GLU758,LEU858,KY91102,PHE723	——	-8.8	-36.8192	0.001	0	0
	TP53	ARG158,ASP208,LEU206,MET160,ILE254,PRO98	PRO98(3.22Å),THR256(2.81Å)	-8.4	-35.1456	0	0	0
alisol,b,23-acetate	MAPK1	ASP167,ASP111,GLY34,GLY32,LYS54,SER153,ILE31	ALA35(3.09Å),N8L407(3.02Å)	-7.7	-32.2168	1.172	0	0
	IL6	PRO139,GLU99,GLU95,ASN144,PRO141,THR138,LEU92,GLN127,ILE123	LYS120(2.81Å)	-6.4	-26.7776	3.026	0	0
	AKT1	ARG41,PRO42,TYR38,GLN47,GLU40,LEU52,	ALA50(3.04Å,2.99Å),PRO51(3.00Å)	-7.2	-30.1248	0.681	0	0
	VEGFA	GLN22,TYR25,CYS26,HIS27,LYS101,GLU103	CYS102(2.81Å,2.79Å)	-7	-29.288	1.581	0	0
	EGFR	ASP800,GLY719,SER720,LEU718,EDO1104,VAL726,LEU844,CYS797,ASP855,LEU799	ARG803(3.33Å,3.00Å,2.84Å),ARG841(3.19Å)	-8.2	-34.3088	1.423	0	0
	TP53	TYR103,LEU264,GLU258,THR256,ARG158,MET160,PRO98	ARG267(3.23Å,3.06Å,3.08Å,2.88Å),SER99(3.13Å)	-8	-33.472	1.329	0	0
Alisol B	MAPK1	GLU33,GLY34,ALA35,N8L407,ASP167,ARG67,LEU170	TYR36(3.05Å),GLY169(2.84Å)	-7.6	-31.7984	0.528	0	0
	IL6	GLU99,GLU95,GLN124,LYS120,ILE123,PRO141,PRO139,LEU92,THR138	ASN144(3.18Å),GLN127(3.07Å,2.94Å)	-6.9	-28.8696	3.01	0	0
	AKT1	ALA58,ASN54,SER56,LEU110,GLU114	GLN79(3.14Å),TRP80(3.26Å)	-7	-29.288	0.312	0	0
	VEGFA	ASP41,GLU42,TYR39,FUC6,LEU97,NAG1,NAG2,MAN5	GLU38(2.89Å)	-7.6	-31.7984	2.011	0	0
	EGFR	PHE723,ALA722,GLY721,NO31105,ARG841,ASP855,SER720,GLY719,CYS797,LEU844,VAL726,EDO1104,LEU718	——	-8.9	-37.2376	1.124	0	0
	TP53	THR102,SER269,GLN104,LEU111,ASN268,ARG110	GLY108(3.04Å),ASP148(2.95Å),ASN131(2.89Å)	-7.7	-32.2168	1.05	0	0
