# Supplementary material for: Elucidating the anti-hypertensive mechanisms of Uncaria rhynchophylla-Alisma plantago-aquatica L: an integrated network pharmacology, cluster analysis, and molecular docking approach
Source: Front Chem. 2024 Feb 29;12:1356458. doi: 10.3389/fchem.2024.1356458 (PMC10941343; doi:10.3389/fchem.2024.1356458)
Supplement: Supplementary file 10 [file Table5.XLSX]

## Sheet: hypertension
Supplementary Table S5. Known hypertension-related targets
Entry name	Gene ID	Gene name	Protein names	Status	Organism	Length	Source		Source	Number
TBX4_HUMAN	9496	TBX4	T-box transcription factor TBX4	reviewed	Homo sapiens (Human)	545	OMIM;GeneCards		OMIM	25
SYSM_HUMAN	54938	SARS2	Serine--tRNA ligase, mitochondrial	reviewed	Homo sapiens (Human)	518	OMIM;GeneCards		DisGeNET	416
RETN_HUMAN	56729	RETN	Resistin	reviewed	Homo sapiens (Human)	108	OMIM;DisGeNET;GeneCards		GeneCards	945
PTGIS_HUMAN	5740	PTGIS	Prostacyclin synthase	reviewed	Homo sapiens (Human)	500	OMIM;DisGeNET;GeneCards		Drug Bank	42
PDE3A_HUMAN	5139	PDE3A	cGMP-inhibited 3',5'-cyclic phosphodiesterase 3A	reviewed	Homo sapiens (Human)	1141	OMIM;GeneCards
MCR_HUMAN	4306	NR3C2	Mineralocorticoid receptor	reviewed	Homo sapiens (Human)	984	OMIM;DisGeNET;GeneCards
NOS3_HUMAN	4846	NOS3	Nitric oxide synthase, endothelial	reviewed	Homo sapiens (Human)	1203	OMIM;DisGeNET;GeneCards
SMAD9_HUMAN	4093	SMAD9	Mothers against decapentaplegic homolog 9	reviewed	Homo sapiens (Human)	467	OMIM
KCMB1_HUMAN	3779	KCNMB1	Calcium-activated potassium channel subunit beta-1	reviewed	Homo sapiens (Human)	191	OMIM;DisGeNET;GeneCards
KCNK3_HUMAN	3777	KCNK3	Potassium channel subfamily K member 3	reviewed	Homo sapiens (Human)	394	OMIM;GeneCards
GBB3_HUMAN	2784	GNB3	Guanine nucleotide-binding protein G	reviewed	Homo sapiens (Human)	340	OMIM;DisGeNET;GeneCards
GIMA5_HUMAN	55340	GIMAP5	GTPase IMAP family member 5	reviewed	Homo sapiens (Human)	307	OMIM;GeneCards
ECE1_HUMAN	1889	ECE1	Endothelin-converting enzyme 1	reviewed	Homo sapiens (Human)	770	OMIM;DisGeNET;GeneCards
DGUOK_HUMAN	1716	DGUOK	Deoxyguanosine kinase, mitochondrial	reviewed	Homo sapiens (Human)	277	OMIM;GeneCards
CP3A5_HUMAN	1577	CYP3A5	Cytochrome P450 3A5	reviewed	Homo sapiens (Human)	502	OMIM;DisGeNET;GeneCards;Drug Bank
C11B2_HUMAN	1585	CYP11B2	Cytochrome P450 11B2, mitochondrial	reviewed	Homo sapiens (Human)	503	OMIM;DisGeNET;GeneCards
CPSM_HUMAN	1373	CPS1	Carbamoyl-phosphate synthase [ammonia], mitochondrial	reviewed	Homo sapiens (Human)	1500	OMIM;GeneCards
CAV1_HUMAN	857	CAV1	Caveolin-1	reviewed	Homo sapiens (Human)	178	OMIM;GeneCards
BMPR2_HUMAN	659	BMPR2	Bone morphogenetic protein receptor type-2	reviewed	Homo sapiens (Human)	1038	OMIM;DisGeNET;GeneCards
AT133_HUMAN	79572	ATP13A3	Polyamine-transporting ATPase 13A3	reviewed	Homo sapiens (Human)	1226	OMIM;GeneCards
AGTR1_HUMAN	185	AGTR1	Type-1 angiotensin II receptor	reviewed	Homo sapiens (Human)	359	OMIM;DisGeNET;GeneCards;Drug Bank
ANGT_HUMAN	183	AGT	Angiotensinogen	reviewed	Homo sapiens (Human)	485	OMIM;DisGeNET;GeneCards
ADDA_HUMAN	118	ADD1	Alpha-adducin	reviewed	Homo sapiens (Human)	737	OMIM;DisGeNET;GeneCards
ACSM3_HUMAN	6296	ACSM3	Acyl-coenzyme A synthetase ACSM3, mitochondrial	reviewed	Homo sapiens (Human)	586	OMIM;DisGeNET;GeneCards
PAPAS_HUMAN	493913	PAPPA-AS1	Protein PAPPAS	reviewed	Homo sapiens (Human)	102	OMIM
NOS2_HUMAN	4843	NOS2	Nitric oxide synthase, inducible	reviewed	Homo sapiens (Human)	1153	DisGeNET;GeneCards
RGS5_HUMAN	8490	RGS5	Regulator of G-protein signaling 5	reviewed	Homo sapiens (Human)	181	DisGeNET;GeneCards
AT1B1_HUMAN	481	ATP1B1	Sodium/potassium-transporting ATPase subunit beta-1	reviewed	Homo sapiens (Human)	303	DisGeNET;GeneCards
CALY_HUMAN	50632	CALY	Neuron-specific vesicular protein calcyon	reviewed	Homo sapiens (Human)	217	DisGeNET
GATA5_HUMAN	140628	GATA5	Transcription factor GATA-5	reviewed	Homo sapiens (Human)	397	DisGeNET;GeneCards
UROM_HUMAN	7369	UMOD	Uromodulin	reviewed	Homo sapiens (Human)	640	DisGeNET;GeneCards
S12A3_HUMAN	6559	SLC12A3	Solute carrier family 12 member 3	reviewed	Homo sapiens (Human)	1021	DisGeNET;GeneCards;Drug Bank
MTHR_HUMAN	4524	MTHFR	Methylenetetrahydrofolate reductase	reviewed	Homo sapiens (Human)	656	DisGeNET;GeneCards
ADRB1_HUMAN	153	ADRB1	Beta-1 adrenergic receptor	reviewed	Homo sapiens (Human)	477	DisGeNET;GeneCards
ACE2_HUMAN	59272	ACE2	Angiotensin-converting enzyme 2	reviewed	Homo sapiens (Human)	805	DisGeNET;GeneCards
WNK4_HUMAN	65266	WNK4	Serine/threonine-protein kinase WNK4	reviewed	Homo sapiens (Human)	1243	DisGeNET;GeneCards
ACE_HUMAN	1636	ACE	Angiotensin-converting enzyme	reviewed	Homo sapiens (Human)	1306	DisGeNET;GeneCards;Drug Bank
DHI2_HUMAN	3291	HSD11B2	11-beta-hydroxysteroid dehydrogenase type 2	reviewed	Homo sapiens (Human)	405	DisGeNET;GeneCards
EDN1_HUMAN	1906	EDN1	Endothelin-1	reviewed	Homo sapiens (Human)	212	DisGeNET;GeneCards
RENI_HUMAN	5972	REN	Renin	reviewed	Homo sapiens (Human)	406	DisGeNET;GeneCards
ADRB2_HUMAN	154	ADRB2	Beta-2 adrenergic receptor	reviewed	Homo sapiens (Human)	413	DisGeNET;GeneCards
GRK4_HUMAN	2868	GRK4	G protein-coupled receptor kinase 4	reviewed	Homo sapiens (Human)	578	DisGeNET;GeneCards
TNFA_HUMAN	7124	TNF	Tumor necrosis factor	reviewed	Homo sapiens (Human)	233	DisGeNET;GeneCards
KNG1_HUMAN	3827	KNG1	Kininogen-1	reviewed	Homo sapiens (Human)	644	DisGeNET;GeneCards
LEP_HUMAN	3952	LEP	Leptin	reviewed	Homo sapiens (Human)	167	DisGeNET;GeneCards
ATM_HUMAN	472	ATM	Serine-protein kinase ATM	reviewed	Homo sapiens (Human)	3056	DisGeNET;GeneCards
IL6_HUMAN	3569	IL6	Interleukin-6	reviewed	Homo sapiens (Human)	212	DisGeNET;GeneCards
ACATN_HUMAN	9197	SLC33A1	Acetyl-coenzyme A transporter 1	reviewed	Homo sapiens (Human)	549	DisGeNET
CMGA_HUMAN	1113	CHGA	Chromogranin-A	reviewed	Homo sapiens (Human)	457	DisGeNET;GeneCards
ALDH2_HUMAN	217	ALDH2	Aldehyde dehydrogenase, mitochondrial	reviewed	Homo sapiens (Human)	517	DisGeNET;GeneCards
ADIPO_HUMAN	9370	ADIPOQ	Adiponectin	reviewed	Homo sapiens (Human)	244	DisGeNET;GeneCards
INSR_HUMAN	3643	INSR	Insulin receptor	reviewed	Homo sapiens (Human)	1382	DisGeNET;GeneCards
NED4L_HUMAN	23327	NEDD4L	E3 ubiquitin-protein ligase NEDD4-like	reviewed	Homo sapiens (Human)	975	DisGeNET;GeneCards
CLCKB_HUMAN	1188	CLCNKB	Chloride channel protein ClC-Kb	reviewed	Homo sapiens (Human)	687	DisGeNET;GeneCards
APOE_HUMAN	348	APOE	Apolipoprotein E	reviewed	Homo sapiens (Human)	317	DisGeNET;GeneCards
STK39_HUMAN	27347	STK39	STE20/SPS1-related proline-alanine-rich protein kinase	reviewed	Homo sapiens (Human)	545	DisGeNET;GeneCards
LIPL_HUMAN	4023	LPL	Lipoprotein lipase	reviewed	Homo sapiens (Human)	475	DisGeNET;GeneCards
TGFB1_HUMAN	7040	TGFB1	Transforming growth factor beta-1 proprotein [Cleaved into: Latency-associated peptide	reviewed	Homo sapiens (Human)	390	DisGeNET;GeneCards
KLK1_HUMAN	3816	KLK1	Kallikrein-1	reviewed	Homo sapiens (Human)	262	DisGeNET;GeneCards
ALBU_HUMAN	213	ALB	Albumin	reviewed	Homo sapiens (Human)	609	DisGeNET;GeneCards
ADRB3_HUMAN	155	ADRB3	Beta-3 adrenergic receptor	reviewed	Homo sapiens (Human)	408	DisGeNET;GeneCards
SYNE1_HUMAN	23345	SYNE1	Nesprin-1	reviewed	Homo sapiens (Human)	8797	DisGeNET
CP4AB_HUMAN	1579	CYP4A11	Cytochrome P450 4A11	reviewed	Homo sapiens (Human)	519	DisGeNET;GeneCards
APEL_HUMAN	8862	APLN	Apelin	reviewed	Homo sapiens (Human)	77	DisGeNET;GeneCards
CRP_HUMAN	1401	CRP	C-reactive protein [Cleaved into: C-reactive protein	reviewed	Homo sapiens (Human)	224	DisGeNET;GeneCards
AT2B1_HUMAN	490	ATP2B1	Plasma membrane calcium-transporting ATPase 1	reviewed	Homo sapiens (Human)	1220	DisGeNET;GeneCards
VEGFA_HUMAN	7422	VEGFA	Vascular endothelial growth factor A	reviewed	Homo sapiens (Human)	232	DisGeNET;GeneCards
AGTR2_HUMAN	186	AGTR2	Type-2 angiotensin II receptor	reviewed	Homo sapiens (Human)	363	DisGeNET;GeneCards
LYAM2_HUMAN	6401	SELE	E-selectin	reviewed	Homo sapiens (Human)	610	DisGeNET;GeneCards
CP2J2_HUMAN	1573	CYP2J2	Cytochrome P450 2J2	reviewed	Homo sapiens (Human)	502	DisGeNET;GeneCards
BKRB2_HUMAN	624	BDKRB2	B2 bradykinin receptor	reviewed	Homo sapiens (Human)	391	DisGeNET;GeneCards
ERAP1_HUMAN	51752	ERAP1	Endoplasmic reticulum aminopeptidase 1	reviewed	Homo sapiens (Human)	941	DisGeNET;GeneCards
ANPRC_HUMAN	4883	NPR3	Atrial natriuretic peptide receptor 3	reviewed	Homo sapiens (Human)	541	DisGeNET;GeneCards
PAI1_HUMAN	5054	SERPINE1	Plasminogen activator inhibitor 1	reviewed	Homo sapiens (Human)	402	DisGeNET;GeneCards
LEPR_HUMAN	3953	LEPR	Leptin receptor	reviewed	Homo sapiens (Human)	1165	DisGeNET;GeneCards
CP2C9_HUMAN	1559	CYP2C9	Cytochrome P450 2C9	reviewed	Homo sapiens (Human)	490	DisGeNET;GeneCards;Drug Bank
OSTP_HUMAN	6696	SPP1	Osteopontin	reviewed	Homo sapiens (Human)	314	DisGeNET;GeneCards
PPARG_HUMAN	5468	PPARG	Peroxisome proliferator-activated receptor gamma	reviewed	Homo sapiens (Human)	505	DisGeNET;GeneCards
CCHCR_HUMAN	54535	CCHCR1	Coiled-coil alpha-helical rod protein 1	reviewed	Homo sapiens (Human)	782	DisGeNET
GSTK1_HUMAN	373156	GSTK1	Glutathione S-transferase kappa 1	reviewed	Homo sapiens (Human)	226	DisGeNET
SO6A1_HUMAN	133482	SLCO6A1	Solute carrier organic anion transporter family member 6A1	reviewed	Homo sapiens (Human)	719	DisGeNET
ADML_HUMAN	133	ADM	Pro-adrenomedullin [Cleaved into: Adrenomedullin	reviewed	Homo sapiens (Human)	185	DisGeNET;GeneCards
SBP1_HUMAN	8991	SELENBP1	Methanethiol oxidase	reviewed	Homo sapiens (Human)	472	DisGeNET
MFN2_HUMAN	9927	MFN2	Mitofusin-2	reviewed	Homo sapiens (Human)	757	DisGeNET
GLR_HUMAN	2642	GCGR	Glucagon receptor	reviewed	Homo sapiens (Human)	477	DisGeNET;GeneCards
HMOX1_HUMAN	3162	HMOX1	Heme oxygenase 1	reviewed	Homo sapiens (Human)	288	DisGeNET;GeneCards
WNK1_HUMAN	65125	WNK1	Serine/threonine-protein kinase WNK1	reviewed	Homo sapiens (Human)	2382	DisGeNET;GeneCards
SHBG_HUMAN	6462	SHBG	Sex hormone-binding globulin	reviewed	Homo sapiens (Human)	402	DisGeNET;GeneCards
HSP74_HUMAN	3308	HSPA4	Heat shock 70 kDa protein 4	reviewed	Homo sapiens (Human)	840	DisGeNET;GeneCards
TRPC3_HUMAN	7222	TRPC3	Short transient receptor potential channel 3	reviewed	Homo sapiens (Human)	921	DisGeNET;GeneCards
EDNRA_HUMAN	1909	EDNRA	Endothelin-1 receptor	reviewed	Homo sapiens (Human)	427	DisGeNET;GeneCards
CTR1_HUMAN	6541	SLC7A1	High affinity cationic amino acid transporter 1	reviewed	Homo sapiens (Human)	629	DisGeNET
TSC1_HUMAN	7248	TSC1	Hamartin	reviewed	Homo sapiens (Human)	1164	DisGeNET;GeneCards
TNR1B_HUMAN	7133	TNFRSF1B	Tumor necrosis factor receptor superfamily member 1B	reviewed	Homo sapiens (Human)	461	DisGeNET;GeneCards
VDR_HUMAN	7421	VDR	Vitamin D3 receptor	reviewed	Homo sapiens (Human)	427	DisGeNET;GeneCards
TY3H_HUMAN	7054	TH	Tyrosine 3-monooxygenase	reviewed	Homo sapiens (Human)	528	DisGeNET;GeneCards
DRB1_HUMAN	3123	HLA-DRB1	HLA class II histocompatibility antigen, DRB1 beta chain	reviewed	Homo sapiens (Human)	266	DisGeNET;GeneCards
HPGDS_HUMAN	27306	HPGDS	Hematopoietic prostaglandin D synthase	reviewed	Homo sapiens (Human)	199	DisGeNET;GeneCards
HPT_HUMAN	3240	HP	Haptoglobin	reviewed	Homo sapiens (Human)	406	DisGeNET;GeneCards
APOA_HUMAN	4018	LPA	Apolipoprotein	reviewed	Homo sapiens (Human)	2040	DisGeNET;GeneCards
CY24A_HUMAN	1535	CYBA	Cytochrome b-245 light chain	reviewed	Homo sapiens (Human)	195	DisGeNET;GeneCards
EMIL1_HUMAN	11117	EMILIN1	EMILIN-1	reviewed	Homo sapiens (Human)	1016	DisGeNET
CHP3_HUMAN	54997	TESC	Calcineurin B homologous protein 3	reviewed	Homo sapiens (Human)	214	DisGeNET
KCJ11_HUMAN	3767	KCNJ11	ATP-sensitive inward rectifier potassium channel 11	reviewed	Homo sapiens (Human)	390	DisGeNET;GeneCards
RGS2_HUMAN	5997	RGS2	Regulator of G-protein signaling 2	reviewed	Homo sapiens (Human)	211	DisGeNET;GeneCards
UTS2_HUMAN	10911	UTS2	Urotensin-2	reviewed	Homo sapiens (Human)	124	DisGeNET;GeneCards
ANPRA_HUMAN	4881	NPR1	Atrial natriuretic peptide receptor 1	reviewed	Homo sapiens (Human)	1061	DisGeNET;GeneCards
CP2D6_HUMAN	1565	CYP2D6	Cytochrome P450 2D6	reviewed	Homo sapiens (Human)	497	DisGeNET;GeneCards;Drug Bank
COLI_HUMAN	5443	POMC	Pro-opiomelanocortin	reviewed	Homo sapiens (Human)	267	DisGeNET;GeneCards
RAGE_HUMAN	177	AGER	Advanced glycosylation end product-specific receptor	reviewed	Homo sapiens (Human)	404	DisGeNET;GeneCards
DRD1_HUMAN	1812	DRD1	D	reviewed	Homo sapiens (Human)	446	DisGeNET;GeneCards
GSTT1_HUMAN	2952	GSTT1	Glutathione S-transferase theta-1	reviewed	Homo sapiens (Human)	240	DisGeNET;GeneCards
CATA_HUMAN	847	CAT	Catalase	reviewed	Homo sapiens (Human)	527	DisGeNET;GeneCards
NPY_HUMAN	4852	NPY	Pro-neuropeptide Y [Cleaved into: Neuropeptide Y	reviewed	Homo sapiens (Human)	97	DisGeNET;GeneCards
ANF_HUMAN	4878	NPPA	Natriuretic peptides A	reviewed	Homo sapiens (Human)	151	DisGeNET;GeneCards
NFYB_HUMAN	4801	NFYB	Nuclear transcription factor Y subunit beta	reviewed	Homo sapiens (Human)	207	DisGeNET
APJ_HUMAN	187	APLNR	Apelin receptor	reviewed	Homo sapiens (Human)	380	DisGeNET;GeneCards
NOS1_HUMAN	4842	NOS1	Nitric oxide synthase, brain	reviewed	Homo sapiens (Human)	1434	DisGeNET;GeneCards
OREX_HUMAN	3060	HCRT	Hypocretin neuropeptide precursor	reviewed	Homo sapiens (Human)	131	DisGeNET;GeneCards
PERM_HUMAN	4353	MPO	Myeloperoxidase	reviewed	Homo sapiens (Human)	745	DisGeNET;GeneCards
SC6A2_HUMAN	6530	SLC6A2	Sodium-dependent noradrenaline transporter	reviewed	Homo sapiens (Human)	617	DisGeNET;GeneCards
O10A4_HUMAN	283297	OR10A4	Olfactory receptor 10A4	reviewed	Homo sapiens (Human)	315	DisGeNET
GSTM1_HUMAN	2944	GSTM1	Glutathione S-transferase Mu 1	reviewed	Homo sapiens (Human)	218	DisGeNET;GeneCards
V1AR_HUMAN	552	AVPR1A	Vasopressin V1a receptor	reviewed	Homo sapiens (Human)	418	DisGeNET
NAC1_HUMAN	6546	SLC8A1	Sodium/calcium exchanger 1	reviewed	Homo sapiens (Human)	973	DisGeNET;GeneCards
GPX3_HUMAN	2878	GPX3	Glutathione peroxidase 3	reviewed	Homo sapiens (Human)	226	DisGeNET;GeneCards
GCR_HUMAN	2908	NR3C1	Glucocorticoid receptor	reviewed	Homo sapiens (Human)	777	DisGeNET;GeneCards
AT1A1_HUMAN	476	ATP1A1	Sodium/potassium-transporting ATPase subunit alpha-1	reviewed	Homo sapiens (Human)	1023	DisGeNET;GeneCards
NFYA_HUMAN	4800	NFYA	Nuclear transcription factor Y subunit alpha	reviewed	Homo sapiens (Human)	347	DisGeNET
SL9C1_HUMAN	285335	SLC9C1	Sodium/hydrogen exchanger 10	reviewed	Homo sapiens (Human)	1177	DisGeNET
MMP9_HUMAN	4318	MMP9	Matrix metalloproteinase-9	reviewed	Homo sapiens (Human)	707	DisGeNET;GeneCards
HMDH_HUMAN	3156	HMGCR	3-hydroxy-3-methylglutaryl-coenzyme A reductase	reviewed	Homo sapiens (Human)	888	DisGeNET;GeneCards;Drug Bank
KCNJ5_HUMAN	3762	KCNJ5	G protein-activated inward rectifier potassium channel 4	reviewed	Homo sapiens (Human)	419	DisGeNET;GeneCards
5HT2A_HUMAN	3356	HTR2A	5-hydroxytryptamine receptor 2A	reviewed	Homo sapiens (Human)	471	DisGeNET;GeneCards
SCNNA_HUMAN	6337	SCNN1A	Amiloride-sensitive sodium channel subunit alpha	reviewed	Homo sapiens (Human)	669	DisGeNET;GeneCards
APOB_HUMAN	338	APOB	Apolipoprotein B-100	reviewed	Homo sapiens (Human)	4563	DisGeNET;GeneCards
AT2B2_HUMAN	491	ATP2B2	Plasma membrane calcium-transporting ATPase 2	reviewed	Homo sapiens (Human)	1243	DisGeNET
PNMT_HUMAN	5409	PNMT	Phenylethanolamine N-methyltransferase	reviewed	Homo sapiens (Human)	282	DisGeNET;GeneCards
OLR1_HUMAN	4973	OLR1	Oxidized low-density lipoprotein receptor 1	reviewed	Homo sapiens (Human)	273	DisGeNET;GeneCards
BKRB1_HUMAN	623	BDKRB1	B1 bradykinin receptor	reviewed	Homo sapiens (Human)	353	DisGeNET
SCNNB_HUMAN	6338	SCNN1B	Amiloride-sensitive sodium channel subunit beta	reviewed	Homo sapiens (Human)	640	DisGeNET;GeneCards
ANFB_HUMAN	4879	NPPB	Natriuretic peptides B	reviewed	Homo sapiens (Human)	134	DisGeNET;GeneCards
LEG3_HUMAN	3958	LGALS3	Galectin-3	reviewed	Homo sapiens (Human)	250	DisGeNET;GeneCards
MOK_HUMAN	5891	MOK	MAPK/MAK/MRK overlapping kinase	reviewed	Homo sapiens (Human)	419	DisGeNET
ANPRB_HUMAN	4882	NPR2	Atrial natriuretic peptide receptor 2	reviewed	Homo sapiens (Human)	1047	DisGeNET;GeneCards
PLMN_HUMAN	5340	PLG	Plasminogen	reviewed	Homo sapiens (Human)	810	DisGeNET;GeneCards
ADA1A_HUMAN	148	ADRA1A	Alpha-1A adrenergic receptor	reviewed	Homo sapiens (Human)	466	DisGeNET;GeneCards
CGL_HUMAN	1491	CTH	Cystathionine gamma-lyase	reviewed	Homo sapiens (Human)	405	DisGeNET;GeneCards
DOPO_HUMAN	1621	DBH	Dopamine beta-hydroxylase	reviewed	Homo sapiens (Human)	617	DisGeNET;GeneCards
ROCK2_HUMAN	9475	ROCK2	Rho-associated protein kinase 2	reviewed	Homo sapiens (Human)	1388	DisGeNET;GeneCards
DBP_HUMAN	1628	DBP	D site-binding protein	reviewed	Homo sapiens (Human)	325	DisGeNET
PRGC1_HUMAN	10891	PPARGC1A	Peroxisome proliferator-activated receptor gamma coactivator 1-alpha	reviewed	Homo sapiens (Human)	798	DisGeNET;GeneCards
NLRP3_HUMAN	114548	NLRP3	NACHT, LRR and PYD domains-containing protein 3	reviewed	Homo sapiens (Human)	1036	DisGeNET;GeneCards
DECR_HUMAN	1666	DECR1	2,4-dienoyl-CoA reductase [	reviewed	Homo sapiens (Human)	335	DisGeNET
ADA2B_HUMAN	151	ADRA2B	Alpha-2B adrenergic receptor	reviewed	Homo sapiens (Human)	450	DisGeNET;GeneCards
TLR2_HUMAN	7097	TLR2	Toll-like receptor 2	reviewed	Homo sapiens (Human)	784	DisGeNET;GeneCards
TRPC6_HUMAN	7225	TRPC6	Short transient receptor potential channel 6	reviewed	Homo sapiens (Human)	931	DisGeNET;GeneCards
HAP1_HUMAN	9001	HAP1	Huntingtin-associated protein 1	reviewed	Homo sapiens (Human)	671	DisGeNET
BSND_HUMAN	7809	BSND	Barttin	reviewed	Homo sapiens (Human)	320	DisGeNET;GeneCards
PDE5A_HUMAN	8654	PDE5A	cGMP-specific 3',5'-cyclic phosphodiesterase	reviewed	Homo sapiens (Human)	875	DisGeNET;GeneCards
AA2AR_HUMAN	135	ADORA2A	Adenosine receptor A2a	reviewed	Homo sapiens (Human)	412	DisGeNET;GeneCards
VIP_HUMAN	7432	VIP	VIP peptides [Cleaved into: Intestinal peptide PHV-42	reviewed	Homo sapiens (Human)	170	DisGeNET;GeneCards
APOL1_HUMAN	8542	APOL1	Apolipoprotein L1	reviewed	Homo sapiens (Human)	398	DisGeNET;GeneCards
KLOT_HUMAN	9365	KL	Klotho	reviewed	Homo sapiens (Human)	1012	DisGeNET;GeneCards
TBX1_HUMAN	6899	TBX1	T-box transcription factor TBX1	reviewed	Homo sapiens (Human)	398	DisGeNET;GeneCards
FBN1_HUMAN	2200	FBN1	Fibrillin-1 [Cleaved into: Asprosin]	reviewed	Homo sapiens (Human)	2871	DisGeNET;GeneCards
FGF23_HUMAN	8074	FGF23	Fibroblast growth factor 23	reviewed	Homo sapiens (Human)	251	DisGeNET;GeneCards
SODM_HUMAN	6648	SOD2	Superoxide dismutase [Mn], mitochondrial	reviewed	Homo sapiens (Human)	222	DisGeNET;GeneCards
CP2CJ_HUMAN	1557	CYP2C19	Cytochrome P450 2C19	reviewed	Homo sapiens (Human)	490	DisGeNET;GeneCards;Drug Bank
CP2C8_HUMAN	1558	CYP2C8	Cytochrome P450 2C8	reviewed	Homo sapiens (Human)	490	DisGeNET;GeneCards;Drug Bank
MBOA5_HUMAN	10162	LPCAT3	Lysophospholipid acyltransferase 5	reviewed	Homo sapiens (Human)	487	DisGeNET
GDF15_HUMAN	9518	GDF15	Growth/differentiation factor 15	reviewed	Homo sapiens (Human)	308	DisGeNET;GeneCards
CALC_HUMAN	796	CALCA	Calcitonin [Cleaved into: Calcitonin; Katacalcin	reviewed	Homo sapiens (Human)	141	DisGeNET;GeneCards
GDF2_HUMAN	2658	GDF2	Growth/differentiation factor 2	reviewed	Homo sapiens (Human)	429	DisGeNET;GeneCards
HXK4_HUMAN	2645	GCK	Hexokinase-4	reviewed	Homo sapiens (Human)	465	DisGeNET;GeneCards
PE2R2_HUMAN	5732	PTGER2	Prostaglandin E2 receptor EP2 subtype	reviewed	Homo sapiens (Human)	358	DisGeNET
PRSS8_HUMAN	5652	PRSS8	Prostasin	reviewed	Homo sapiens (Human)	343	DisGeNET;GeneCards
KPCL_HUMAN	5583	PRKCH	Protein kinase C eta type	reviewed	Homo sapiens (Human)	683	DisGeNET
CUL3_HUMAN	8452	CUL3	Cullin-3	reviewed	Homo sapiens (Human)	768	DisGeNET;GeneCards
TRPV6_HUMAN	55503	TRPV6	Transient receptor potential cation channel subfamily V member 6	reviewed	Homo sapiens (Human)	765	DisGeNET
PTN1_HUMAN	5770	PTPN1	Tyrosine-protein phosphatase non-receptor type 1	reviewed	Homo sapiens (Human)	435	DisGeNET;GeneCards
KCC1D_HUMAN	57118	CAMK1D	Calcium/calmodulin-dependent protein kinase type 1D	reviewed	Homo sapiens (Human)	385	DisGeNET
STK24_HUMAN	8428	STK24	Serine/threonine-protein kinase 24	reviewed	Homo sapiens (Human)	443	DisGeNET;GeneCards
FZD4_HUMAN	8322	FZD4	Frizzled-4	reviewed	Homo sapiens (Human)	537	DisGeNET
ACKR3_HUMAN	57007	ACKR3	Atypical chemokine receptor 3	reviewed	Homo sapiens (Human)	362	DisGeNET
PF2R_HUMAN	5737	PTGFR	Prostaglandin F2-alpha receptor	reviewed	Homo sapiens (Human)	359	DisGeNET;GeneCards
CHPT1_HUMAN	56994	CHPT1	Cholinephosphotransferase 1	reviewed	Homo sapiens (Human)	406	DisGeNET
PTHY_HUMAN	5741	PTH	Parathyroid hormone	reviewed	Homo sapiens (Human)	115	DisGeNET;GeneCards
CP4F2_HUMAN	8529	CYP4F2	Cytochrome P450 4F2	reviewed	Homo sapiens (Human)	520	DisGeNET;GeneCards
PCP_HUMAN	5547	PRCP	Lysosomal Pro-X carboxypeptidase	reviewed	Homo sapiens (Human)	496	DisGeNET;GeneCards
CD36_HUMAN	948	CD36	Platelet glycoprotein 4	reviewed	Homo sapiens (Human)	472	DisGeNET;GeneCards
G3ST1_HUMAN	9514	GAL3ST1	Galactosylceramide sulfotransferase	reviewed	Homo sapiens (Human)	423	DisGeNET
MDR1_HUMAN	5243	ABCB1	ATP-dependent translocase ABCB1	reviewed	Homo sapiens (Human)	1280	DisGeNET;GeneCards
BCAR1_HUMAN	9564	BCAR1	Breast cancer anti-estrogen resistance protein 1	reviewed	Homo sapiens (Human)	870	DisGeNET
GOSR2_HUMAN	9570	GOSR2	Golgi SNAP receptor complex member 2	reviewed	Homo sapiens (Human)	212	DisGeNET
CD44_HUMAN	960	CD44	CD44 antigen	reviewed	Homo sapiens (Human)	742	DisGeNET
ECE2_HUMAN	9718	ECE2	Endothelin-converting enzyme 2	reviewed	Homo sapiens (Human)	811	DisGeNET
RPGF5_HUMAN	9771	RAPGEF5	Rap guanine nucleotide exchange factor 5	reviewed	Homo sapiens (Human)	580	DisGeNET
ASIC5_HUMAN	51802	ASIC5	Acid-sensing ion channel 5	reviewed	Homo sapiens (Human)	505	DisGeNET
BMS1_HUMAN	9790	BMS1	Ribosome biogenesis protein BMS1 homolog	reviewed	Homo sapiens (Human)	1282	DisGeNET
OXSR1_HUMAN	9943	OXSR1	Serine/threonine-protein kinase OSR1	reviewed	Homo sapiens (Human)	527	DisGeNET
PECA1_HUMAN	5175	PECAM1	Platelet endothelial cell adhesion molecule	reviewed	Homo sapiens (Human)	738	DisGeNET;GeneCards
ZC3C1_HUMAN	51530	ZC3HC1	Zinc finger C3HC-type protein 1	reviewed	Homo sapiens (Human)	502	DisGeNET
CHST3_HUMAN	9469	CHST3	Carbohydrate sulfotransferase 3	reviewed	Homo sapiens (Human)	479	DisGeNET;GeneCards
GSTO1_HUMAN	9446	GSTO1	Glutathione S-transferase omega-1	reviewed	Homo sapiens (Human)	241	DisGeNET
RNLS_HUMAN	55328	RNLS	Renalase	reviewed	Homo sapiens (Human)	342	DisGeNET;GeneCards
K1755_HUMAN	85449	KIAA1755	Uncharacterized protein KIAA1755	reviewed	Homo sapiens (Human)	1200	DisGeNET
FCN3_HUMAN	8547	FCN3	Ficolin-3	reviewed	Homo sapiens (Human)	299	DisGeNET
CASZ1_HUMAN	54897	CASZ1	Zinc finger protein castor homolog 1	reviewed	Homo sapiens (Human)	1759	DisGeNET
CXCL7_HUMAN	5473	PPBP	Platelet basic protein	reviewed	Homo sapiens (Human)	128	DisGeNET;GeneCards
PPARD_HUMAN	5467	PPARD	Peroxisome proliferator-activated receptor delta	reviewed	Homo sapiens (Human)	441	DisGeNET
KYNU_HUMAN	8942	KYNU	Kynureninase	reviewed	Homo sapiens (Human)	465	DisGeNET
PO2F2_HUMAN	5452	POU2F2	POU domain, class 2, transcription factor 2	reviewed	Homo sapiens (Human)	479	DisGeNET
PON1_HUMAN	5444	PON1	Serum paraoxonase/arylesterase 1	reviewed	Homo sapiens (Human)	355	DisGeNET;GeneCards
LPAR2_HUMAN	9170	LPAR2	Lysophosphatidic acid receptor 2	reviewed	Homo sapiens (Human)	348	DisGeNET
ILRL1_HUMAN	9173	IL1RL1	Interleukin-1 receptor-like 1	reviewed	Homo sapiens (Human)	556	DisGeNET
TGFA1_HUMAN	9392	TGFBRAP1	Transforming growth factor-beta receptor-associated protein 1	reviewed	Homo sapiens (Human)	860	DisGeNET
ACVL1_HUMAN	94	ACVRL1	Serine/threonine-protein kinase receptor R3	reviewed	Homo sapiens (Human)	503	DisGeNET;GeneCards
INO1_HUMAN	51477	ISYNA1	Inositol-3-phosphate synthase 1	reviewed	Homo sapiens (Human)	558	DisGeNET
SNX1_HUMAN	6642	SNX1	Sorting nexin-1	reviewed	Homo sapiens (Human)	522	DisGeNET
GLYC_HUMAN	6470	SHMT1	Serine hydroxymethyltransferase, cytosolic	reviewed	Homo sapiens (Human)	483	DisGeNET
TEAD1_HUMAN	7003	TEAD1	Transcriptional enhancer factor TEF-1	reviewed	Homo sapiens (Human)	426	DisGeNET
SGK1_HUMAN	6446	SGK1	Serine/threonine-protein kinase Sgk1	reviewed	Homo sapiens (Human)	431	DisGeNET;GeneCards
BIEA_HUMAN	644	BLVRA	Biliverdin reductase A	reviewed	Homo sapiens (Human)	296	DisGeNET
ERAP2_HUMAN	64167	ERAP2	Endoplasmic reticulum aminopeptidase 2	reviewed	Homo sapiens (Human)	960	DisGeNET
TGFR2_HUMAN	7048	TGFBR2	TGF-beta receptor type-2	reviewed	Homo sapiens (Human)	567	DisGeNET;GeneCards
XYLT2_HUMAN	64132	XYLT2	Xylosyltransferase 2	reviewed	Homo sapiens (Human)	865	DisGeNET;GeneCards
LYAM3_HUMAN	6403	SELP	P-selectin	reviewed	Homo sapiens (Human)	830	DisGeNET;GeneCards
C4BPA_HUMAN	722	C4BPA	C4b-binding protein alpha chain	reviewed	Homo sapiens (Human)	597	DisGeNET
SDF1_HUMAN	6387	CXCL12	Stromal cell-derived factor 1	reviewed	Homo sapiens (Human)	93	DisGeNET;GeneCards
CCL23_HUMAN	6368	CCL23	C-C motif chemokine 23	reviewed	Homo sapiens (Human)	120	DisGeNET
SLC31_HUMAN	6519	SLC3A1	Neutral and basic amino acid transport protein rBAT	reviewed	Homo sapiens (Human)	685	DisGeNET
SMTN_HUMAN	6525	SMTN	Smoothelin	reviewed	Homo sapiens (Human)	917	DisGeNET
S22A2_HUMAN	6582	SLC22A2	Solute carrier family 22 member 2	reviewed	Homo sapiens (Human)	555	DisGeNET
SODC_HUMAN	6647	SOD1	Superoxide dismutase [Cu-Zn]	reviewed	Homo sapiens (Human)	154	DisGeNET;GeneCards
SODE_HUMAN	6649	SOD3	Extracellular superoxide dismutase [Cu-Zn]	reviewed	Homo sapiens (Human)	240	DisGeNET;GeneCards
S12A1_HUMAN	6557	SLC12A1	Solute carrier family 12 member 1	reviewed	Homo sapiens (Human)	1099	DisGeNET;GeneCards
SL9A1_HUMAN	6548	SLC9A1	Sodium/hydrogen exchanger 1	reviewed	Homo sapiens (Human)	815	DisGeNET;GeneCards
SPR2A_HUMAN	6700	SPRR2A	Small proline-rich protein 2A	reviewed	Homo sapiens (Human)	72	DisGeNET
SSR4_HUMAN	6754	SSTR4	Somatostatin receptor type 4	reviewed	Homo sapiens (Human)	388	DisGeNET
STAT3_HUMAN	6774	STAT3	Signal transducer and activator of transcription 3	reviewed	Homo sapiens (Human)	770	DisGeNET;GeneCards
BRS3_HUMAN	680	BRS3	Bombesin receptor subtype-3	reviewed	Homo sapiens (Human)	399	DisGeNET
GSTT2_HUMAN	653689	GSTT2B	Glutathione S-transferase theta-2B	reviewed	Homo sapiens (Human)	244	DisGeNET
SC6A9_HUMAN	6536	SLC6A9	Sodium- and chloride-dependent glycine transporter 1	reviewed	Homo sapiens (Human)	706	DisGeNET
ATTY_HUMAN	6898	TAT	Tyrosine aminotransferase	reviewed	Homo sapiens (Human)	454	DisGeNET
C4BPB_HUMAN	725	C4BPB	C4b-binding protein beta chain	reviewed	Homo sapiens (Human)	252	DisGeNET
CCL2_HUMAN	6347	CCL2	C-C motif chemokine 2	reviewed	Homo sapiens (Human)	99	DisGeNET;GeneCards
VKOR1_HUMAN	79001	VKORC1	Vitamin K epoxide reductase complex subunit 1	reviewed	Homo sapiens (Human)	163	DisGeNET
TM38A_HUMAN	79041	TMEM38A	Trimeric intracellular cation channel type A	reviewed	Homo sapiens (Human)	299	DisGeNET
FTO_HUMAN	79068	FTO	Alpha-ketoglutarate-dependent dioxygenase FTO	reviewed	Homo sapiens (Human)	505	DisGeNET;GeneCards
RNAS2_HUMAN	6036	RNASE2	Non-secretory ribonuclease	reviewed	Homo sapiens (Human)	161	DisGeNET
NOX5_HUMAN	79400	NOX5	NADPH oxidase 5	reviewed	Homo sapiens (Human)	765	DisGeNET;GeneCards
RENBP_HUMAN	5973	RENBP	N-acylglucosamine 2-epimerase	reviewed	Homo sapiens (Human)	417	DisGeNET;GeneCards
PAFA_HUMAN	7941	PLA2G7	Platelet-activating factor acetylhydrolase	reviewed	Homo sapiens (Human)	441	DisGeNET;GeneCards
LGR6_HUMAN	59352	LGR6	Leucine-rich repeat-containing G-protein coupled receptor 6	reviewed	Homo sapiens (Human)	967	DisGeNET
TFPI2_HUMAN	7980	TFPI2	Tissue factor pathway inhibitor 2	reviewed	Homo sapiens (Human)	235	DisGeNET
BCL10_HUMAN	8915	BCL10	B-cell lymphoma/leukemia 10	reviewed	Homo sapiens (Human)	233	DisGeNET
DHDDS_HUMAN	79947	DHDDS	Dehydrodolichyl diphosphate synthase complex subunit DHDDS	reviewed	Homo sapiens (Human)	333	DisGeNET
NR4A3_HUMAN	8013	NR4A3	Nuclear receptor subfamily 4 group A member 3	reviewed	Homo sapiens (Human)	626	DisGeNET
PTX3_HUMAN	5806	PTX3	Pentraxin-related protein PTX3	reviewed	Homo sapiens (Human)	381	DisGeNET;GeneCards
ZN148_HUMAN	7707	ZNF148	Zinc finger protein 148	reviewed	Homo sapiens (Human)	794	DisGeNET
RRAS_HUMAN	6237	RRAS	Ras-related protein R-Ras	reviewed	Homo sapiens (Human)	218	DisGeNET
CCR2_HUMAN	729230	CCR2	C-C chemokine receptor type 2	reviewed	Homo sapiens (Human)	374	DisGeNET;GeneCards
TNR4_HUMAN	7293	TNFRSF4	Tumor necrosis factor receptor superfamily member 4	reviewed	Homo sapiens (Human)	277	DisGeNET
THIO_HUMAN	7295	TXN	Thioredoxin	reviewed	Homo sapiens (Human)	105	DisGeNET;GeneCards
UCP1_HUMAN	7350	UCP1	Mitochondrial brown fat uncoupling protein 1	reviewed	Homo sapiens (Human)	307	DisGeNET;GeneCards
CCL21_HUMAN	6366	CCL21	C-C motif chemokine 21	reviewed	Homo sapiens (Human)	134	DisGeNET
SCNAA_HUMAN	6336	SCN10A	Sodium channel protein type 10 subunit alpha	reviewed	Homo sapiens (Human)	1956	DisGeNET
SCN7A_HUMAN	6332	SCN7A	Sodium channel protein type 7 subunit alpha	reviewed	Homo sapiens (Human)	1682	DisGeNET
VPS51_HUMAN	738	VPS51	Vacuolar protein sorting-associated protein 51 homolog	reviewed	Homo sapiens (Human)	782	DisGeNET
PGS1_HUMAN	633	BGN	Biglycan	reviewed	Homo sapiens (Human)	368	DisGeNET;GeneCards
VEGFC_HUMAN	7424	VEGFC	Vascular endothelial growth factor C	reviewed	Homo sapiens (Human)	419	DisGeNET;GeneCards
S10AC_HUMAN	6283	S100A12	Protein S100-A12	reviewed	Homo sapiens (Human)	92	DisGeNET
S10A6_HUMAN	6277	S100A6	Protein S100-A6	reviewed	Homo sapiens (Human)	90	DisGeNET
XDH_HUMAN	7498	XDH	Xanthine dehydrogenase/oxidase [Includes: Xanthine dehydrogenase	reviewed	Homo sapiens (Human)	1333	DisGeNET;GeneCards
ZN410_HUMAN	57862	ZNF410	Zinc finger protein 410	reviewed	Homo sapiens (Human)	478	DisGeNET
CP24A_HUMAN	1591	CYP24A1	1,25-dihydroxyvitamin D	reviewed	Homo sapiens (Human)	514	DisGeNET
ENOA_HUMAN	2023	ENO1	Alpha-enolase	reviewed	Homo sapiens (Human)	434	DisGeNET
AMPE_HUMAN	2028	ENPEP	Glutamyl aminopeptidase	reviewed	Homo sapiens (Human)	957	DisGeNET;GeneCards
EPHB1_HUMAN	2047	EPHB1	Ephrin type-B receptor 1	reviewed	Homo sapiens (Human)	984	DisGeNET
HYES_HUMAN	2053	EPHX2	Bifunctional epoxide hydrolase 2 [Includes: Cytosolic epoxide hydrolase 2	reviewed	Homo sapiens (Human)	555	DisGeNET;GeneCards
EPO_HUMAN	2056	EPO	Erythropoietin	reviewed	Homo sapiens (Human)	193	DisGeNET;GeneCards
FABPI_HUMAN	2169	FABP2	Fatty acid-binding protein, intestinal	reviewed	Homo sapiens (Human)	132	DisGeNET
FABPH_HUMAN	2170	FABP3	Fatty acid-binding protein, heart	reviewed	Homo sapiens (Human)	133	DisGeNET
FAK2_HUMAN	2185	PTK2B	Protein-tyrosine kinase 2-beta	reviewed	Homo sapiens (Human)	1009	DisGeNET
ELK3_HUMAN	2004	ELK3	ETS domain-containing protein Elk-3	reviewed	Homo sapiens (Human)	407	DisGeNET
AHR_HUMAN	196	AHR	Aryl hydrocarbon receptor	reviewed	Homo sapiens (Human)	848	DisGeNET;Drug Bank
OXER1_HUMAN	165140	OXER1	Oxoeicosanoid receptor 1	reviewed	Homo sapiens (Human)	423	DisGeNET
NLRP6_HUMAN	171389	NLRP6	NACHT, LRR and PYD domains-containing protein 6	reviewed	Homo sapiens (Human)	892	DisGeNET
DNMT1_HUMAN	1786	DNMT1	DNA	reviewed	Homo sapiens (Human)	1616	DisGeNET
DRD2_HUMAN	1813	DRD2	D	reviewed	Homo sapiens (Human)	443	DisGeNET;GeneCards
DRD3_HUMAN	1814	DRD3	D	reviewed	Homo sapiens (Human)	400	DisGeNET;GeneCards
LPAR1_HUMAN	1902	LPAR1	Lysophosphatidic acid receptor 1	reviewed	Homo sapiens (Human)	364	DisGeNET
EDN2_HUMAN	1907	EDN2	Endothelin-2	reviewed	Homo sapiens (Human)	178	DisGeNET;GeneCards
EDNRB_HUMAN	1910	EDNRB	Endothelin receptor type B	reviewed	Homo sapiens (Human)	442	DisGeNET;GeneCards
FBN2_HUMAN	2201	FBN2	Fibrillin-2 [Cleaved into: Placensin]	reviewed	Homo sapiens (Human)	2912	DisGeNET
GPC6A_HUMAN	222545	GPRC6A	G-protein coupled receptor family C group 6 member A	reviewed	Homo sapiens (Human)	926	DisGeNET
FGF5_HUMAN	2250	FGF5	Fibroblast growth factor 5	reviewed	Homo sapiens (Human)	268	DisGeNET
MRGX1_HUMAN	259249	MRGPRX1	Mas-related G-protein coupled receptor member X1	reviewed	Homo sapiens (Human)	322	DisGeNET
KLHL3_HUMAN	26249	KLHL3	Kelch-like protein 3	reviewed	Homo sapiens (Human)	587	DisGeNET;GeneCards
GLUC_HUMAN	2641	GCG	Pro-glucagon [Cleaved into: Glicentin; Glicentin-related polypeptide	reviewed	Homo sapiens (Human)	180	DisGeNET;GeneCards
CXA1_HUMAN	2697	GJA1	Gap junction alpha-1 protein	reviewed	Homo sapiens (Human)	382	DisGeNET;GeneCards
AMPD1_HUMAN	270	AMPD1	AMP deaminase 1	reviewed	Homo sapiens (Human)	747	DisGeNET
CXA4_HUMAN	2701	GJA4	Gap junction alpha-4 protein	reviewed	Homo sapiens (Human)	333	DisGeNET;GeneCards
CXA5_HUMAN	2702	GJA5	Gap junction alpha-5 protein	reviewed	Homo sapiens (Human)	358	DisGeNET;GeneCards
NOX1_HUMAN	27035	NOX1	NADPH oxidase 1	reviewed	Homo sapiens (Human)	564	DisGeNET;GeneCards
GRAN_HUMAN	25801	GCA	Grancalcin	reviewed	Homo sapiens (Human)	217	DisGeNET
FSHR_HUMAN	2492	FSHR	Follicle-stimulating hormone receptor	reviewed	Homo sapiens (Human)	695	DisGeNET
FKB1B_HUMAN	2281	FKBP1B	Peptidyl-prolyl cis-trans isomerase FKBP1B	reviewed	Homo sapiens (Human)	108	DisGeNET
CARD8_HUMAN	22900	CARD8	Caspase recruitment domain-containing protein 8	reviewed	Homo sapiens (Human)	537	DisGeNET
FOXO3_HUMAN	2309	FOXO3	Forkhead box protein O3	reviewed	Homo sapiens (Human)	673	DisGeNET
ALDR_HUMAN	231	AKR1B1	Aldo-keto reductase family 1 member B1	reviewed	Homo sapiens (Human)	316	DisGeNET;GeneCards
FMO3_HUMAN	2328	FMO3	Dimethylaniline monooxygenase [N-oxide-forming] 3	reviewed	Homo sapiens (Human)	532	DisGeNET;GeneCards
BRD4_HUMAN	23476	BRD4	Bromodomain-containing protein 4	reviewed	Homo sapiens (Human)	1362	DisGeNET
LPAR3_HUMAN	23566	LPAR3	Lysophosphatidic acid receptor 3	reviewed	Homo sapiens (Human)	353	DisGeNET
LOX12_HUMAN	239	ALOX12	Polyunsaturated fatty acid lipoxygenase ALOX12	reviewed	Homo sapiens (Human)	663	DisGeNET;GeneCards
TOR2X_HUMAN	27433	TOR2A	Prosalusin	reviewed	Homo sapiens (Human)	242	DisGeNET
CP19A_HUMAN	1588	CYP19A1	Aromatase	reviewed	Homo sapiens (Human)	503	DisGeNET;GeneCards
EBP_HUMAN	10682	EBP	3-beta-hydroxysteroid-Delta	reviewed	Homo sapiens (Human)	230	DisGeNET
CAN10_HUMAN	11132	CAPN10	Calpain-10	reviewed	Homo sapiens (Human)	672	DisGeNET;GeneCards
PACA_HUMAN	116	ADCYAP1	Pituitary adenylate cyclase-activating polypeptide	reviewed	Homo sapiens (Human)	176	DisGeNET
S22AC_HUMAN	116085	SLC22A12	Solute carrier family 22 member 12	reviewed	Homo sapiens (Human)	553	DisGeNET;GeneCards
ACSM1_HUMAN	116285	ACSM1	Acyl-coenzyme A synthetase ACSM1, mitochondrial	reviewed	Homo sapiens (Human)	577	DisGeNET
MRGX3_HUMAN	117195	MRGPRX3	Mas-related G-protein coupled receptor member X3	reviewed	Homo sapiens (Human)	322	DisGeNET
MRGX4_HUMAN	117196	MRGPRX4	Mas-related G-protein coupled receptor member X4	reviewed	Homo sapiens (Human)	322	DisGeNET
CXCR6_HUMAN	10663	CXCR6	C-X-C chemokine receptor type 6	reviewed	Homo sapiens (Human)	342	DisGeNET
CTND1_HUMAN	1500	CTNND1	Catenin delta-1	reviewed	Homo sapiens (Human)	968	DisGeNET
NAMPT_HUMAN	10135	NAMPT	Nicotinamide phosphoribosyltransferase	reviewed	Homo sapiens (Human)	491	DisGeNET;GeneCards
CALRL_HUMAN	10203	CALCRL	Calcitonin gene-related peptide type 1 receptor	reviewed	Homo sapiens (Human)	461	DisGeNET;GeneCards
RAMP1_HUMAN	10267	RAMP1	Receptor activity-modifying protein 1	reviewed	Homo sapiens (Human)	148	DisGeNET
S35A1_HUMAN	10559	SLC35A1	CMP-sialic acid transporter	reviewed	Homo sapiens (Human)	337	DisGeNET
CXL13_HUMAN	10563	CXCL13	C-X-C motif chemokine 13	reviewed	Homo sapiens (Human)	109	DisGeNET;GeneCards
SO1B1_HUMAN	10599	SLCO1B1	Solute carrier organic anion transporter family member 1B1	reviewed	Homo sapiens (Human)	691	DisGeNET;Drug Bank
CLCKA_HUMAN	1187	CLCNKA	Chloride channel protein ClC-Ka	reviewed	Homo sapiens (Human)	687	DisGeNET
ADDB_HUMAN	119	ADD2	Beta-adducin	reviewed	Homo sapiens (Human)	726	DisGeNET;GeneCards
CLUS_HUMAN	1191	CLU	Clusterin	reviewed	Homo sapiens (Human)	449	DisGeNET
RGMC_HUMAN	148738	HJV	Hemojuvelin	reviewed	Homo sapiens (Human)	426	DisGeNET
CTF1_HUMAN	1489	CTF1	Cardiotrophin-1	reviewed	Homo sapiens (Human)	201	DisGeNET
ADA_HUMAN	100	ADA	Adenosine deaminase	reviewed	Homo sapiens (Human)	363	DisGeNET
CP1A1_HUMAN	1543	CYP1A1	Cytochrome P450 1A1	reviewed	Homo sapiens (Human)	512	DisGeNET;GeneCards;Drug Bank
CP1A2_HUMAN	1544	CYP1A2	Cytochrome P450 1A2	reviewed	Homo sapiens (Human)	516	DisGeNET;GeneCards
CP2CI_HUMAN	1562	CYP2C18	Cytochrome P450 2C18	reviewed	Homo sapiens (Human)	490	DisGeNET
C11B1_HUMAN	1584	CYP11B1	Cytochrome P450 11B1, mitochondrial	reviewed	Homo sapiens (Human)	503	DisGeNET;GeneCards
ADA1B_HUMAN	147	ADRA1B	Alpha-1B adrenergic receptor	reviewed	Homo sapiens (Human)	520	DisGeNET
XPO2_HUMAN	1434	CSE1L	Exportin-2	reviewed	Homo sapiens (Human)	971	DisGeNET
CMA1_HUMAN	1215	CMA1	Chymase	reviewed	Homo sapiens (Human)	247	DisGeNET;GeneCards
CCR5_HUMAN	1234	CCR5	C-C chemokine receptor type 5	reviewed	Homo sapiens (Human)	352	DisGeNET;GeneCards
CNR1_HUMAN	1268	CNR1	Cannabinoid receptor 1	reviewed	Homo sapiens (Human)	472	DisGeNET
AA1R_HUMAN	134	ADORA1	Adenosine receptor A1	reviewed	Homo sapiens (Human)	326	DisGeNET;GeneCards
GP151_HUMAN	134391	GPR151	G-protein coupled receptor 151	reviewed	Homo sapiens (Human)	419	DisGeNET
MTPN_HUMAN	136319	MTPN	Myotrophin	reviewed	Homo sapiens (Human)	118	DisGeNET
CACP_HUMAN	1384	CRAT	Carnitine O-acetyltransferase	reviewed	Homo sapiens (Human)	626	DisGeNET
CP17A_HUMAN	1586	CYP17A1	Steroid 17-alpha-hydroxylase/17,20 lyase	reviewed	Homo sapiens (Human)	508	DisGeNET;GeneCards
GNAI2_HUMAN	2771	GNAI2	Guanine nucleotide-binding protein G	reviewed	Homo sapiens (Human)	355	DisGeNET;GeneCards
KLKB1_HUMAN	3818	KLKB1	Plasma kallikrein	reviewed	Homo sapiens (Human)	638	DisGeNET;GeneCards
SMAD4_HUMAN	4089	SMAD4	Mothers against decapentaplegic homolog 4	reviewed	Homo sapiens (Human)	552	DisGeNET;GeneCards
BMAL1_HUMAN		ARNTL	Aryl hydrocarbon receptor nuclear translocator-like protein 1	reviewed	Homo sapiens (Human)	626	DisGeNET
ARGI1_HUMAN	383	ARG1	Arginase-1	reviewed	Homo sapiens (Human)	322	DisGeNET;GeneCards
C16L2_HUMAN	388611	CD164L2	CD164 sialomucin-like 2 protein	reviewed	Homo sapiens (Human)	174	DisGeNET
LCN1_HUMAN	3933	LCN1	Lipocalin-1	reviewed	Homo sapiens (Human)	176	DisGeNET
LDLR_HUMAN	3949	LDLR	Low-density lipoprotein receptor	reviewed	Homo sapiens (Human)	860	DisGeNET;GeneCards
LSS_HUMAN	4047	LSS	Lanosterol synthase	reviewed	Homo sapiens (Human)	732	DisGeNET
TNFB_HUMAN	4049	LTA	Lymphotoxin-alpha	reviewed	Homo sapiens (Human)	205	DisGeNET;GeneCards
ARNT_HUMAN	405	ARNT	Aryl hydrocarbon receptor nuclear translocator	reviewed	Homo sapiens (Human)	789	DisGeNET
CP4F3_HUMAN	4051	CYP4F3	Cytochrome P450 4F3	reviewed	Homo sapiens (Human)	520	DisGeNET
NEP_HUMAN	4311	MME	Neprilysin	reviewed	Homo sapiens (Human)	750	DisGeNET;GeneCards
VNRL4_HUMAN	441931	VN1R17P	Putative vomeronasal receptor-like protein 4	reviewed	Homo sapiens (Human)	208	DisGeNET
ANFC_HUMAN	4880	NPPC	C-type natriuretic peptide [Cleaved into: CNP-22; CNP-29; CNP-53]	reviewed	Homo sapiens (Human)	126	DisGeNET;GeneCards
AT2B3_HUMAN	492	ATP2B3	Plasma membrane calcium-transporting ATPase 3	reviewed	Homo sapiens (Human)	1220	DisGeNET;GeneCards
MIME_HUMAN	4969	OGN	Mimecan	reviewed	Homo sapiens (Human)	298	DisGeNET
TR11B_HUMAN	4982	TNFRSF11B	Tumor necrosis factor receptor superfamily member 11B	reviewed	Homo sapiens (Human)	401	DisGeNET;GeneCards
P2RY2_HUMAN	5029	P2RY2	P2Y purinoceptor 2	reviewed	Homo sapiens (Human)	377	DisGeNET
FURIN_HUMAN	5045	FURIN	Furin	reviewed	Homo sapiens (Human)	794	DisGeNET;GeneCards
JAM1_HUMAN	50848	F11R	Junctional adhesion molecule A	reviewed	Homo sapiens (Human)	299	DisGeNET
NEC1_HUMAN	5122	PCSK1	Neuroendocrine convertase 1	reviewed	Homo sapiens (Human)	753	DisGeNET
NFKB1_HUMAN	4790	NFKB1	Nuclear factor NF-kappa-B p105 subunit	reviewed	Homo sapiens (Human)	968	DisGeNET
NFH_HUMAN	4744	NEFH	Neurofilament heavy polypeptide	reviewed	Homo sapiens (Human)	1026	DisGeNET
ATP6_HUMAN	4508	MT-ATP6	ATP synthase subunit a	reviewed	Homo sapiens (Human)	226	DisGeNET
C1TC_HUMAN	4522	MTHFD1	C-1-tetrahydrofolate synthase, cytoplasmic	reviewed	Homo sapiens (Human)	935	DisGeNET
NU2M_HUMAN	4536	MT-ND2	NADH-ubiquinone oxidoreductase chain 2	reviewed	Homo sapiens (Human)	347	DisGeNET
METH_HUMAN	4548	MTR	Methionine synthase	reviewed	Homo sapiens (Human)	1265	DisGeNET
ANT3_HUMAN	462	SERPINC1	Antithrombin-III	reviewed	Homo sapiens (Human)	464	DisGeNET;GeneCards
MYLK_HUMAN	4638	MYLK	Myosin light chain kinase, smooth muscle	reviewed	Homo sapiens (Human)	1914	DisGeNET;GeneCards
ATF1_HUMAN	466	ATF1	Cyclic AMP-dependent transcription factor ATF-1	reviewed	Homo sapiens (Human)	271	DisGeNET
MEX3C_HUMAN	51320	MEX3C	RNA-binding E3 ubiquitin-protein ligase MEX3C	reviewed	Homo sapiens (Human)	659	DisGeNET
KI2S5_HUMAN	3810	KIR2DS5	Killer cell immunoglobulin-like receptor 2DS5	reviewed	Homo sapiens (Human)	304	DisGeNET
GNAS3_HUMAN	2778	GNAS	Neuroendocrine secretory protein 55	reviewed	Homo sapiens (Human)	245	DisGeNET;GeneCards
GUC2B_HUMAN	2981	GUCA2B	Guanylate cyclase activator 2B [Cleaved into: Guanylate cyclase C-activating peptide 2	reviewed	Homo sapiens (Human)	112	DisGeNET
GRHL1_HUMAN	29841	GRHL1	Grainyhead-like protein 1 homolog	reviewed	Homo sapiens (Human)	618	DisGeNET
HFE_HUMAN	3077	HFE	Hereditary hemochromatosis protein	reviewed	Homo sapiens (Human)	348	DisGeNET;GeneCards
HGF_HUMAN	3082	HGF	Hepatocyte growth factor	reviewed	Homo sapiens (Human)	728	DisGeNET;GeneCards
ACACA_HUMAN	31	ACACA	Acetyl-CoA carboxylase 1	reviewed	Homo sapiens (Human)	2346	DisGeNET
HLAA_HUMAN	3105	HLA-A	HLA class I histocompatibility antigen, A alpha chain	reviewed	Homo sapiens (Human)	365	DisGeNET;GeneCards
HLAB_HUMAN	3106	HLA-B	HLA class I histocompatibility antigen, B alpha chain	reviewed	Homo sapiens (Human)	362	DisGeNET;GeneCards
DPB1_HUMAN	3115	HLA-DPB1	HLA class II histocompatibility antigen, DP beta 1 chain	reviewed	Homo sapiens (Human)	258	DisGeNET;GeneCards
GSTM2_HUMAN	2946	GSTM2	Glutathione S-transferase Mu 2	reviewed	Homo sapiens (Human)	218	DisGeNET
RNC_HUMAN	29102	DROSHA	Ribonuclease 3	reviewed	Homo sapiens (Human)	1374	DisGeNET
GBG5_HUMAN	2787	GNG5	Guanine nucleotide-binding protein G	reviewed	Homo sapiens (Human)	68	DisGeNET
BGAT_HUMAN	28	ABO	Histo-blood group ABO system transferase	reviewed	Homo sapiens (Human)	354	DisGeNET
ANGP2_HUMAN	285	ANGPT2	Angiopoietin-2	reviewed	Homo sapiens (Human)	496	DisGeNET;GeneCards
GPR42_HUMAN	2866	GPR42	G-protein coupled receptor 42	reviewed	Homo sapiens (Human)	346	DisGeNET
ALAT1_HUMAN	2875	GPT	Alanine aminotransferase 1	reviewed	Homo sapiens (Human)	496	DisGeNET;GeneCards
GPX1_HUMAN	2876	GPX1	Glutathione peroxidase 1	reviewed	Homo sapiens (Human)	203	DisGeNET;GeneCards
GPX4_HUMAN	2879	GPX4	Phospholipid hydroperoxide glutathione peroxidase	reviewed	Homo sapiens (Human)	197	DisGeNET
GIT1_HUMAN	28964	GIT1	ARF GTPase-activating protein GIT1	reviewed	Homo sapiens (Human)	761	DisGeNET
DQA1_HUMAN	3117	HLA-DQA1	HLA class II histocompatibility antigen, DQ alpha 1 chain	reviewed	Homo sapiens (Human)	254	DisGeNET;GeneCards
DQB1_HUMAN	3119	HLA-DQB1	HLA class II histocompatibility antigen, DQ beta 1 chain	reviewed	Homo sapiens (Human)	261	DisGeNET;GeneCards
DRB3_HUMAN	3125	HLA-DRB3	HLA class II histocompatibility antigen, DR beta 3 chain	reviewed	Homo sapiens (Human)	266	DisGeNET
IGF1R_HUMAN	3480	IGF1R	Insulin-like growth factor 1 receptor	reviewed	Homo sapiens (Human)	1367	DisGeNET;GeneCards
IGF2_HUMAN	3481	IGF2	Insulin-like growth factor II	reviewed	Homo sapiens (Human)	180	DisGeNET;GeneCards
S6A18_HUMAN	348932	SLC6A18	Inactive sodium-dependent neutral amino acid transporter B	reviewed	Homo sapiens (Human)	628	DisGeNET
IL10_HUMAN	3586	IL10	Interleukin-10	reviewed	Homo sapiens (Human)	178	DisGeNET;GeneCards
ACDSB_HUMAN	36	ACADSB	Short/branched chain specific acyl-CoA dehydrogenase, mitochondrial	reviewed	Homo sapiens (Human)	432	DisGeNET
INS_HUMAN	3630	INS	Insulin [Cleaved into: Insulin B chain; Insulin A chain]	reviewed	Homo sapiens (Human)	110	DisGeNET;GeneCards
SHIP2_HUMAN	3636	INPPL1	Phosphatidylinositol 3,4,5-trisphosphate 5-phosphatase 2	reviewed	Homo sapiens (Human)	1258	DisGeNET
KCNH2_HUMAN	3757	KCNH2	Potassium voltage-gated channel subfamily H member 2	reviewed	Homo sapiens (Human)	1159	DisGeNET
IGF1_HUMAN	3479	IGF1	Insulin-like growth factor I	reviewed	Homo sapiens (Human)	195	DisGeNET;GeneCards
IFNG_HUMAN	3458	IFNG	Interferon gamma	reviewed	Homo sapiens (Human)	166	DisGeNET;GeneCards
HMGB1_HUMAN	3146	HMGB1	High mobility group protein B1	reviewed	Homo sapiens (Human)	215	DisGeNET;GeneCards
HMOX2_HUMAN	3163	HMOX2	Heme oxygenase 2	reviewed	Homo sapiens (Human)	316	DisGeNET;GeneCards
APEX1_HUMAN	328	APEX1	DNA-	reviewed	Homo sapiens (Human)	318	DisGeNET
3BHS1_HUMAN	3283	HSD3B1	3 beta-hydroxysteroid dehydrogenase/Delta 5-->4-isomerase type 1	reviewed	Homo sapiens (Human)	373	DisGeNET;GeneCards
3BHS2_HUMAN	3284	HSD3B2	3 beta-hydroxysteroid dehydrogenase/Delta 5-->4-isomerase type 2	reviewed	Homo sapiens (Human)	372	DisGeNET
DHI1_HUMAN	3290	HSD11B1	11-beta-hydroxysteroid dehydrogenase 1	reviewed	Homo sapiens (Human)	292	DisGeNET;GeneCards
APOA1_HUMAN	335	APOA1	Apolipoprotein A-I	reviewed	Homo sapiens (Human)	267	DisGeNET;GeneCards
IAPP_HUMAN	3375	IAPP	Islet amyloid polypeptide	reviewed	Homo sapiens (Human)	89	DisGeNET;GeneCards
KCMA1_HUMAN	3778	KCNMA1	Calcium-activated potassium channel subunit alpha-1	reviewed	Homo sapiens (Human)	1236	DisGeNET;GeneCards;Drug Bank
EGLN_HUMAN	2022	ENG	Endoglin	reviewed	Homo sapiens (Human)	658	GeneCards
PKD1_HUMAN	5310	PKD1	Polycystin-1	reviewed	Homo sapiens (Human)	4303	GeneCards
PKD2_HUMAN	5311	PKD2	Polycystin-2	reviewed	Homo sapiens (Human)	968	GeneCards
MEN1_HUMAN	4221	MEN1	Menin	reviewed	Homo sapiens (Human)	615	GeneCards
CO4A5_HUMAN	1287	COL4A5	Collagen alpha-5	reviewed	Homo sapiens (Human)	1685	GeneCards
CEL2A_HUMAN	63036	CELA2A	Chymotrypsin-like elastase family member 2A	reviewed	Homo sapiens (Human)	269	GeneCards
FA12_HUMAN	2161	F12	Coagulation factor XII	reviewed	Homo sapiens (Human)	615	GeneCards
CORIN_HUMAN	10699	CORIN	Atrial natriuretic peptide-converting enzyme	reviewed	Homo sapiens (Human)	1042	GeneCards
MTX2_HUMAN	10651	MTX2	Metaxin-2	reviewed	Homo sapiens (Human)	263	GeneCards
NPT2A_HUMAN	6569	SLC34A1	Sodium-dependent phosphate transport protein 2A	reviewed	Homo sapiens (Human)	639	GeneCards
VGFR1_HUMAN	2321	FLT1	Vascular endothelial growth factor receptor 1	reviewed	Homo sapiens (Human)	1338	GeneCards
SYDM_HUMAN	55157	DARS2	Aspartate--tRNA ligase, mitochondrial	reviewed	Homo sapiens (Human)	645	GeneCards
SOX17_HUMAN	64321	SOX17	Transcription factor SOX-17	reviewed	Homo sapiens (Human)	414	GeneCards
E2AK4_HUMAN	440275	EIF2AK4	eIF-2-alpha kinase GCN2	reviewed	Homo sapiens (Human)	1649	GeneCards
MIRH1_HUMAN	407975	MIR17HG	Putative microRNA 17 host gene protein	reviewed	Homo sapiens (Human)	70	GeneCards
PMS2_HUMAN	5395	PMS2	Mismatch repair endonuclease PMS2	reviewed	Homo sapiens (Human)	862	GeneCards
RL5_HUMAN	6125	RPL5	60S ribosomal protein L5	reviewed	Homo sapiens (Human)	297	GeneCards
DIK1A_HUMAN	388650	DIPK1A	Divergent protein kinase domain 1A	reviewed	Homo sapiens (Human)	428	GeneCards
FOXF1_HUMAN	2294	FOXF1	Forkhead box protein F1	reviewed	Homo sapiens (Human)	379	GeneCards
SCNNG_HUMAN	6340	SCNN1G	Amiloride-sensitive sodium channel subunit gamma	reviewed	Homo sapiens (Human)	649	GeneCards
TRBM_HUMAN	7056	THBD	Thrombomodulin	reviewed	Homo sapiens (Human)	575	GeneCards
STOX1_HUMAN	219736	STOX1	Storkhead-box protein 1	reviewed	Homo sapiens (Human)	989	GeneCards
CAC1H_HUMAN	8912	CACNA1H	Voltage-dependent T-type calcium channel subunit alpha-1H	reviewed	Homo sapiens (Human)	2353	GeneCards
JAK2_HUMAN	3717	JAK2	Tyrosine-protein kinase JAK2	reviewed	Homo sapiens (Human)	1132	GeneCards
ELN_HUMAN	2006	ELN	Elastin	reviewed	Homo sapiens (Human)	786	GeneCards
RET_HUMAN	5979	RET	Proto-oncogene tyrosine-protein kinase receptor Ret	reviewed	Homo sapiens (Human)	1114	GeneCards
SDHB_HUMAN	6390	SDHB	Succinate dehydrogenase [ubiquinone] iron-sulfur subunit, mitochondrial	reviewed	Homo sapiens (Human)	280	GeneCards
FINC_HUMAN	2335	FN1	Fibronectin	reviewed	Homo sapiens (Human)	2477	GeneCards
PIEZ2_HUMAN	63895	PIEZO2	Piezo-type mechanosensitive ion channel component 2	reviewed	Homo sapiens (Human)	2752	GeneCards
ENPP1_HUMAN	5167	ENPP1	Ectonucleotide pyrophosphatase/phosphodiesterase family member 1	reviewed	Homo sapiens (Human)	925	GeneCards
CAC1D_HUMAN	776	CACNA1D	Voltage-dependent L-type calcium channel subunit alpha-1D	reviewed	Homo sapiens (Human)	2161	GeneCards
GIMA1_HUMAN	170575	GIMAP1	GTPase IMAP family member 1	reviewed	Homo sapiens (Human)	306	GeneCards
FA5_HUMAN	2153	F5	Coagulation factor V	reviewed	Homo sapiens (Human)	2224	GeneCards
THRB_HUMAN	2147	F2	Prothrombin	reviewed	Homo sapiens (Human)	622	GeneCards
BMR1A_HUMAN	657	BMPR1A	Bone morphogenetic protein receptor type-1A	reviewed	Homo sapiens (Human)	532	GeneCards
VHL_HUMAN	7428	VHL	von Hippel-Lindau disease tumor suppressor	reviewed	Homo sapiens (Human)	213	GeneCards
VWF_HUMAN	7450	VWF	von Willebrand factor	reviewed	Homo sapiens (Human)	2813	GeneCards
MMP2_HUMAN	4313	MMP2	72 kDa type IV collagenase	reviewed	Homo sapiens (Human)	660	GeneCards
IRS1_HUMAN	3667	IRS1	Insulin receptor substrate 1	reviewed	Homo sapiens (Human)	1242	GeneCards
TPA_HUMAN	5327	PLAT	Tissue-type plasminogen activator	reviewed	Homo sapiens (Human)	562	GeneCards
PKHD1_HUMAN	5314	PKHD1	Fibrocystin	reviewed	Homo sapiens (Human)	4074	GeneCards
CCN2_HUMAN	1490	CCN2	CCN family member 2	reviewed	Homo sapiens (Human)	349	GeneCards
P53_HUMAN	7157	TP53	Cellular tumor antigen p53	reviewed	Homo sapiens (Human)	393	GeneCards
SMAD3_HUMAN	4088	SMAD3	Mothers against decapentaplegic homolog 3	reviewed	Homo sapiens (Human)	425	GeneCards
ACTA_HUMAN	59	ACTA2	Actin, aortic smooth muscle	reviewed	Homo sapiens (Human)	377	GeneCards
GATA4_HUMAN	2626	GATA4	Transcription factor GATA-4	reviewed	Homo sapiens (Human)	442	GeneCards
B2MG_HUMAN	567	B2M	Beta-2-microglobulin [Cleaved into: Beta-2-microglobulin form pI 5.3]	reviewed	Homo sapiens (Human)	119	GeneCards
CO3_HUMAN	718	C3	Complement C3	reviewed	Homo sapiens (Human)	1663	GeneCards
COMT_HUMAN	1312	COMT	Catechol O-methyltransferase	reviewed	Homo sapiens (Human)	271	GeneCards
CO3A1_HUMAN	1281	COL3A1	Collagen alpha-1	reviewed	Homo sapiens (Human)	1466	GeneCards
CO4A4_HUMAN	1286	COL4A4	Collagen alpha-4	reviewed	Homo sapiens (Human)	1690	GeneCards
SMAD2_HUMAN	4087	SMAD2	Mothers against decapentaplegic homolog 2	reviewed	Homo sapiens (Human)	467	GeneCards
TIE2_HUMAN	7010	TEK	Angiopoietin-1 receptor	reviewed	Homo sapiens (Human)	1124	GeneCards
SMS_HUMAN	6750	SST	Somatostatin	reviewed	Homo sapiens (Human)	116	GeneCards
NKX25_HUMAN	1482	NKX2-5	Homeobox protein Nkx-2.5	reviewed	Homo sapiens (Human)	324	GeneCards
GLUT4_HUMAN	6517	SLC2A4	Solute carrier family 2, facilitated glucose transporter member 4	reviewed	Homo sapiens (Human)	509	GeneCards
CFAH_HUMAN	3075	CFH	Complement factor H	reviewed	Homo sapiens (Human)	1231	GeneCards
NCF1_HUMAN	653361	NCF1	Neutrophil cytosol factor 1	reviewed	Homo sapiens (Human)	390	GeneCards
IL1B_HUMAN	3553	IL1B	Interleukin-1 beta	reviewed	Homo sapiens (Human)	269	GeneCards
LMNA_HUMAN	4000	LMNA	Prelamin-A/C [Cleaved into: Lamin-A/C	reviewed	Homo sapiens (Human)	664	GeneCards
SH2B3_HUMAN	10019	SH2B3	SH2B adapter protein 3	reviewed	Homo sapiens (Human)	575	GeneCards
KGP1_HUMAN	5592	PRKG1	cGMP-dependent protein kinase 1	reviewed	Homo sapiens (Human)	671	GeneCards
LYOX_HUMAN	4015	LOX	Protein-lysine 6-oxidase	reviewed	Homo sapiens (Human)	417	GeneCards
HIF1A_HUMAN	3091	HIF1A	Hypoxia-inducible factor 1-alpha	reviewed	Homo sapiens (Human)	826	GeneCards;Drug Bank
GBA1_HUMAN	2629	GBA1	Lysosomal acid glucosylceramidase	reviewed	Homo sapiens (Human)	536	GeneCards
MYH6_HUMAN	4624	MYH6	Myosin-6	reviewed	Homo sapiens (Human)	1939	GeneCards
PLGF_HUMAN	5228	PGF	Placenta growth factor	reviewed	Homo sapiens (Human)	221	GeneCards
FIBA_HUMAN	2243	FGA	Fibrinogen alpha chain [Cleaved into: Fibrinopeptide A; Fibrinogen alpha chain]	reviewed	Homo sapiens (Human)	866	GeneCards
EGFR_HUMAN	1956	EGFR	Epidermal growth factor receptor	reviewed	Homo sapiens (Human)	1210	GeneCards
ICAM1_HUMAN	3383	ICAM1	Intercellular adhesion molecule 1	reviewed	Homo sapiens (Human)	532	GeneCards
NFU1_HUMAN	27247	NFU1	NFU1 iron-sulfur cluster scaffold homolog, mitochondrial	reviewed	Homo sapiens (Human)	254	GeneCards
NF1_HUMAN	4763	NF1	Neurofibromin	reviewed	Homo sapiens (Human)	2839	GeneCards
TF_HUMAN	2152	F3	Tissue factor	reviewed	Homo sapiens (Human)	295	GeneCards
CCR6_HUMAN	1235	CCR6	C-C chemokine receptor type 6	reviewed	Homo sapiens (Human)	374	GeneCards
NOTC1_HUMAN	4851	NOTCH1	Neurogenic locus notch homolog protein 1	reviewed	Homo sapiens (Human)	2555	GeneCards
STN1_HUMAN	79991	STN1	CST complex subunit STN1	reviewed	Homo sapiens (Human)	368	GeneCards
DHSD_HUMAN	6392	SDHD	Succinate dehydrogenase [ubiquinone] cytochrome b small subunit, mitochondrial	reviewed	Homo sapiens (Human)	159	GeneCards
CYTC_HUMAN	1471	CST3	Cystatin-C	reviewed	Homo sapiens (Human)	146	GeneCards
TIMP1_HUMAN	7076	TIMP1	Metalloproteinase inhibitor 1	reviewed	Homo sapiens (Human)	207	GeneCards
HNF1B_HUMAN	6928	HNF1B	Hepatocyte nuclear factor 1-beta	reviewed	Homo sapiens (Human)	557	GeneCards
CTNB1_HUMAN	1499	CTNNB1	Catenin beta-1	reviewed	Homo sapiens (Human)	781	GeneCards
ABCA3_HUMAN	21	ABCA3	Phospholipid-transporting ATPase ABCA3	reviewed	Homo sapiens (Human)	1704	GeneCards
VCAM1_HUMAN	7412	VCAM1	Vascular cell adhesion protein 1	reviewed	Homo sapiens (Human)	739	GeneCards
VGFR2_HUMAN	3791	KDR	Vascular endothelial growth factor receptor 2	reviewed	Homo sapiens (Human)	1356	GeneCards
MTOR_HUMAN	2475	MTOR	Serine/threonine-protein kinase mTOR	reviewed	Homo sapiens (Human)	2549	GeneCards
XPP3_HUMAN	63929	XPNPEP3	Xaa-Pro aminopeptidase 3	reviewed	Homo sapiens (Human)	507	GeneCards
PRL_HUMAN	5617	PRL	Prolactin	reviewed	Homo sapiens (Human)	227	GeneCards
MYOC_HUMAN	4653	MYOC	Myocilin	reviewed	Homo sapiens (Human)	504	GeneCards
PGH2_HUMAN	5743	PTGS2	Prostaglandin G/H synthase 2	reviewed	Homo sapiens (Human)	604	GeneCards
ANGP1_HUMAN	284	ANGPT1	Angiopoietin-1	reviewed	Homo sapiens (Human)	498	GeneCards
MC4R_HUMAN	4160	MC4R	Melanocortin receptor 4	reviewed	Homo sapiens (Human)	332	GeneCards
PSPC_HUMAN	6440	SFTPC	Pulmonary surfactant-associated protein C	reviewed	Homo sapiens (Human)	197	GeneCards
G6PC3_HUMAN	92579	G6PC3	Glucose-6-phosphatase 3	reviewed	Homo sapiens (Human)	346	GeneCards
CG069_HUMAN	80099	PKD1L1-AS1	Putative uncharacterized protein PKD1L1-AS1	reviewed	Homo sapiens (Human)	122	GeneCards
PIGM_HUMAN	93183	PIGM	GPI mannosyltransferase 1	reviewed	Homo sapiens (Human)	423	GeneCards
YYAP1_HUMAN	55249	YY1AP1	YY1-associated protein 1	reviewed	Homo sapiens (Human)	796	GeneCards
MMP1_HUMAN	4312	MMP1	Interstitial collagenase	reviewed	Homo sapiens (Human)	469	GeneCards
TLR4_HUMAN	7099	TLR4	Toll-like receptor 4	reviewed	Homo sapiens (Human)	839	GeneCards
CBS_HUMAN	875	CBS	Cystathionine beta-synthase	reviewed	Homo sapiens (Human)	551	GeneCards
COX1_HUMAN	4512	MT-CO1	Cytochrome c oxidase subunit 1	reviewed	Homo sapiens (Human)	513	GeneCards
KAP0_HUMAN	5573	PRKAR1A	cAMP-dependent protein kinase type I-alpha regulatory subunit	reviewed	Homo sapiens (Human)	381	GeneCards
TGFB3_HUMAN	7043	TGFB3	Transforming growth factor beta-3 proprotein [Cleaved into: Latency-associated peptide	reviewed	Homo sapiens (Human)	412	GeneCards
NOX4_HUMAN	50507	NOX4	NADPH oxidase 4	reviewed	Homo sapiens (Human)	578	GeneCards
CASR_HUMAN	846	CASR	Extracellular calcium-sensing receptor	reviewed	Homo sapiens (Human)	1078	GeneCards
TNNT2_HUMAN	7139	TNNT2	Troponin T, cardiac muscle	reviewed	Homo sapiens (Human)	298	GeneCards
AKT1_HUMAN	207	AKT1	RAC-alpha serine/threonine-protein kinase	reviewed	Homo sapiens (Human)	480	GeneCards
NPHN_HUMAN	4868	NPHS1	Nephrin	reviewed	Homo sapiens (Human)	1241	GeneCards
IL8_HUMAN	3576	CXCL8	Interleukin-8	reviewed	Homo sapiens (Human)	99	GeneCards
MCP_HUMAN	4179	CD46	Membrane cofactor protein	reviewed	Homo sapiens (Human)	392	GeneCards
MMP3_HUMAN	4314	MMP3	Stromelysin-1	reviewed	Homo sapiens (Human)	477	GeneCards
PPARA_HUMAN	5465	PPARA	Peroxisome proliferator-activated receptor alpha	reviewed	Homo sapiens (Human)	468	GeneCards
MYH9_HUMAN	4627	MYH9	Myosin-9	reviewed	Homo sapiens (Human)	1960	GeneCards
RHOA_HUMAN	387	RHOA	Transforming protein RhoA	reviewed	Homo sapiens (Human)	193	GeneCards
CBG_HUMAN	866	SERPINA6	Corticosteroid-binding globulin	reviewed	Homo sapiens (Human)	405	GeneCards
CETP_HUMAN	1071	CETP	Cholesteryl ester transfer protein	reviewed	Homo sapiens (Human)	493	GeneCards
ABCC8_HUMAN	6833	ABCC8	ATP-binding cassette sub-family C member 8	reviewed	Homo sapiens (Human)	1581	GeneCards
GATA6_HUMAN	2627	GATA6	Transcription factor GATA-6	reviewed	Homo sapiens (Human)	595	GeneCards
PCSK9_HUMAN	255738	PCSK9	Proprotein convertase subtilisin/kexin type 9	reviewed	Homo sapiens (Human)	692	GeneCards
FGF2_HUMAN	2247	FGF2	Fibroblast growth factor 2	reviewed	Homo sapiens (Human)	288	GeneCards
LIPC_HUMAN	3990	LIPC	Hepatic triacylglycerol lipase	reviewed	Homo sapiens (Human)	499	GeneCards
SYLM_HUMAN	23395	LARS2	Leucine--tRNA ligase, mitochondrial	reviewed	Homo sapiens (Human)	903	GeneCards
DDAH2_HUMAN	23564	DDAH2	N	reviewed	Homo sapiens (Human)	285	GeneCards
ATS13_HUMAN	11093	ADAMTS13	A disintegrin and metalloproteinase with thrombospondin motifs 13	reviewed	Homo sapiens (Human)	1427	GeneCards
KIT_HUMAN	3815	KIT	Mast/stem cell growth factor receptor Kit	reviewed	Homo sapiens (Human)	976	GeneCards
BMR1B_HUMAN	658	BMPR1B	Bone morphogenetic protein receptor type-1B	reviewed	Homo sapiens (Human)	502	GeneCards
GHRL_HUMAN	51738	GHRL	Appetite-regulating hormone	reviewed	Homo sapiens (Human)	117	GeneCards
EDN3_HUMAN	1908	EDN3	Endothelin-3	reviewed	Homo sapiens (Human)	238	GeneCards
TTHY_HUMAN	7276	TTR	Transthyretin	reviewed	Homo sapiens (Human)	147	GeneCards
FGFR1_HUMAN	2260	FGFR1	Fibroblast growth factor receptor 1	reviewed	Homo sapiens (Human)	822	GeneCards
TNNI3_HUMAN	7137	TNNI3	Troponin I, cardiac muscle	reviewed	Homo sapiens (Human)	210	GeneCards
EPAS1_HUMAN	2034	EPAS1	Endothelial PAS domain-containing protein 1	reviewed	Homo sapiens (Human)	870	GeneCards
KCNA5_HUMAN	3741	KCNA5	Potassium voltage-gated channel subfamily A member 5	reviewed	Homo sapiens (Human)	613	GeneCards
HBB_HUMAN	3043	HBB	Hemoglobin subunit beta	reviewed	Homo sapiens (Human)	147	GeneCards
NISCH_HUMAN	11188	NISCH	Nischarin	reviewed	Homo sapiens (Human)	1504	GeneCards
RHG31_HUMAN	57514	ARHGAP31	Rho GTPase-activating protein 31	reviewed	Homo sapiens (Human)	1444	GeneCards
SCRB2_HUMAN	950	SCARB2	Lysosome membrane protein 2	reviewed	Homo sapiens (Human)	478	GeneCards
INF2_HUMAN	64423	INF2	Inverted formin-2	reviewed	Homo sapiens (Human)	1249	GeneCards
BMP6_HUMAN	654	BMP6	Bone morphogenetic protein 6	reviewed	Homo sapiens (Human)	513	GeneCards
CP3A4_HUMAN	1576	CYP3A4	Cytochrome P450 3A4	reviewed	Homo sapiens (Human)	503	GeneCards;Drug Bank
IL18_HUMAN	3606	IL18	Interleukin-18	reviewed	Homo sapiens (Human)	193	GeneCards
TERT_HUMAN	7015	TERT	Telomerase reverse transcriptase	reviewed	Homo sapiens (Human)	1132	GeneCards
SC6A4_HUMAN	6532	SLC6A4	Sodium-dependent serotonin transporter	reviewed	Homo sapiens (Human)	630	GeneCards
PLIN1_HUMAN	5346	PLIN1	Perilipin-1	reviewed	Homo sapiens (Human)	522	GeneCards
RET4_HUMAN	5950	RBP4	Retinol-binding protein 4	reviewed	Homo sapiens (Human)	201	GeneCards
MMAC_HUMAN	25974	MMACHC	Cyanocobalamin reductase / alkylcobalamin dealkylase	reviewed	Homo sapiens (Human)	282	GeneCards
FHR1_HUMAN	3078	CFHR1	Complement factor H-related protein 1	reviewed	Homo sapiens (Human)	330	GeneCards
KCNJ1_HUMAN	3758	KCNJ1	ATP-sensitive inward rectifier potassium channel 1	reviewed	Homo sapiens (Human)	391	GeneCards
MKS3_HUMAN	91147	TMEM67	Meckelin	reviewed	Homo sapiens (Human)	995	GeneCards
CAC1C_HUMAN	775	CACNA1C	Voltage-dependent L-type calcium channel subunit alpha-1C	reviewed	Homo sapiens (Human)	2221	GeneCards;Drug Bank
PODO_HUMAN	7827	NPHS2	Podocin	reviewed	Homo sapiens (Human)	383	GeneCards
TGFB2_HUMAN	7042	TGFB2	Transforming growth factor beta-2 proprotein	reviewed	Homo sapiens (Human)	414	GeneCards
PLF4_HUMAN	5196	PF4	Platelet factor 4	reviewed	Homo sapiens (Human)	101	GeneCards
MAX_HUMAN	4149	MAX	Protein max	reviewed	Homo sapiens (Human)	160	GeneCards
IL17_HUMAN	3605	IL17A	Interleukin-17A	reviewed	Homo sapiens (Human)	155	GeneCards
CLCN2_HUMAN	1181	CLCN2	Chloride channel protein 2	reviewed	Homo sapiens (Human)	898	GeneCards
GCYA1_HUMAN	2982	GUCY1A1	Guanylate cyclase soluble subunit alpha-1	reviewed	Homo sapiens (Human)	690	GeneCards
SRC_HUMAN	6714	SRC	Proto-oncogene tyrosine-protein kinase Src	reviewed	Homo sapiens (Human)	536	GeneCards
CRF_HUMAN	1392	CRH	Corticoliberin	reviewed	Homo sapiens (Human)	196	GeneCards
CE290_HUMAN	80184	CEP290	Centrosomal protein of 290 kDa	reviewed	Homo sapiens (Human)	2479	GeneCards
ADDG_HUMAN	120	ADD3	Gamma-adducin	reviewed	Homo sapiens (Human)	706	GeneCards
TIMP2_HUMAN	7077	TIMP2	Metalloproteinase inhibitor 2	reviewed	Homo sapiens (Human)	220	GeneCards
FHR3_HUMAN	10878	CFHR3	Complement factor H-related protein 3	reviewed	Homo sapiens (Human)	330	GeneCards
FA7_HUMAN	2155	F7	Coagulation factor VII	reviewed	Homo sapiens (Human)	466	GeneCards
ESR1_HUMAN	2099	ESR1	Estrogen receptor	reviewed	Homo sapiens (Human)	595	GeneCards
JUN_HUMAN	3725	JUN	Transcription factor Jun	reviewed	Homo sapiens (Human)	331	GeneCards
BMP2_HUMAN	650	BMP2	Bone morphogenetic protein 2	reviewed	Homo sapiens (Human)	396	GeneCards
NGAL_HUMAN	3934	LCN2	Neutrophil gelatinase-associated lipocalin	reviewed	Homo sapiens (Human)	198	GeneCards
PDE4D_HUMAN	5144	PDE4D	cAMP-specific 3',5'-cyclic phosphodiesterase 4D	reviewed	Homo sapiens (Human)	809	GeneCards
ARBK1_HUMAN	156	GRK2	Beta-adrenergic receptor kinase 1	reviewed	Homo sapiens (Human)	689	GeneCards
DYR1B_HUMAN	9149	DYRK1B	Dual specificity tyrosine-phosphorylation-regulated kinase 1B	reviewed	Homo sapiens (Human)	629	GeneCards
GNAQ_HUMAN	2776	GNAQ	Guanine nucleotide-binding protein G	reviewed	Homo sapiens (Human)	359	GeneCards
TSC2_HUMAN	7249	TSC2	Tuberin	reviewed	Homo sapiens (Human)	1807	GeneCards
ELA_HUMAN	100506013	APELA	Apelin receptor early endogenous ligand	reviewed	Homo sapiens (Human)	54	GeneCards
EGF_HUMAN	1950	EGF	Pro-epidermal growth factor	reviewed	Homo sapiens (Human)	1207	GeneCards
NEU2_HUMAN	551	AVP	Vasopressin-neurophysin 2-copeptin	reviewed	Homo sapiens (Human)	164	GeneCards
IL1A_HUMAN	3552	IL1A	Interleukin-1 alpha	reviewed	Homo sapiens (Human)	271	GeneCards
TBX5_HUMAN	6910	TBX5	T-box transcription factor TBX5	reviewed	Homo sapiens (Human)	518	GeneCards
NOTC3_HUMAN	4854	NOTCH3	Neurogenic locus notch homolog protein 3	reviewed	Homo sapiens (Human)	2321	GeneCards
CY24B_HUMAN	1536	CYBB	Cytochrome b-245 heavy chain	reviewed	Homo sapiens (Human)	570	GeneCards
APOC3_HUMAN	345	APOC3	Apolipoprotein C-III	reviewed	Homo sapiens (Human)	99	GeneCards
GGT1_HUMAN	2678	GGT1	Glutathione hydrolase 1 proenzyme	reviewed	Homo sapiens (Human)	569	GeneCards
MRP6_HUMAN	368	ABCC6	ATP-binding cassette sub-family C member 6	reviewed	Homo sapiens (Human)	1503	GeneCards
PTHB1_HUMAN	27241	BBS9	Protein PTHB1	reviewed	Homo sapiens (Human)	887	GeneCards
TF7L2_HUMAN	6934	TCF7L2	Transcription factor 7-like 2	reviewed	Homo sapiens (Human)	619	GeneCards
SIR1_HUMAN	23411	SIRT1	NAD-dependent protein deacetylase sirtuin-1	reviewed	Homo sapiens (Human)	747	GeneCards
AIP_HUMAN	9049	AIP	AH receptor-interacting protein	reviewed	Homo sapiens (Human)	330	GeneCards
ARMC5_HUMAN	79798	ARMC5	Armadillo repeat-containing protein 5	reviewed	Homo sapiens (Human)	935	GeneCards
ABCA1_HUMAN	19	ABCA1	Phospholipid-transporting ATPase ABCA1	reviewed	Homo sapiens (Human)	2261	GeneCards
RENR_HUMAN	10159	ATP6AP2	Renin receptor	reviewed	Homo sapiens (Human)	350	GeneCards
DLL4_HUMAN	54567	DLL4	Delta-like protein 4	reviewed	Homo sapiens (Human)	685	GeneCards
CD40L_HUMAN	959	CD40LG	CD40 ligand	reviewed	Homo sapiens (Human)	261	GeneCards
IL4_HUMAN	3565	IL4	Interleukin-4	reviewed	Homo sapiens (Human)	153	GeneCards
CDN2B_HUMAN	1030	CDKN2B	Cyclin-dependent kinase 4 inhibitor B	reviewed	Homo sapiens (Human)	138	GeneCards
PAPP1_HUMAN	5069	PAPPA	Pappalysin-1	reviewed	Homo sapiens (Human)	1627	GeneCards
C560_HUMAN	6391	SDHC	Succinate dehydrogenase cytochrome b560 subunit, mitochondrial	reviewed	Homo sapiens (Human)	169	GeneCards
SUH_HUMAN	3516	RBPJ	Recombining binding protein suppressor of hairless	reviewed	Homo sapiens (Human)	500	GeneCards
FLNA_HUMAN	2316	FLNA	Filamin-A	reviewed	Homo sapiens (Human)	2647	GeneCards
KIF1B_HUMAN	23095	KIF1B	Kinesin-like protein KIF1B	reviewed	Homo sapiens (Human)	1816	GeneCards
SDHA_HUMAN	6389	SDHA	Succinate dehydrogenase [ubiquinone] flavoprotein subunit, mitochondrial	reviewed	Homo sapiens (Human)	664	GeneCards
TPO_HUMAN	7066	THPO	Thrombopoietin	reviewed	Homo sapiens (Human)	353	GeneCards
NEU1_HUMAN	5020	OXT	Oxytocin-neurophysin 1	reviewed	Homo sapiens (Human)	125	GeneCards
MUC1_HUMAN	4582	MUC1	Mucin-1	reviewed	Homo sapiens (Human)	1255	GeneCards
BDNF_HUMAN	627	BDNF	Brain-derived neurotrophic factor	reviewed	Homo sapiens (Human)	247	GeneCards
CO1A1_HUMAN	1277	COL1A1	Collagen alpha-1	reviewed	Homo sapiens (Human)	1464	GeneCards
CTLA4_HUMAN	1493	CTLA4	Cytotoxic T-lymphocyte protein 4	reviewed	Homo sapiens (Human)	223	GeneCards
ITAM_HUMAN	3684	ITGAM	Integrin alpha-M	reviewed	Homo sapiens (Human)	1152	GeneCards
BBS1_HUMAN	582	BBS1	Bardet-Biedl syndrome 1 protein	reviewed	Homo sapiens (Human)	593	GeneCards
BBS2_HUMAN	583	BBS2	Bardet-Biedl syndrome 2 protein	reviewed	Homo sapiens (Human)	721	GeneCards
SL9A3_HUMAN	6550	SLC9A3	Sodium/hydrogen exchanger 3	reviewed	Homo sapiens (Human)	834	GeneCards
DDAH1_HUMAN	23576	DDAH1	N	reviewed	Homo sapiens (Human)	285	GeneCards
FOS_HUMAN	2353	FOS	Protein c-Fos	reviewed	Homo sapiens (Human)	380	GeneCards
CASP3_HUMAN	836	CASP3	Caspase-3	reviewed	Homo sapiens (Human)	277	GeneCards
CCL5_HUMAN	6352	CCL5	C-C motif chemokine 5	reviewed	Homo sapiens (Human)	91	GeneCards
IRS2_HUMAN	8660	IRS2	Insulin receptor substrate 2	reviewed	Homo sapiens (Human)	1338	GeneCards
MLXPL_HUMAN	51085	MLXIPL	Carbohydrate-responsive element-binding protein	reviewed	Homo sapiens (Human)	852	GeneCards
CP21A_HUMAN	1589	CYP21A2	Steroid 21-hydroxylase	reviewed	Homo sapiens (Human)	494	GeneCards
CAH2_HUMAN	760	CA2	Carbonic anhydrase 2	reviewed	Homo sapiens (Human)	260	GeneCards
TM127_HUMAN	55654	TMEM127	Transmembrane protein 127	reviewed	Homo sapiens (Human)	238	GeneCards
IF172_HUMAN	26160	IFT172	Intraflagellar transport protein 172 homolog	reviewed	Homo sapiens (Human)	1749	GeneCards
DZI1L_HUMAN	199221	DZIP1L	Cilium assembly protein DZIP1L	reviewed	Homo sapiens (Human)	767	GeneCards
AACT_HUMAN	12	SERPINA3	Alpha-1-antichymotrypsin	reviewed	Homo sapiens (Human)	423	GeneCards
HNF1A_HUMAN	6927	HNF1A	Hepatocyte nuclear factor 1-alpha	reviewed	Homo sapiens (Human)	631	GeneCards
BBS10_HUMAN	79738	BBS10	Bardet-Biedl syndrome 10 protein	reviewed	Homo sapiens (Human)	723	GeneCards
UCP2_HUMAN	7351	UCP2	Mitochondrial uncoupling protein 2	reviewed	Homo sapiens (Human)	309	GeneCards
FUMH_HUMAN	2271	FH	Fumarate hydratase, mitochondrial	reviewed	Homo sapiens (Human)	510	GeneCards
TET2_HUMAN	54790	TET2	Methylcytosine dioxygenase TET2	reviewed	Homo sapiens (Human)	2002	GeneCards
UBP8_HUMAN	9101	USP8	Ubiquitin carboxyl-terminal hydrolase 8	reviewed	Homo sapiens (Human)	1118	GeneCards
CP1B1_HUMAN	1545	CYP1B1	Cytochrome P450 1B1	reviewed	Homo sapiens (Human)	543	GeneCards
V2R_HUMAN	554	AVPR2	Vasopressin V2 receptor	reviewed	Homo sapiens (Human)	371	GeneCards
TGFR1_HUMAN	7046	TGFBR1	TGF-beta receptor type-1	reviewed	Homo sapiens (Human)	503	GeneCards
KCNQ1_HUMAN	3784	KCNQ1	Potassium voltage-gated channel subfamily KQT member 1	reviewed	Homo sapiens (Human)	676	GeneCards
MKS1_HUMAN	54903	MKS1	Tectonic-like complex member MKS1	reviewed	Homo sapiens (Human)	559	GeneCards
IL13_HUMAN	3596	IL13	Interleukin-13	reviewed	Homo sapiens (Human)	146	GeneCards
BCL2_HUMAN	596	BCL2	Apoptosis regulator Bcl-2	reviewed	Homo sapiens (Human)	239	GeneCards
CXL10_HUMAN	3627	CXCL10	C-X-C motif chemokine 10	reviewed	Homo sapiens (Human)	98	GeneCards
DPP4_HUMAN	1803	DPP4	Dipeptidyl peptidase 4	reviewed	Homo sapiens (Human)	766	GeneCards;Drug Bank
PSPB_HUMAN	6439	SFTPB	Pulmonary surfactant-associated protein B	reviewed	Homo sapiens (Human)	381	GeneCards
PAQR1_HUMAN	51094	ADIPOR1	Adiponectin receptor protein 1	reviewed	Homo sapiens (Human)	375	GeneCards
NPHP1_HUMAN	4867	NPHP1	Nephrocystin-1	reviewed	Homo sapiens (Human)	732	GeneCards
LRP5_HUMAN	4041	LRP5	Low-density lipoprotein receptor-related protein 5	reviewed	Homo sapiens (Human)	1615	GeneCards
LCAP_HUMAN	4012	LNPEP	Leucyl-cystinyl aminopeptidase	reviewed	Homo sapiens (Human)	1025	GeneCards
SDCG8_HUMAN	10806	SDCCAG8	Serologically defined colon cancer antigen 8	reviewed	Homo sapiens (Human)	713	GeneCards
LCAT_HUMAN	3931	LCAT	Phosphatidylcholine-sterol acyltransferase	reviewed	Homo sapiens (Human)	440	GeneCards
NOTC2_HUMAN	4853	NOTCH2	Neurogenic locus notch homolog protein 2	reviewed	Homo sapiens (Human)	2471	GeneCards
ICAL_HUMAN	831	CAST	Calpastatin	reviewed	Homo sapiens (Human)	708	GeneCards
MGP_HUMAN	4256	MGP	Matrix Gla protein	reviewed	Homo sapiens (Human)	103	GeneCards
IRF5_HUMAN	3663	IRF5	Interferon regulatory factor 5	reviewed	Homo sapiens (Human)	498	GeneCards
MEF2A_HUMAN	4205	MEF2A	Myocyte-specific enhancer factor 2A	reviewed	Homo sapiens (Human)	507	GeneCards
APOH_HUMAN	350	APOH	Beta-2-glycoprotein 1	reviewed	Homo sapiens (Human)	345	GeneCards
ABCC9_HUMAN	10060	ABCC9	ATP-binding cassette sub-family C member 9	reviewed	Homo sapiens (Human)	1549	GeneCards
TA2R_HUMAN	6915	TBXA2R	Thromboxane A2 receptor	reviewed	Homo sapiens (Human)	343	GeneCards
RYR2_HUMAN	6262	RYR2	Ryanodine receptor 2	reviewed	Homo sapiens (Human)	4967	GeneCards
BBS4_HUMAN	585	BBS4	Bardet-Biedl syndrome 4 protein	reviewed	Homo sapiens (Human)	519	GeneCards
CCL3_HUMAN	6348	CCL3	C-C motif chemokine 3	reviewed	Homo sapiens (Human)	92	GeneCards
NEUT_HUMAN	4922	NTS	Neurotensin/neuromedin N [Cleaved into: Large neuromedin N	reviewed	Homo sapiens (Human)	170	GeneCards
DOCK6_HUMAN	57572	DOCK6	Dedicator of cytokinesis protein 6	reviewed	Homo sapiens (Human)	2047	GeneCards
FABP4_HUMAN	2167	FABP4	Fatty acid-binding protein, adipocyte	reviewed	Homo sapiens (Human)	132	GeneCards
COX5A_HUMAN	9377	COX5A	Cytochrome c oxidase subunit 5A, mitochondrial	reviewed	Homo sapiens (Human)	150	GeneCards
LIMK1_HUMAN	3984	LIMK1	LIM domain kinase 1	reviewed	Homo sapiens (Human)	647	GeneCards
AQP2_HUMAN	359	AQP2	Aquaporin-2	reviewed	Homo sapiens (Human)	271	GeneCards
C2D2A_HUMAN	57545	CC2D2A	Coiled-coil and C2 domain-containing protein 2A	reviewed	Homo sapiens (Human)	1620	GeneCards
CALR_HUMAN	811	CALR	Calreticulin	reviewed	Homo sapiens (Human)	417	GeneCards
ESR2_HUMAN	2100	ESR2	Estrogen receptor beta	reviewed	Homo sapiens (Human)	530	GeneCards
GANAB_HUMAN	23193	GANAB	Neutral alpha-glucosidase AB	reviewed	Homo sapiens (Human)	944	GeneCards
M2OM_HUMAN	8402	SLC25A11	Mitochondrial 2-oxoglutarate/malate carrier protein	reviewed	Homo sapiens (Human)	314	GeneCards
STAT1_HUMAN	6772	STAT1	Signal transducer and activator of transcription 1-alpha/beta	reviewed	Homo sapiens (Human)	750	GeneCards
ELP1_HUMAN	8518	ELP1	Elongator complex protein 1	reviewed	Homo sapiens (Human)	1332	GeneCards
MDM2_HUMAN	4193	MDM2	E3 ubiquitin-protein ligase Mdm2	reviewed	Homo sapiens (Human)	491	GeneCards
CFTR_HUMAN	1080	CFTR	Cystic fibrosis transmembrane conductance regulator	reviewed	Homo sapiens (Human)	1480	GeneCards
HS71A_HUMAN	3303	HSPA1A	Heat shock 70 kDa protein 1A	reviewed	Homo sapiens (Human)	641	GeneCards
ST1A3_HUMAN	6818	SULT1A3	Sulfotransferase 1A3	reviewed	Homo sapiens (Human)	295	GeneCards
GSHR_HUMAN	2936	GSR	Glutathione reductase, mitochondrial	reviewed	Homo sapiens (Human)	522	GeneCards
GTD2A_HUMAN	84163	GTF2IRD2	General transcription factor II-I repeat domain-containing protein 2A	reviewed	Homo sapiens (Human)	949	GeneCards
ESM1_HUMAN	11082	ESM1	Endothelial cell-specific molecule 1	reviewed	Homo sapiens (Human)	184	GeneCards
DNM3A_HUMAN	1788	DNMT3A	DNA	reviewed	Homo sapiens (Human)	912	GeneCards
G6PC1_HUMAN	2538	G6PC1	Glucose-6-phosphatase catalytic subunit 1	reviewed	Homo sapiens (Human)	357	GeneCards
CD4_HUMAN	920	CD4	T-cell surface glycoprotein CD4	reviewed	Homo sapiens (Human)	458	GeneCards
PGH1_HUMAN	5742	PTGS1	Prostaglandin G/H synthase 1	reviewed	Homo sapiens (Human)	599	GeneCards
CITE2_HUMAN	10370	CITED2	Cbp/p300-interacting transactivator 2	reviewed	Homo sapiens (Human)	270	GeneCards
MTP_HUMAN	4547	MTTP	Microsomal triglyceride transfer protein large subunit	reviewed	Homo sapiens (Human)	894	GeneCards
NF2L2_HUMAN	4780	NFE2L2	Nuclear factor erythroid 2-related factor 2	reviewed	Homo sapiens (Human)	605	GeneCards
P3C2A_HUMAN	5286	PIK3C2A	Phosphatidylinositol 4-phosphate 3-kinase C2 domain-containing subunit alpha	reviewed	Homo sapiens (Human)	1686	GeneCards
ADA2_HUMAN	51816	ADA2	Adenosine deaminase 2	reviewed	Homo sapiens (Human)	511	GeneCards
MYPT1_HUMAN	4659	PPP1R12A	Protein phosphatase 1 regulatory subunit 12A	reviewed	Homo sapiens (Human)	1030	GeneCards
MYH11_HUMAN	4629	MYH11	Myosin-11	reviewed	Homo sapiens (Human)	1972	GeneCards
BBIP1_HUMAN	92482	BBIP1	BBSome-interacting protein 1	reviewed	Homo sapiens (Human)	92	GeneCards
TPOR_HUMAN	4352	MPL	Thrombopoietin receptor	reviewed	Homo sapiens (Human)	635	GeneCards
LTBP2_HUMAN	4053	LTBP2	Latent-transforming growth factor beta-binding protein 2	reviewed	Homo sapiens (Human)	1821	GeneCards
AKT2_HUMAN	208	AKT2	RAC-beta serine/threonine-protein kinase	reviewed	Homo sapiens (Human)	481	GeneCards
NOD2_HUMAN	64127	NOD2	Nucleotide-binding oligomerization domain-containing protein 2	reviewed	Homo sapiens (Human)	1040	GeneCards
SMAD1_HUMAN	4086	SMAD1	Mothers against decapentaplegic homolog 1	reviewed	Homo sapiens (Human)	465	GeneCards
CEP19_HUMAN	84984	CEP19	Centrosomal protein of 19 kDa	reviewed	Homo sapiens (Human)	163	GeneCards
A4_HUMAN	351	APP	Amyloid-beta precursor protein	reviewed	Homo sapiens (Human)	770	GeneCards
PTHR_HUMAN	5744	PTHLH	Parathyroid hormone-related protein	reviewed	Homo sapiens (Human)	177	GeneCards
DDC_HUMAN	1644	DDC	Aromatic-L-amino-acid decarboxylase	reviewed	Homo sapiens (Human)	480	GeneCards
NPHP3_HUMAN	27031	NPHP3	Nephrocystin-3	reviewed	Homo sapiens (Human)	1330	GeneCards
TRPV4_HUMAN	59341	TRPV4	Transient receptor potential cation channel subfamily V member 4	reviewed	Homo sapiens (Human)	871	GeneCards
MYCD_HUMAN	93649	MYOCD	Myocardin	reviewed	Homo sapiens (Human)	938	GeneCards
BBS7_HUMAN	55212	BBS7	Bardet-Biedl syndrome 7 protein	reviewed	Homo sapiens (Human)	715	GeneCards
TRPC1_HUMAN	7220	TRPC1	Short transient receptor potential channel 1	reviewed	Homo sapiens (Human)	793	GeneCards
PIGW_HUMAN	284098	PIGW	Phosphatidylinositol-glycan biosynthesis class W protein	reviewed	Homo sapiens (Human)	504	GeneCards
BBS5_HUMAN	129880	BBS5	Bardet-Biedl syndrome 5 protein	reviewed	Homo sapiens (Human)	341	GeneCards
KCNJ8_HUMAN	3764	KCNJ8	ATP-sensitive inward rectifier potassium channel 8	reviewed	Homo sapiens (Human)	424	GeneCards
CO1A2_HUMAN	1278	COL1A2	Collagen alpha-2	reviewed	Homo sapiens (Human)	1366	GeneCards
MKKS_HUMAN	8195	MKKS	Molecular chaperone MKKS	reviewed	Homo sapiens (Human)	570	GeneCards
KAPCA_HUMAN	5566	PRKACA	cAMP-dependent protein kinase catalytic subunit alpha	reviewed	Homo sapiens (Human)	351	GeneCards
CFAB_HUMAN	629	CFB	Complement factor B	reviewed	Homo sapiens (Human)	764	GeneCards
CD34_HUMAN	947	CD34	Hematopoietic progenitor cell antigen CD34	reviewed	Homo sapiens (Human)	385	GeneCards
SRBP1_HUMAN	6720	SREBF1	Sterol regulatory element-binding protein 1	reviewed	Homo sapiens (Human)	1147	GeneCards
IL2_HUMAN	3558	IL2	Interleukin-2	reviewed	Homo sapiens (Human)	153	GeneCards
AT1A4_HUMAN	480	ATP1A4	Sodium/potassium-transporting ATPase subunit alpha-4	reviewed	Homo sapiens (Human)	1029	GeneCards
COQ7_HUMAN	10229	COQ7	5-demethoxyubiquinone hydroxylase, mitochondrial	reviewed	Homo sapiens (Human)	217	GeneCards
NU1M_HUMAN	4535	MT-ND1	NADH-ubiquinone oxidoreductase chain 1	reviewed	Homo sapiens (Human)	318	GeneCards
PAR1_HUMAN	2149	F2R	Proteinase-activated receptor 1	reviewed	Homo sapiens (Human)	425	GeneCards
ACTC_HUMAN	70	ACTC1	Actin, alpha cardiac muscle 1	reviewed	Homo sapiens (Human)	377	GeneCards
ARL6_HUMAN	84100	ARL6	ADP-ribosylation factor-like protein 6	reviewed	Homo sapiens (Human)	186	GeneCards
TAGL_HUMAN	6876	TAGLN	Transgelin	reviewed	Homo sapiens (Human)	201	GeneCards
TKN1_HUMAN	6863	TAC1	Protachykinin-1	reviewed	Homo sapiens (Human)	129	GeneCards
HMGA1_HUMAN	3159	HMGA1	High mobility group protein HMG-I/HMG-Y	reviewed	Homo sapiens (Human)	107	GeneCards
ANM7_HUMAN	54496	PRMT7	Protein arginine N-methyltransferase 7	reviewed	Homo sapiens (Human)	692	GeneCards
PAQR2_HUMAN	79602	ADIPOR2	Adiponectin receptor protein 2	reviewed	Homo sapiens (Human)	386	GeneCards
GTF2I_HUMAN	2969	GTF2I	General transcription factor II-I	reviewed	Homo sapiens (Human)	998	GeneCards
DGKE_HUMAN	8526	DGKE	Diacylglycerol kinase epsilon	reviewed	Homo sapiens (Human)	567	GeneCards
AQP1_HUMAN	358	AQP1	Aquaporin-1	reviewed	Homo sapiens (Human)	269	GeneCards
BOLA3_HUMAN	388962	BOLA3	BolA-like protein 3	reviewed	Homo sapiens (Human)	107	GeneCards
SIR3_HUMAN	23410	SIRT3	NAD-dependent protein deacetylase sirtuin-3, mitochondrial	reviewed	Homo sapiens (Human)	399	GeneCards
CTC1_HUMAN	80169	CTC1	CST complex subunit CTC1	reviewed	Homo sapiens (Human)	1217	GeneCards
CDCA3_HUMAN	83461	CDCA3	Cell division cycle-associated protein 3	reviewed	Homo sapiens (Human)	268	GeneCards
HNF4A_HUMAN	3172	HNF4A	Hepatocyte nuclear factor 4-alpha	reviewed	Homo sapiens (Human)	474	GeneCards
TKNK_HUMAN	6866	TAC3	Tachykinin-3	reviewed	Homo sapiens (Human)	121	GeneCards
MYG_HUMAN	4151	MB	Myoglobin	reviewed	Homo sapiens (Human)	154	GeneCards
CFAI_HUMAN	3426	CFI	Complement factor I	reviewed	Homo sapiens (Human)	583	GeneCards
NGF_HUMAN	4803	NGF	Beta-nerve growth factor	reviewed	Homo sapiens (Human)	241	GeneCards
CYC_HUMAN	54205	CYCS	Cytochrome c	reviewed	Homo sapiens (Human)	105	GeneCards
TRPV1_HUMAN	7442	TRPV1	Transient receptor potential cation channel subfamily V member 1	reviewed	Homo sapiens (Human)	839	GeneCards
ATG9B_HUMAN	285973	ATG9B	Autophagy-related protein 9B	reviewed	Homo sapiens (Human)	924	GeneCards
GTR2_HUMAN	6514	SLC2A2	Solute carrier family 2, facilitated glucose transporter member 2	reviewed	Homo sapiens (Human)	524	GeneCards
BBS12_HUMAN	166379	BBS12	Bardet-Biedl syndrome 12 protein	reviewed	Homo sapiens (Human)	710	GeneCards
RARR2_HUMAN	5919	RARRES2	Retinoic acid receptor responder protein 2	reviewed	Homo sapiens (Human)	163	GeneCards
ADA1D_HUMAN	146	ADRA1D	Alpha-1D adrenergic receptor	reviewed	Homo sapiens (Human)	572	GeneCards
PDE11_HUMAN	50940	PDE11A	Dual 3',5'-cyclic-AMP and -GMP phosphodiesterase 11A	reviewed	Homo sapiens (Human)	933	GeneCards
WNK3_HUMAN	65267	WNK3	Serine/threonine-protein kinase WNK3	reviewed	Homo sapiens (Human)	1800	GeneCards
STX1A_HUMAN	6804	STX1A	Syntaxin-1A	reviewed	Homo sapiens (Human)	288	GeneCards
LZTL1_HUMAN	54585	LZTFL1	Leucine zipper transcription factor-like protein 1	reviewed	Homo sapiens (Human)	299	GeneCards
MTR1B_HUMAN	4544	MTNR1B	Melatonin receptor type 1B	reviewed	Homo sapiens (Human)	362	GeneCards
MDHM_HUMAN	4191	MDH2	Malate dehydrogenase, mitochondrial	reviewed	Homo sapiens (Human)	338	GeneCards
MK03_HUMAN	5595	MAPK3	Mitogen-activated protein kinase 3	reviewed	Homo sapiens (Human)	379	GeneCards
IBP1_HUMAN	3484	IGFBP1	Insulin-like growth factor-binding protein 1	reviewed	Homo sapiens (Human)	259	GeneCards
GTR9_HUMAN	56606	SLC2A9	Solute carrier family 2, facilitated glucose transporter member 9	reviewed	Homo sapiens (Human)	540	GeneCards
LIPS_HUMAN	3991	LIPE	Hormone-sensitive lipase	reviewed	Homo sapiens (Human)	1076	GeneCards
IF4H_HUMAN	7458	EIF4H	Eukaryotic translation initiation factor 4H	reviewed	Homo sapiens (Human)	248	GeneCards
BMP4_HUMAN	652	BMP4	Bone morphogenetic protein 4	reviewed	Homo sapiens (Human)	408	GeneCards
MYH7_HUMAN	4625	MYH7	Myosin-7	reviewed	Homo sapiens (Human)	1935	GeneCards
GTR10_HUMAN	81031	SLC2A10	Solute carrier family 2, facilitated glucose transporter member 10	reviewed	Homo sapiens (Human)	541	GeneCards
IFT27_HUMAN	11020	IFT27	Intraflagellar transport protein 27 homolog	reviewed	Homo sapiens (Human)	186	GeneCards
G6PT1_HUMAN	2542	SLC37A4	Glucose-6-phosphate exchanger SLC37A4	reviewed	Homo sapiens (Human)	429	GeneCards
H2A2A_HUMAN	8337	H2AC18	Histone H2A type 2-A	reviewed	Homo sapiens (Human)	130	GeneCards
IF2B2_HUMAN	10644	IGF2BP2	Insulin-like growth factor 2 mRNA-binding protein 2	reviewed	Homo sapiens (Human)	599	GeneCards
S12A2_HUMAN	6558	SLC12A2	Solute carrier family 12 member 2	reviewed	Homo sapiens (Human)	1212	GeneCards
FETUA_HUMAN	197	AHSG	Alpha-2-HS-glycoprotein	reviewed	Homo sapiens (Human)	367	GeneCards
ALG9_HUMAN	79796	ALG9	Alpha-1,2-mannosyltransferase ALG9	reviewed	Homo sapiens (Human)	611	GeneCards
MED12_HUMAN	9968	MED12	Mediator of RNA polymerase II transcription subunit 12	reviewed	Homo sapiens (Human)	2177	GeneCards
LBX1_HUMAN	10660	LBX1	Transcription factor LBX1	reviewed	Homo sapiens (Human)	281	GeneCards
CADH5_HUMAN	1003	CDH5	Cadherin-5	reviewed	Homo sapiens (Human)	784	GeneCards
PDX1_HUMAN	3651	PDX1	Pancreas/duodenum homeobox protein 1	reviewed	Homo sapiens (Human)	283	GeneCards
SCRB1_HUMAN	949	SCARB1	Scavenger receptor class B member 1	reviewed	Homo sapiens (Human)	552	GeneCards
PPR3A_HUMAN	5506	PPP1R3A	Protein phosphatase 1 regulatory subunit 3A	reviewed	Homo sapiens (Human)	1122	GeneCards
CREB1_HUMAN	1385	CREB1	Cyclic AMP-responsive element-binding protein 1	reviewed	Homo sapiens (Human)	327	GeneCards
TBX20_HUMAN	57057	TBX20	T-box transcription factor TBX20	reviewed	Homo sapiens (Human)	447	GeneCards
ARGI2_HUMAN	384	ARG2	Arginase-2, mitochondrial	reviewed	Homo sapiens (Human)	354	GeneCards
DUOX2_HUMAN	50506	DUOX2	Dual oxidase 2	reviewed	Homo sapiens (Human)	1548	GeneCards
TBCD4_HUMAN	9882	TBC1D4	TBC1 domain family member 4	reviewed	Homo sapiens (Human)	1298	GeneCards
FOG2_HUMAN	23414	ZFPM2	Zinc finger protein ZFPM2	reviewed	Homo sapiens (Human)	1151	GeneCards
CD8A_HUMAN	925	CD8A	T-cell surface glycoprotein CD8 alpha chain	reviewed	Homo sapiens (Human)	235	GeneCards
AGAL_HUMAN	2717	GLA	Alpha-galactosidase A	reviewed	Homo sapiens (Human)	429	GeneCards
HEM3_HUMAN	3145	HMBS	Porphobilinogen deaminase	reviewed	Homo sapiens (Human)	361	GeneCards
G3P_HUMAN	2597	GAPDH	Glyceraldehyde-3-phosphate dehydrogenase	reviewed	Homo sapiens (Human)	335	GeneCards
KPCA_HUMAN	5578	PRKCA	Protein kinase C alpha type	reviewed	Homo sapiens (Human)	672	GeneCards
HEM2_HUMAN	210	ALAD	Delta-aminolevulinic acid dehydratase	reviewed	Homo sapiens (Human)	330	GeneCards
LIPT_HUMAN	51601	LIPT1	Lipoyltransferase 1, mitochondrial	reviewed	Homo sapiens (Human)	373	GeneCards
EOGT_HUMAN	285203	EOGT	EGF domain-specific O-linked N-acetylglucosamine transferase	reviewed	Homo sapiens (Human)	527	GeneCards
ANAG_HUMAN	4669	NAGLU	Alpha-N-acetylglucosaminidase	reviewed	Homo sapiens (Human)	743	GeneCards
GPER1_HUMAN	2852	GPER1	G-protein coupled estrogen receptor 1	reviewed	Homo sapiens (Human)	375	GeneCards
PP13_HUMAN	29124	LGALS13	Galactoside-binding soluble lectin 13	reviewed	Homo sapiens (Human)	139	GeneCards
HIS1_HUMAN	3346	HTN1	Histatin-1	reviewed	Homo sapiens (Human)	57	GeneCards
TTC8_HUMAN	123016	TTC8	Tetratricopeptide repeat protein 8	reviewed	Homo sapiens (Human)	541	GeneCards
AT12A_HUMAN	479	ATP12A	Potassium-transporting ATPase alpha chain 2	reviewed	Homo sapiens (Human)	1039	GeneCards
GLP1R_HUMAN	2740	GLP1R	Glucagon-like peptide 1 receptor	reviewed	Homo sapiens (Human)	463	GeneCards
TRPC5_HUMAN	7224	TRPC5	Short transient receptor potential channel 5	reviewed	Homo sapiens (Human)	973	GeneCards
SDHF2_HUMAN	54949	SDHAF2	Succinate dehydrogenase assembly factor 2, mitochondrial	reviewed	Homo sapiens (Human)	166	GeneCards
ACTB_HUMAN	60	ACTB	Actin, cytoplasmic 1	reviewed	Homo sapiens (Human)	375	GeneCards
TBL2_HUMAN	26608	TBL2	Transducin beta-like protein 2	reviewed	Homo sapiens (Human)	447	GeneCards
CP4AM_HUMAN	284541	CYP4A22	Cytochrome P450 4A22	reviewed	Homo sapiens (Human)	519	GeneCards
RFC2_HUMAN	5982	RFC2	Replication factor C subunit 2	reviewed	Homo sapiens (Human)	354	GeneCards
GT2D1_HUMAN	9569	GTF2IRD1	General transcription factor II-I repeat domain-containing protein 1	reviewed	Homo sapiens (Human)	959	GeneCards
BAZ1B_HUMAN	9031	BAZ1B	Tyrosine-protein kinase BAZ1B	reviewed	Homo sapiens (Human)	1483	GeneCards
CLIP2_HUMAN	7461	CLIP2	CAP-Gly domain-containing linker protein 2	reviewed	Homo sapiens (Human)	1046	GeneCards
TRI32_HUMAN	22954	TRIM32	E3 ubiquitin-protein ligase TRIM32	reviewed	Homo sapiens (Human)	653	GeneCards
XYLT1_HUMAN	64131	XYLT1	Xylosyltransferase 1	reviewed	Homo sapiens (Human)	959	GeneCards
KLK4_HUMAN	9622	KLK4	Kallikrein-4	reviewed	Homo sapiens (Human)	254	GeneCards
ATP4A_HUMAN	495	ATP4A	Potassium-transporting ATPase alpha chain 1	reviewed	Homo sapiens (Human)	1035	GeneCards
COX8A_HUMAN	1351	COX8A	Cytochrome c oxidase subunit 8A, mitochondrial	reviewed	Homo sapiens (Human)	69	GeneCards
ALMS1_HUMAN	7840	ALMS1	Centrosome-associated protein ALMS1	reviewed	Homo sapiens (Human)	4168	GeneCards
PTN11_HUMAN	5781	PTPN11	Tyrosine-protein phosphatase non-receptor type 11	reviewed	Homo sapiens (Human)	593	GeneCards
NSD1_HUMAN	64324	NSD1	Histone-lysine N-methyltransferase, H3 lysine-36 specific	reviewed	Homo sapiens (Human)	2696	GeneCards
FOXO1_HUMAN	2308	FOXO1	Forkhead box protein O1	reviewed	Homo sapiens (Human)	655	GeneCards
DJB11_HUMAN	51726	DNAJB11	DnaJ homolog subfamily B member 11	reviewed	Homo sapiens (Human)	358	GeneCards
BCL7B_HUMAN	9275	BCL7B	B-cell CLL/lymphoma 7 protein family member B	reviewed	Homo sapiens (Human)	202	GeneCards
FOXE3_HUMAN	2301	FOXE3	Forkhead box protein E3	reviewed	Homo sapiens (Human)	319	GeneCards
ATRAP_HUMAN	57085	AGTRAP	Type-1 angiotensin II receptor-associated protein	reviewed	Homo sapiens (Human)	159	GeneCards
MUC5B_HUMAN	727897	MUC5B	Mucin-5B	reviewed	Homo sapiens (Human)	5762	GeneCards
LYAM1_HUMAN	6402	SELL	L-selectin	reviewed	Homo sapiens (Human)	372	GeneCards
MK01_HUMAN	5594	MAPK1	Mitogen-activated protein kinase 1	reviewed	Homo sapiens (Human)	360	GeneCards
BICC1_HUMAN	80114	BICC1	Protein bicaudal C homolog 1	reviewed	Homo sapiens (Human)	974	GeneCards
EPOR_HUMAN	2057	EPOR	Erythropoietin receptor	reviewed	Homo sapiens (Human)	508	GeneCards
BUD23_HUMAN	114049	BUD23	Probable 18S rRNA	reviewed	Homo sapiens (Human)	281	GeneCards
FKBP6_HUMAN	8468	FKBP6	Inactive peptidyl-prolyl cis-trans isomerase FKBP6	reviewed	Homo sapiens (Human)	327	GeneCards
DJC30_HUMAN	84277	DNAJC30	DnaJ homolog subfamily C member 30, mitochondrial	reviewed	Homo sapiens (Human)	226	GeneCards
MET27_HUMAN	155368	METTL27	Methyltransferase-like protein 27	reviewed	Homo sapiens (Human)	245	GeneCards
VP37D_HUMAN	155382	VPS37D	Vacuolar protein sorting-associated protein 37D	reviewed	Homo sapiens (Human)	251	GeneCards
TM270_HUMAN	135886	TMEM270	Transmembrane protein 270	reviewed	Homo sapiens (Human)	265	GeneCards
CF418_HUMAN	157657	CFAP418	Cilia- and flagella-associated protein 418	reviewed	Homo sapiens (Human)	207	GeneCards
SFPA2_HUMAN	729238	SFTPA2	Pulmonary surfactant-associated protein A2	reviewed	Homo sapiens (Human)	248	GeneCards
PPIG_HUMAN	9360	PPIG	Peptidyl-prolyl cis-trans isomerase G	reviewed	Homo sapiens (Human)	754	GeneCards
LYSC_HUMAN	4069	LYZ	Lysozyme C	reviewed	Homo sapiens (Human)	148	GeneCards
PTPRC_HUMAN	5788	PTPRC	Receptor-type tyrosine-protein phosphatase C	reviewed	Homo sapiens (Human)	1306	GeneCards
CXB2_HUMAN	2706	GJB2	Gap junction beta-2 protein	reviewed	Homo sapiens (Human)	226	GeneCards
S4A5_HUMAN	57835	SLC4A5	Electrogenic sodium bicarbonate cotransporter 4	reviewed	Homo sapiens (Human)	1137	GeneCards
ZSC25_HUMAN	221785	ZSCAN25	Zinc finger and SCAN domain-containing protein 25	reviewed	Homo sapiens (Human)	544	GeneCards
ITA2B_HUMAN	3674	ITGA2B	Integrin alpha-IIb	reviewed	Homo sapiens (Human)	1039	GeneCards
ELNE_HUMAN	1991	ELANE	Neutrophil elastase	reviewed	Homo sapiens (Human)	267	GeneCards
NCF2_HUMAN	4688	NCF2	Neutrophil cytosol factor 2	reviewed	Homo sapiens (Human)	526	GeneCards
TENX_HUMAN	7148	TNXB	Tenascin-X	reviewed	Homo sapiens (Human)	4244	GeneCards
FTM_HUMAN	23322	RPGRIP1L	Protein fantom	reviewed	Homo sapiens (Human)	1315	GeneCards
NR1H4_HUMAN	9971	NR1H4	Bile acid receptor	reviewed	Homo sapiens (Human)	486	GeneCards
WFS1_HUMAN	7466	WFS1	Wolframin	reviewed	Homo sapiens (Human)	890	GeneCards
ARRS_HUMAN	6295	SAG	S-arrestin	reviewed	Homo sapiens (Human)	405	GeneCards
MDR3_HUMAN	5244	ABCB4	Phosphatidylcholine translocator ABCB4	reviewed	Homo sapiens (Human)	1286	GeneCards
IL12B_HUMAN	3593	IL12B	Interleukin-12 subunit beta	reviewed	Homo sapiens (Human)	328	GeneCards
AHSP_HUMAN	51327	AHSP	Alpha-hemoglobin-stabilizing protein	reviewed	Homo sapiens (Human)	102	GeneCards
NDF1_HUMAN	4760	NEUROD1	Neurogenic differentiation factor 1	reviewed	Homo sapiens (Human)	356	GeneCards
JIP1_HUMAN	9479	MAPK8IP1	C-Jun-amino-terminal kinase-interacting protein 1	reviewed	Homo sapiens (Human)	711	GeneCards
PAX4_HUMAN	5078	PAX4	Paired box protein Pax-4	reviewed	Homo sapiens (Human)	350	GeneCards
HBG2_HUMAN	3048	HBG2	Hemoglobin subunit gamma-2	reviewed	Homo sapiens (Human)	147	GeneCards
FLNC_HUMAN	2318	FLNC	Filamin-C	reviewed	Homo sapiens (Human)	2725	GeneCards
LMX1B_HUMAN	4010	LMX1B	LIM homeobox transcription factor 1-beta	reviewed	Homo sapiens (Human)	402	GeneCards
K1C18_HUMAN	3875	KRT18	Keratin, type I cytoskeletal 18	reviewed	Homo sapiens (Human)	430	GeneCards
HAVR1_HUMAN	26762	HAVCR1	Hepatitis A virus cellular receptor 1	reviewed	Homo sapiens (Human)	364	GeneCards
IBP3_HUMAN	3486	IGFBP3	Insulin-like growth factor-binding protein 3	reviewed	Homo sapiens (Human)	291	GeneCards
CASP1_HUMAN	834	CASP1	Caspase-1	reviewed	Homo sapiens (Human)	404	GeneCards
IDUA_HUMAN	3425	IDUA	Alpha-L-iduronidase	reviewed	Homo sapiens (Human)	653	GeneCards
HTRA1_HUMAN	5654	HTRA1	Serine protease HTRA1	reviewed	Homo sapiens (Human)	480	GeneCards
SHOC2_HUMAN	8036	SHOC2	Leucine-rich repeat protein SHOC-2	reviewed	Homo sapiens (Human)	582	GeneCards
INSL6_HUMAN	11172	INSL6	Insulin-like peptide INSL6	reviewed	Homo sapiens (Human)	213	GeneCards
CDN1A_HUMAN	1026	CDKN1A	Cyclin-dependent kinase inhibitor 1	reviewed	Homo sapiens (Human)	164	GeneCards
BMP7_HUMAN	655	BMP7	Bone morphogenetic protein 7	reviewed	Homo sapiens (Human)	431	GeneCards
GPDM_HUMAN	2820	GPD2	Glycerol-3-phosphate dehydrogenase, mitochondrial	reviewed	Homo sapiens (Human)	727	GeneCards
A1AT_HUMAN	5265	SERPINA1	Alpha-1-antitrypsin	reviewed	Homo sapiens (Human)	418	GeneCards
MGA_HUMAN	8972	MGAM	Maltase-glucoamylase	reviewed	Homo sapiens (Human)	2753	GeneCards
NFAT5_HUMAN	10725	NFAT5	Nuclear factor of activated T-cells 5	reviewed	Homo sapiens (Human)	1531	GeneCards
ADA17_HUMAN	6868	ADAM17	Disintegrin and metalloproteinase domain-containing protein 17	reviewed	Homo sapiens (Human)	824	GeneCards
CIDEC_HUMAN	63924	CIDEC	Cell death activator CIDE-3	reviewed	Homo sapiens (Human)	238	GeneCards
SMAL1_HUMAN	50485	SMARCAL1	SWI/SNF-related matrix-associated actin-dependent regulator of chromatin subfamily A-like protein 1	reviewed	Homo sapiens (Human)	954	GeneCards
PDE8B_HUMAN	8622	PDE8B	High affinity cAMP-specific and IBMX-insensitive 3',5'-cyclic phosphodiesterase 8B	reviewed	Homo sapiens (Human)	885	GeneCards
IFT74_HUMAN	80173	IFT74	Intraflagellar transport protein 74 homolog	reviewed	Homo sapiens (Human)	600	GeneCards
GCH1_HUMAN	2643	GCH1	GTP cyclohydrolase 1	reviewed	Homo sapiens (Human)	250	GeneCards
INP5E_HUMAN	56623	INPP5E	Phosphatidylinositol polyphosphate 5-phosphatase type IV	reviewed	Homo sapiens (Human)	644	GeneCards
SUIS_HUMAN	6476	SI	Sucrase-isomaltase, intestinal [Cleaved into: Sucrase	reviewed	Homo sapiens (Human)	1827	GeneCards
CDN1C_HUMAN	1028	CDKN1C	Cyclin-dependent kinase inhibitor 1C	reviewed	Homo sapiens (Human)	316	GeneCards
PPOX_HUMAN	5498	PPOX	Protoporphyrinogen oxidase	reviewed	Homo sapiens (Human)	477	GeneCards
DYHC2_HUMAN	79659	DYNC2H1	Cytoplasmic dynein 2 heavy chain 1	reviewed	Homo sapiens (Human)	4307	GeneCards
CD68_HUMAN	968	CD68	Macrosialin	reviewed	Homo sapiens (Human)	354	GeneCards
ZNT8_HUMAN	169026	SLC30A8	Zinc transporter 8	reviewed	Homo sapiens (Human)	369	GeneCards
WRN_HUMAN	7486	WRN	Bifunctional 3'-5' exonuclease/ATP-dependent helicase WRN	reviewed	Homo sapiens (Human)	1432	GeneCards
CO4A1_HUMAN	1282	COL4A1	Collagen alpha-1	reviewed	Homo sapiens (Human)	1669	GeneCards
FA13A_HUMAN	10144	FAM13A	Protein FAM13A	reviewed	Homo sapiens (Human)	1023	GeneCards
ABCBB_HUMAN	8647	ABCB11	Bile salt export pump	reviewed	Homo sapiens (Human)	1321	GeneCards;Drug Bank
DUOX1_HUMAN	53905	DUOX1	Dual oxidase 1	reviewed	Homo sapiens (Human)	1551	GeneCards
SC5A2_HUMAN	6524	SLC5A2	Sodium/glucose cotransporter 2	reviewed	Homo sapiens (Human)	672	GeneCards
FHR5_HUMAN	81494	CFHR5	Complement factor H-related protein 5	reviewed	Homo sapiens (Human)	569	GeneCards
FACE1_HUMAN	10269	ZMPSTE24	CAAX prenyl protease 1 homolog	reviewed	Homo sapiens (Human)	475	GeneCards
CSF2_HUMAN	1437	CSF2	Granulocyte-macrophage colony-stimulating factor	reviewed	Homo sapiens (Human)	144	GeneCards
ATPA_HUMAN	498	ATP5F1A	ATP synthase subunit alpha, mitochondrial	reviewed	Homo sapiens (Human)	553	GeneCards
HYDIN_HUMAN	54768	HYDIN	Hydrocephalus-inducing protein homolog	reviewed	Homo sapiens (Human)	5121	GeneCards
CC28B_HUMAN	79140	CCDC28B	Coiled-coil domain-containing protein 28B	reviewed	Homo sapiens (Human)	200	GeneCards
CDN1B_HUMAN	1027	CDKN1B	Cyclin-dependent kinase inhibitor 1B	reviewed	Homo sapiens (Human)	198	GeneCards
PGBM_HUMAN	3339	HSPG2	Basement membrane-specific heparan sulfate proteoglycan core protein	reviewed	Homo sapiens (Human)	4391	GeneCards
P2Y12_HUMAN	64805	P2RY12	P2Y purinoceptor 12	reviewed	Homo sapiens (Human)	342	GeneCards
MLX_HUMAN	6945	MLX	Max-like protein X	reviewed	Homo sapiens (Human)	298	GeneCards
PAX2_HUMAN	5076	PAX2	Paired box protein Pax-2	reviewed	Homo sapiens (Human)	417	GeneCards
JAG1_HUMAN	182	JAG1	Protein jagged-1	reviewed	Homo sapiens (Human)	1218	GeneCards
THSD1_HUMAN	55901	THSD1	Thrombospondin type-1 domain-containing protein 1	reviewed	Homo sapiens (Human)	852	GeneCards
CAD23_HUMAN	64072	CDH23	Cadherin-23	reviewed	Homo sapiens (Human)	3354	GeneCards
IF140_HUMAN	9742	IFT140	Intraflagellar transport protein 140 homolog	reviewed	Homo sapiens (Human)	1462	GeneCards
MAF_HUMAN	4094	MAF	Transcription factor Maf	reviewed	Homo sapiens (Human)	373	GeneCards
FIG4_HUMAN	9896	FIG4	Polyphosphoinositide phosphatase	reviewed	Homo sapiens (Human)	907	GeneCards
DESP_HUMAN	1832	DSP	Desmoplakin	reviewed	Homo sapiens (Human)	2871	GeneCards
ANXA5_HUMAN	308	ANXA5	Annexin A5	reviewed	Homo sapiens (Human)	320	GeneCards
FRITZ_HUMAN	51057	WDPCP	WD repeat-containing and planar cell polarity effector protein fritz homolog	reviewed	Homo sapiens (Human)	746	GeneCards
PA21B_HUMAN	5319	PLA2G1B	Phospholipase A2	reviewed	Homo sapiens (Human)	148	GeneCards
CYS1_HUMAN	192668	CYS1	Cystin-1	reviewed	Homo sapiens (Human)	158	GeneCards
WT1_HUMAN	7490	WT1	Wilms tumor protein	reviewed	Homo sapiens (Human)	449	GeneCards
FMR1_HUMAN	2332	FMR1	Fragile X messenger ribonucleoprotein 1	reviewed	Homo sapiens (Human)	632	GeneCards
TSP1_HUMAN	7057	THBS1	Thrombospondin-1	reviewed	Homo sapiens (Human)	1170	GeneCards
PTEN_HUMAN	5728	PTEN	Phosphatidylinositol 3,4,5-trisphosphate 3-phosphatase and dual-specificity protein phosphatase PTEN	reviewed	Homo sapiens (Human)	403	GeneCards
COMD5_HUMAN	28991	COMMD5	COMM domain-containing protein 5	reviewed	Homo sapiens (Human)	224	GeneCards
ODO2_HUMAN	1743	DLST	Dihydrolipoyllysine-residue succinyltransferase component of 2-oxoglutarate dehydrogenase complex, mitochondrial	reviewed	Homo sapiens (Human)	453	GeneCards
KCNJ2_HUMAN	3759	KCNJ2	Inward rectifier potassium channel 2	reviewed	Homo sapiens (Human)	427	GeneCards
AL7A1_HUMAN	501	ALDH7A1	Alpha-aminoadipic semialdehyde dehydrogenase	reviewed	Homo sapiens (Human)	539	GeneCards
OGA_HUMAN	10724	OGA	Protein O-GlcNAcase	reviewed	Homo sapiens (Human)	916	GeneCards
HXD13_HUMAN	3239	HOXD13	Homeobox protein Hox-D13	reviewed	Homo sapiens (Human)	343	GeneCards
INVS_HUMAN	27130	INVS	Inversin	reviewed	Homo sapiens (Human)	1065	GeneCards
TMM70_HUMAN	54968	TMEM70	Transmembrane protein 70, mitochondrial	reviewed	Homo sapiens (Human)	260	GeneCards
FETA_HUMAN	174	AFP	Alpha-fetoprotein	reviewed	Homo sapiens (Human)	609	GeneCards
MTRR_HUMAN	4552	MTRR	Methionine synthase reductase	reviewed	Homo sapiens (Human)	698	GeneCards
BMP10_HUMAN	27302	BMP10	Bone morphogenetic protein 10	reviewed	Homo sapiens (Human)	424	GeneCards
CTNS_HUMAN	1497	CTNS	Cystinosin	reviewed	Homo sapiens (Human)	367	GeneCards
HEY2_HUMAN	23493	HEY2	Hairy/enhancer-of-split related with YRPW motif protein 2	reviewed	Homo sapiens (Human)	337	GeneCards
RASK_HUMAN	3845	KRAS	GTPase KRas	reviewed	Homo sapiens (Human)	189	GeneCards
CO4A3_HUMAN	1285	COL4A3	Collagen alpha-3	reviewed	Homo sapiens (Human)	1670	GeneCards
FGFR2_HUMAN	2263	FGFR2	Fibroblast growth factor receptor 2	reviewed	Homo sapiens (Human)	821	GeneCards
TLL1_HUMAN	7092	TLL1	Tolloid-like protein 1	reviewed	Homo sapiens (Human)	1013	GeneCards
SC5A4_HUMAN	6527	SLC5A4	Solute carrier family 5 member 4	reviewed	Homo sapiens (Human)	659	GeneCards
CDN2C_HUMAN	1031	CDKN2C	Cyclin-dependent kinase 4 inhibitor C	reviewed	Homo sapiens (Human)	168	GeneCards
MK08_HUMAN	5599	MAPK8	Mitogen-activated protein kinase 8	reviewed	Homo sapiens (Human)	427	GeneCards
NU5M_HUMAN	4540	MT-ND5	NADH-ubiquinone oxidoreductase chain 5	reviewed	Homo sapiens (Human)	603	GeneCards
TNF11_HUMAN	8600	TNFSF11	Tumor necrosis factor ligand superfamily member 11	reviewed	Homo sapiens (Human)	317	GeneCards
FGFR3_HUMAN	2261	FGFR3	Fibroblast growth factor receptor 3	reviewed	Homo sapiens (Human)	806	GeneCards
SFTA3_HUMAN	253970	SFTA3	Surfactant-associated protein 3	reviewed	Homo sapiens (Human)	94	GeneCards
BSCL2_HUMAN	26580	BSCL2	Seipin	reviewed	Homo sapiens (Human)	398	GeneCards
EAA5_HUMAN	6512	SLC1A7	Excitatory amino acid transporter 5	reviewed	Homo sapiens (Human)	560	GeneCards
ITF2_HUMAN	6925	TCF4	Transcription factor 4	reviewed	Homo sapiens (Human)	667	GeneCards
DYLT1_HUMAN	6993	DYNLT1	Dynein light chain Tctex-type 1	reviewed	Homo sapiens (Human)	113	GeneCards
GFAP_HUMAN	2670	GFAP	Glial fibrillary acidic protein	reviewed	Homo sapiens (Human)	432	GeneCards
TMPS2_HUMAN	7113	TMPRSS2	Transmembrane protease serine 2	reviewed	Homo sapiens (Human)	492	GeneCards
K2C8_HUMAN	3856	KRT8	Keratin, type II cytoskeletal 8	reviewed	Homo sapiens (Human)	483	GeneCards
VAC14_HUMAN	55697	VAC14	Protein VAC14 homolog	reviewed	Homo sapiens (Human)	782	GeneCards
AAKG2_HUMAN	51422	PRKAG2	5'-AMP-activated protein kinase subunit gamma-2	reviewed	Homo sapiens (Human)	569	GeneCards
CASK_HUMAN	1448	CSN3	Kappa-casein	reviewed	Homo sapiens (Human)	182	GeneCards
HIS3_HUMAN	3347	HTN3	Histatin-3	reviewed	Homo sapiens (Human)	51	GeneCards
GLGB_HUMAN	2632	GBE1	1,4-alpha-glucan-branching enzyme	reviewed	Homo sapiens (Human)	702	GeneCards
OFD1_HUMAN	8481	OFD1	Centriole and centriolar satellite protein OFD1	reviewed	Homo sapiens (Human)	1012	GeneCards
ANDR_HUMAN	367	AR	Androgen receptor	reviewed	Homo sapiens (Human)	920	GeneCards
TLR3_HUMAN	7098	TLR3	Toll-like receptor 3	reviewed	Homo sapiens (Human)	904	GeneCards
WDR19_HUMAN	57728	WDR19	WD repeat-containing protein 19	reviewed	Homo sapiens (Human)	1342	GeneCards
COX2_HUMAN	4513	MT-CO2	Cytochrome c oxidase subunit 2	reviewed	Homo sapiens (Human)	227	GeneCards
CCND1_HUMAN	595	CCND1	G1/S-specific cyclin-D1	reviewed	Homo sapiens (Human)	295	GeneCards
SMAD6_HUMAN	4091	SMAD6	Mothers against decapentaplegic homolog 6	reviewed	Homo sapiens (Human)	496	GeneCards
BRAF_HUMAN	673	BRAF	Serine/threonine-protein kinase B-raf	reviewed	Homo sapiens (Human)	766	GeneCards
TMCO1_HUMAN	54499	TMCO1	Calcium load-activated calcium channel	reviewed	Homo sapiens (Human)	239	GeneCards
CPT2_HUMAN	1376	CPT2	Carnitine O-palmitoyltransferase 2, mitochondrial	reviewed	Homo sapiens (Human)	658	GeneCards
MFAP5_HUMAN	8076	MFAP5	Microfibrillar-associated protein 5	reviewed	Homo sapiens (Human)	173	GeneCards
PDE4A_HUMAN	5141	PDE4A	cAMP-specific 3',5'-cyclic phosphodiesterase 4A	reviewed	Homo sapiens (Human)	886	GeneCards
LYAG_HUMAN	2548	GAA	Lysosomal alpha-glucosidase	reviewed	Homo sapiens (Human)	952	GeneCards
LRIG2_HUMAN	9860	LRIG2	Leucine-rich repeats and immunoglobulin-like domains protein 2	reviewed	Homo sapiens (Human)	1065	GeneCards
FOXM1_HUMAN	2305	FOXM1	Forkhead box protein M1	reviewed	Homo sapiens (Human)	763	GeneCards
SCAPE_HUMAN	49855	SCAPER	S phase cyclin A-associated protein in the endoplasmic reticulum	reviewed	Homo sapiens (Human)	1400	GeneCards
CYB5_HUMAN	1528	CYB5A	Cytochrome b5	reviewed	Homo sapiens (Human)	134	GeneCards
5HT1B_HUMAN	3351	HTR1B	5-hydroxytryptamine receptor 1B	reviewed	Homo sapiens (Human)	390	GeneCards
HYEP_HUMAN	2052	EPHX1	Epoxide hydrolase 1	reviewed	Homo sapiens (Human)	455	GeneCards
IL6RB_HUMAN	3572	IL6ST	Interleukin-6 receptor subunit beta	reviewed	Homo sapiens (Human)	918	GeneCards
CERU_HUMAN	1356	CP	Ceruloplasmin	reviewed	Homo sapiens (Human)	1065	GeneCards
NFIX_HUMAN	4784	NFIX	Nuclear factor 1 X-type	reviewed	Homo sapiens (Human)	502	GeneCards
CD63_HUMAN	967	CD63	CD63 antigen	reviewed	Homo sapiens (Human)	238	GeneCards
TGBR3_HUMAN	7049	TGFBR3	Transforming growth factor beta receptor type 3	reviewed	Homo sapiens (Human)	851	GeneCards
NPHP4_HUMAN	261734	NPHP4	Nephrocystin-4	reviewed	Homo sapiens (Human)	1426	GeneCards
ANO1_HUMAN	55107	ANO1	Anoctamin-1	reviewed	Homo sapiens (Human)	986	GeneCards
CDN2A_HUMAN	1029	CDKN2A	Cyclin-dependent kinase inhibitor 2A	reviewed	Homo sapiens (Human)	156	GeneCards
HGFL_HUMAN	4485	MST1	Hepatocyte growth factor-like protein	reviewed	Homo sapiens (Human)	711	GeneCards
SATB1_HUMAN	6304	SATB1	DNA-binding protein SATB1	reviewed	Homo sapiens (Human)	763	GeneCards
A2AP_HUMAN	5345	SERPINF2	Alpha-2-antiplasmin	reviewed	Homo sapiens (Human)	491	GeneCards
PGS2_HUMAN	1634	DCN	Decorin	reviewed	Homo sapiens (Human)	359	GeneCards
PIEZ1_HUMAN	9780	PIEZO1	Piezo-type mechanosensitive ion channel component 1	reviewed	Homo sapiens (Human)	2521	GeneCards
LAMB2_HUMAN	3913	LAMB2	Laminin subunit beta-2	reviewed	Homo sapiens (Human)	1798	GeneCards
BRCA2_HUMAN	675	BRCA2	Breast cancer type 2 susceptibility protein	reviewed	Homo sapiens (Human)	3418	GeneCards
METK2_HUMAN	4144	MAT2A	S-adenosylmethionine synthase isoform type-2	reviewed	Homo sapiens (Human)	395	GeneCards
ERPG3_HUMAN	2074	ERCC6	Chimeric ERCC6-PGBD3 protein	reviewed	Homo sapiens (Human)	1061	GeneCards
TWST1_HUMAN	7291	TWIST1	Twist-related protein 1	reviewed	Homo sapiens (Human)	202	GeneCards
SOMA_HUMAN	2688	GH1	Somatotropin	reviewed	Homo sapiens (Human)	217	GeneCards
SUCR1_HUMAN	56670	SUCNR1	Succinate receptor 1	reviewed	Homo sapiens (Human)	334	GeneCards
NK3R_HUMAN	6870	TACR3	Neuromedin-K receptor	reviewed	Homo sapiens (Human)	465	GeneCards
GPR35_HUMAN	2859	GPR35	G-protein coupled receptor 35	reviewed	Homo sapiens (Human)	309	GeneCards
IFT56_HUMAN	79989	TTC26	Intraflagellar transport protein 56	reviewed	Homo sapiens (Human)	554	GeneCards
IQCB1_HUMAN	9657	IQCB1	IQ calmodulin-binding motif-containing protein 1	reviewed	Homo sapiens (Human)	598	GeneCards
STA5B_HUMAN	6777	STAT5B	Signal transducer and activator of transcription 5B	reviewed	Homo sapiens (Human)	787	GeneCards
APOA2_HUMAN	336	APOA2	Apolipoprotein A-II	reviewed	Homo sapiens (Human)	100	GeneCards
5HT2B_HUMAN	3357	HTR2B	5-hydroxytryptamine receptor 2B	reviewed	Homo sapiens (Human)	481	GeneCards
B3AT_HUMAN	6521	SLC4A1	Band 3 anion transport protein	reviewed	Homo sapiens (Human)	911	GeneCards
KIF7_HUMAN	374654	KIF7	Kinesin-like protein KIF7	reviewed	Homo sapiens (Human)	1343	GeneCards
SEM4D_HUMAN	10507	SEMA4D	Semaphorin-4D	reviewed	Homo sapiens (Human)	862	GeneCards
ULK4_HUMAN	54986	ULK4	Serine/threonine-protein kinase ULK4	reviewed	Homo sapiens (Human)	1275	GeneCards
LRP6_HUMAN	4040	LRP6	Low-density lipoprotein receptor-related protein 6	reviewed	Homo sapiens (Human)	1613	GeneCards
FIBB_HUMAN	2244	FGB	Fibrinogen beta chain [Cleaved into: Fibrinopeptide B; Fibrinogen beta chain]	reviewed	Homo sapiens (Human)	491	GeneCards
ERG_HUMAN	2078	ERG	Transcriptional regulator ERG	reviewed	Homo sapiens (Human)	479	GeneCards
AQP4_HUMAN	361	AQP4	Aquaporin-4	reviewed	Homo sapiens (Human)	323	GeneCards
STA5A_HUMAN	6776	STAT5A	Signal transducer and activator of transcription 5A	reviewed	Homo sapiens (Human)	794	GeneCards
KISS1_HUMAN	3814	KISS1	Metastasis-suppressor KiSS-1	reviewed	Homo sapiens (Human)	138	GeneCards
NDUF6_HUMAN	137682	NDUFAF6	NADH dehydrogenase	reviewed	Homo sapiens (Human)	333	GeneCards
PTN22_HUMAN	26191	PTPN22	Tyrosine-protein phosphatase non-receptor type 22	reviewed	Homo sapiens (Human)	807	GeneCards
MMP14_HUMAN	4323	MMP14	Matrix metalloproteinase-14	reviewed	Homo sapiens (Human)	582	GeneCards
RTEL1_HUMAN	51750	RTEL1	Regulator of telomere elongation helicase 1	reviewed	Homo sapiens (Human)	1219	GeneCards
NU6M_HUMAN	4541	MT-ND6	NADH-ubiquinone oxidoreductase chain 6	reviewed	Homo sapiens (Human)	174	GeneCards
HEM6_HUMAN	1371	CPOX	Oxygen-dependent coproporphyrinogen-III oxidase, mitochondrial	reviewed	Homo sapiens (Human)	454	GeneCards
TIM16_HUMAN	51025	PAM16	Mitochondrial import inner membrane translocase subunit TIM16	reviewed	Homo sapiens (Human)	125	GeneCards
ZDH24_HUMAN	254359	ZDHHC24	Probable palmitoyltransferase ZDHHC24	reviewed	Homo sapiens (Human)	284	GeneCards
BAF_HUMAN	8815	BANF1	Barrier-to-autointegration factor	reviewed	Homo sapiens (Human)	89	GeneCards
ACVR1_HUMAN	90	ACVR1	Activin receptor type-1	reviewed	Homo sapiens (Human)	509	GeneCards
CPEB4_HUMAN	80315	CPEB4	Cytoplasmic polyadenylation element-binding protein 4	reviewed	Homo sapiens (Human)	729	GeneCards
TIF1B_HUMAN	10155	TRIM28	Transcription intermediary factor 1-beta	reviewed	Homo sapiens (Human)	835	GeneCards
HPSE2_HUMAN	60495	HPSE2	Inactive heparanase-2	reviewed	Homo sapiens (Human)	592	GeneCards
COX3_HUMAN	4514	MT-CO3	Cytochrome c oxidase subunit 3	reviewed	Homo sapiens (Human)	261	GeneCards
S4A4_HUMAN	8671	SLC4A4	Electrogenic sodium bicarbonate cotransporter 1	reviewed	Homo sapiens (Human)	1079	GeneCards
FGF10_HUMAN	2255	FGF10	Fibroblast growth factor 10	reviewed	Homo sapiens (Human)	208	GeneCards
RHG42_HUMAN	143872	ARHGAP42	Rho GTPase-activating protein 42	reviewed	Homo sapiens (Human)	874	GeneCards
SYFB_HUMAN	10056	FARSB	Phenylalanine--tRNA ligase beta subunit	reviewed	Homo sapiens (Human)	589	GeneCards
ATX2_HUMAN	6311	ATXN2	Ataxin-2	reviewed	Homo sapiens (Human)	1313	GeneCards
NKX21_HUMAN	7080	NKX2-1	Homeobox protein Nkx-2.1	reviewed	Homo sapiens (Human)	371	GeneCards
ABCG5_HUMAN	64240	ABCG5	ATP-binding cassette sub-family G member 5	reviewed	Homo sapiens (Human)	651	GeneCards
ABCD4_HUMAN	5826	ABCD4	Lysosomal cobalamin transporter ABCD4	reviewed	Homo sapiens (Human)	606	GeneCards
KCIP1_HUMAN	30820	KCNIP1	Kv channel-interacting protein 1	reviewed	Homo sapiens (Human)	227	GeneCards
HLAG_HUMAN	3135	HLA-G	HLA class I histocompatibility antigen, alpha chain G	reviewed	Homo sapiens (Human)	338	GeneCards
PO6F2_HUMAN	11281	POU6F2	POU domain, class 6, transcription factor 2	reviewed	Homo sapiens (Human)	691	GeneCards
KITM_HUMAN	7084	TK2	Thymidine kinase 2, mitochondrial	reviewed	Homo sapiens (Human)	265	GeneCards
ACTHR_HUMAN	4158	MC2R	Adrenocorticotropic hormone receptor	reviewed	Homo sapiens (Human)	297	GeneCards
TIMP3_HUMAN	7078	TIMP3	Metalloproteinase inhibitor 3	reviewed	Homo sapiens (Human)	211	GeneCards
FHR2_HUMAN	3080	CFHR2	Complement factor H-related protein 2	reviewed	Homo sapiens (Human)	270	GeneCards
CBLN2_HUMAN	147381	CBLN2	Cerebellin-2	reviewed	Homo sapiens (Human)	224	GeneCards
GYS1_HUMAN	2997	GYS1	Glycogen [starch] synthase, muscle	reviewed	Homo sapiens (Human)	737	GeneCards
CXCR3_HUMAN	2833	CXCR3	C-X-C chemokine receptor type 3	reviewed	Homo sapiens (Human)	368	GeneCards
RL3L_HUMAN	6123	RPL3L	60S ribosomal protein L3-like	reviewed	Homo sapiens (Human)	407	GeneCards
PAI2_HUMAN	5055	SERPINB2	Plasminogen activator inhibitor 2	reviewed	Homo sapiens (Human)	415	GeneCards
#N/A	3039	HBA1	#N/A	reviewed	Homo sapiens (Human)	#N/A	GeneCards
DPA1_HUMAN	3113	HLA-DPA1	HLA class II histocompatibility antigen, DP alpha 1 chain	reviewed	Homo sapiens (Human)	260	GeneCards
ADCYA_HUMAN	55811	ADCY10	Adenylate cyclase type 10	reviewed	Homo sapiens (Human)	1610	GeneCards
HOIL1_HUMAN	10616	RBCK1	RanBP-type and C3HC4-type zinc finger-containing protein 1	reviewed	Homo sapiens (Human)	510	GeneCards
BTNL2_HUMAN	56244	BTNL2	Butyrophilin-like protein 2	reviewed	Homo sapiens (Human)	455	GeneCards
PARN_HUMAN	5073	PARN	Poly	reviewed	Homo sapiens (Human)	639	GeneCards
SFTA1_HUMAN	653509	SFTPA1	Pulmonary surfactant-associated protein A1	reviewed	Homo sapiens (Human)	248	GeneCards
DPP9_HUMAN	91039	DPP9	Dipeptidyl peptidase 9	reviewed	Homo sapiens (Human)	863	GeneCards
AT11A_HUMAN	23250	ATP11A	Phospholipid-transporting ATPase IH	reviewed	Homo sapiens (Human)	1134	GeneCards
MITD1_HUMAN	129531	MITD1	MIT domain-containing protein 1	reviewed	Homo sapiens (Human)	249	GeneCards
TNF6B_HUMAN	8771	TNFRSF6B	Tumor necrosis factor receptor superfamily member 6B	reviewed	Homo sapiens (Human)	300	GeneCards
TOM1_HUMAN	10043	TOM1	Target of Myb1 membrane trafficking protein	reviewed	Homo sapiens (Human)	492	GeneCards
GLHA_HUMAN	1081	CGA	Glycoprotein hormones alpha chain	reviewed	Homo sapiens (Human)	116	GeneCards
CE164_HUMAN	22897	CEP164	Centrosomal protein of 164 kDa	reviewed	Homo sapiens (Human)	1460	GeneCards
XPF_HUMAN	2072	ERCC4	DNA repair endonuclease XPF	reviewed	Homo sapiens (Human)	916	GeneCards
ERCC8_HUMAN	1161	ERCC8	DNA excision repair protein ERCC-8	reviewed	Homo sapiens (Human)	396	GeneCards
GHR_HUMAN	2690	GHR	Growth hormone receptor	reviewed	Homo sapiens (Human)	638	GeneCards
PRTN3_HUMAN	5657	PRTN3	Myeloblastin	reviewed	Homo sapiens (Human)	256	GeneCards
LICH_HUMAN	3988	LIPA	Lysosomal acid lipase/cholesteryl ester hydrolase	reviewed	Homo sapiens (Human)	399	GeneCards
VASH1_HUMAN	22846	VASH1	Tubulinyl-Tyr carboxypeptidase 1	reviewed	Homo sapiens (Human)	365	GeneCards
DCDC2_HUMAN	51473	DCDC2	Doublecortin domain-containing protein 2	reviewed	Homo sapiens (Human)	476	GeneCards
TGM2_HUMAN	7052	TGM2	Protein-glutamine gamma-glutamyltransferase 2	reviewed	Homo sapiens (Human)	687	GeneCards
INHA_HUMAN	3623	INHA	Inhibin alpha chain	reviewed	Homo sapiens (Human)	366	GeneCards
ARVC_HUMAN	421	ARVCF	Splicing regulator ARVCF	reviewed	Homo sapiens (Human)	962	GeneCards
AVR2A_HUMAN	92	ACVR2A	Activin receptor type-2A	reviewed	Homo sapiens (Human)	513	GeneCards
DLK1_HUMAN	8788	DLK1	Protein delta homolog 1	reviewed	Homo sapiens (Human)	383	GeneCards
CHK2_HUMAN	11200	CHEK2	Serine/threonine-protein kinase Chk2	reviewed	Homo sapiens (Human)	543	GeneCards
PON2_HUMAN	5445	PON2	Serum paraoxonase/arylesterase 2	reviewed	Homo sapiens (Human)	354	GeneCards
PBX1_HUMAN	5087	PBX1	Pre-B-cell leukemia transcription factor 1	reviewed	Homo sapiens (Human)	430	GeneCards
TENXA_HUMAN	7146	TNXA	Putative tenascin-XA	reviewed	Homo sapiens (Human)	311	GeneCards
COX7B_HUMAN	1349	COX7B	Cytochrome c oxidase subunit 7B, mitochondrial	reviewed	Homo sapiens (Human)	80	GeneCards
DEFI6_HUMAN	50619	DEF6	Differentially expressed in FDCP 6 homolog	reviewed	Homo sapiens (Human)	631	GeneCards
FHR4_HUMAN	10877	CFHR4	Complement factor H-related protein 4	reviewed	Homo sapiens (Human)	578	GeneCards
TM237_HUMAN	65062	TMEM237	Transmembrane protein 237	reviewed	Homo sapiens (Human)	408	GeneCards
PAXI_HUMAN	5829	PXN	Paxillin	reviewed	Homo sapiens (Human)	591	GeneCards
EXT2_HUMAN	2132	EXT2	Exostosin-2	reviewed	Homo sapiens (Human)	718	GeneCards
COG2_HUMAN	22796	COG2	Conserved oligomeric Golgi complex subunit 2	reviewed	Homo sapiens (Human)	738	GeneCards
IL15_HUMAN	3600	IL15	Interleukin-15	reviewed	Homo sapiens (Human)	162	GeneCards
CSK_HUMAN	1445	CSK	Tyrosine-protein kinase CSK	reviewed	Homo sapiens (Human)	450	GeneCards
TBX2_HUMAN	6909	TBX2	T-box transcription factor TBX2	reviewed	Homo sapiens (Human)	712	GeneCards
CX6B1_HUMAN	1340	COX6B1	Cytochrome c oxidase subunit 6B1	reviewed	Homo sapiens (Human)	86	GeneCards
ENOG_HUMAN	2026	ENO2	Gamma-enolase	reviewed	Homo sapiens (Human)	434	GeneCards
TRPS1_HUMAN	7227	TRPS1	Zinc finger transcription factor Trps1	reviewed	Homo sapiens (Human)	1281	GeneCards
OPSD_HUMAN	6010	RHO	Rhodopsin	reviewed	Homo sapiens (Human)	348	GeneCards
OPTN_HUMAN	10133	OPTN	Optineurin	reviewed	Homo sapiens (Human)	577	GeneCards
PXDN_HUMAN	7837	PXDN	Peroxidasin homolog	reviewed	Homo sapiens (Human)	1479	GeneCards
NU4M_HUMAN	4538	MT-ND4	NADH-ubiquinone oxidoreductase chain 4	reviewed	Homo sapiens (Human)	459	GeneCards
OSTCN_HUMAN	632	BGLAP	Osteocalcin	reviewed	Homo sapiens (Human)	100	GeneCards
CTCF_HUMAN	10664	CTCF	Transcriptional repressor CTCF	reviewed	Homo sapiens (Human)	727	GeneCards
GP101_HUMAN	83550	GPR101	Probable G-protein coupled receptor 101	reviewed	Homo sapiens (Human)	508	GeneCards
MET_HUMAN	4233	MET	Hepatocyte growth factor receptor	reviewed	Homo sapiens (Human)	1390	GeneCards
TREX1_HUMAN	11277	TREX1	Three-prime repair exonuclease 1	reviewed	Homo sapiens (Human)	314	GeneCards
IOD2_HUMAN	1734	DIO2	Type II iodothyronine deiodinase	reviewed	Homo sapiens (Human)	273	GeneCards
CCN1_HUMAN	3491	CCN1	CCN family member 1	reviewed	Homo sapiens (Human)	381	GeneCards
ACTN4_HUMAN	81	ACTN4	Alpha-actinin-4	reviewed	Homo sapiens (Human)	911	GeneCards
S100B_HUMAN	6285	S100B	Protein S100-B	reviewed	Homo sapiens (Human)	92	GeneCards
TNR11_HUMAN	8792	TNFRSF11A	Tumor necrosis factor receptor superfamily member 11A	reviewed	Homo sapiens (Human)	616	GeneCards
ITB3_HUMAN	3690	ITGB3	Integrin beta-3	reviewed	Homo sapiens (Human)	788	GeneCards
PK3CA_HUMAN	5290	PIK3CA	Phosphatidylinositol 4,5-bisphosphate 3-kinase catalytic subunit alpha isoform	reviewed	Homo sapiens (Human)	1068	GeneCards
CAH1_HUMAN	759	CA1	Carbonic anhydrase 1	reviewed	Homo sapiens (Human)	261	Drug Bank
CHLE_HUMAN	590	BCHE	Cholinesterase	reviewed	Homo sapiens (Human)	602	Drug Bank
XCT_HUMAN	23657	SLC7A11	Cystine/glutamate transporter	reviewed	Homo sapiens (Human)	501	Drug Bank
CP2B6_HUMAN	1555	CYP2B6	Cytochrome P450 2B6	reviewed	Homo sapiens (Human)	491	Drug Bank
CP3A7_HUMAN	1551	CYP3A7	Cytochrome P450 3A7	reviewed	Homo sapiens (Human)	503	Drug Bank
HDAC2_HUMAN	3066	HDAC2	Histone deacetylase 2	reviewed	Homo sapiens (Human)	488	Drug Bank
ITAL_HUMAN	3683	ITGAL	Integrin alpha-L	reviewed	Homo sapiens (Human)	1170	Drug Bank
AOC3_HUMAN	8639	AOC3	Membrane primary amine oxidase	reviewed	Homo sapiens (Human)	763	Drug Bank
MRP1_HUMAN	4363	ABCC1	Multidrug resistance-associated protein 1	reviewed	Homo sapiens (Human)	1531	Drug Bank
NR1I3_HUMAN	9970	NR1I3	Nuclear receptor subfamily 1 group I member 3	reviewed	Homo sapiens (Human)	352	Drug Bank
P4HA1_HUMAN	5033	P4HA1	Prolyl 4-hydroxylase subunit alpha-1	reviewed	Homo sapiens (Human)	534	Drug Bank
SFRP4_HUMAN	6424	SFRP4	Secreted frizzled-related protein 4	reviewed	Homo sapiens (Human)	346	Drug Bank
S15A1_HUMAN	6564	SLC15A1	Solute carrier family 15 member 1	reviewed	Homo sapiens (Human)	708	Drug Bank
S15A2_HUMAN	6565	SLC15A2	Solute carrier family 15 member 2	reviewed	Homo sapiens (Human)	729	Drug Bank
S22AB_HUMAN	55867	SLC22A11	Solute carrier family 22 member 11	reviewed	Homo sapiens (Human)	550	Drug Bank
S22A6_HUMAN	9356	SLC22A6	Solute carrier family 22 member 6	reviewed	Homo sapiens (Human)	563	Drug Bank
SO1A2_HUMAN	6579	SLCO1A2	Solute carrier organic anion transporter family member 1A2	reviewed	Homo sapiens (Human)	670	Drug Bank
SO1B3_HUMAN	28234	SLCO1B3	Solute carrier organic anion transporter family member 1B3	reviewed	Homo sapiens (Human)	702	Drug Bank
SO2B1_HUMAN	11309	SLCO2B1	Solute carrier organic anion transporter family member 2B1	reviewed	Homo sapiens (Human)	709	Drug Bank
ASM_HUMAN	6609	SMPD1	Sphingomyelin phosphodiesterase	reviewed	Homo sapiens (Human)	631	Drug Bank
CA2D3_HUMAN	55799	CACNA2D3	Voltage-dependent calcium channel subunit alpha-2/delta-3	reviewed	Homo sapiens (Human)	1091	Drug Bank
CACB1_HUMAN	782	CACNB1	Voltage-dependent L-type calcium channel subunit beta-1	reviewed	Homo sapiens (Human)	598	Drug Bank
CAC1B_HUMAN	774	CACNA1B	Voltage-dependent N-type calcium channel subunit alpha-1B	reviewed	Homo sapiens (Human)	2339	Drug Bank
CAC1I_HUMAN	8911	CACNA1I	Voltage-dependent T-type calcium channel subunit alpha-1I	reviewed	Homo sapiens (Human)	2223	Drug Bank
