# Supplementary material for: Elucidating the anti-hypertensive mechanisms of Uncaria rhynchophylla-Alisma plantago-aquatica L: an integrated network pharmacology, cluster analysis, and molecular docking approach
Source: Front Chem. 2024 Feb 29;12:1356458. doi: 10.3389/fchem.2024.1356458 (PMC10941343; doi:10.3389/fchem.2024.1356458)
Supplement: Supplementary file 11 [file Table7.XLSX]

## Sheet: sheet1
Supplementary Table S7. Topological parameters of UR-AP-HT PPI network
Gene name	Protein names	Degree (DC)	Betweenness (BC)	Closeness (CC)	Eigenvector (EC)	Information (IC)	Local Average Connectivity-based method (LAC)	Network (NC)	Subgragh (SC)
IL6	Interleukin-6	98	1084.89	0.766304	0.173926	14.6426	37.5306	90.0819	163025000000000000000
TNF	Tumor necrosis factor	93	760.088	0.73822	0.170684	14.5299	38.1075	84.2916	157003000000000000000
AKT1	RAC-alpha serine/threonine-protein kinase	93	1266.33	0.742105	0.166555	14.5299	36.4516	81.7108	149499000000000000000
VEGFA	Vascular endothelial growth factor A	88	512.864	0.719388	0.169895	14.4066	40.0455	80.2474	155556000000000000000
IL1B	Interleukin-1 beta	81	404.263	0.701493	0.161017	14.2129	39.2593	70.4647	139723000000000000000
TP53	Cellular tumor antigen p53	80	366.891	0.684466	0.159114	14.183	39.225	69.8895	136440000000000000000
PTGS2	Prostaglandin G/H synthase 2	78	369.076	0.691176	0.15905	14.1213	39.7949	66.989	136330000000000000000
PPARG	Peroxisome proliferator activated receptor gamma	78	624.423	0.684466	0.147474	14.1213	34.2308	62.528	117208000000000000000
CASP3	Caspase-3	76	247.513	0.674641	0.158237	14.057	40.6579	66.1568	134940000000000000000
EGFR	Epidermal growth factor receptor	73	323.918	0.671429	0.148664	13.9551	37.6438	59.5299	119107000000000000000
CCL2	C-C motif chemokine 2	73	291.019	0.668246	0.149318	13.9551	38.1644	62.1965	120157000000000000000
MMP9	Matrix metalloproteinase-9	72	392.888	0.658879	0.152213	13.9197	40.0556	61.6003	124861000000000000000
EGF	Pro-epidermal growth factor	71	210.971	0.655814	0.150845	13.8834	39.831	60.5863	122628000000000000000
HIF1A	Hypoxia-inducible factor 1-alpha	70	264.657	0.652778	0.148007	13.8464	39	59.2379	118057000000000000000
ESR1	Estrogen receptor	68	387.56	0.655814	0.132252	13.7696	33.3235	52.786	94260500000000000000
CXCL8	Interleukin-8	68	390.526	0.652778	0.144108	13.7696	38.1765	55.8059	111918000000000000000
NOS3	Nitric-oxide synthase, endothelial	68	543.312	0.652778	0.128107	13.7696	30.6176	50.3501	88444900000000000000
FOS	Proto-oncogene c-Fos	62	729.812	0.640909	0.12771	13.5164	33.0645	46.2111	87896900000000000000
IL10	Interleukin-10	61	100.555	0.618421	0.136357	13.4704	38.3607	50.2893	100202000000000000000
PTEN	Phosphatidylinositol-3,4,5-trisphosphate 3-phosphatase and dual-specificity protein phosphatase PTEN	59	201.857	0.629464	0.123776	13.3749	34.0678	46.0416	82564700000000000000
MMP2	72 kDa type IV collagenase	59	75.4496	0.613043	0.134217	13.3749	38.5763	48.9974	97081700000000000000
SERPINE1	Plasminogen activator inhibitor 1	59	145.162	0.613043	0.126616	13.3749	35.0169	47.4231	86397900000000000000
CCND1	G1/S-specific cyclin-D1	57	89.2255	0.615721	0.127	13.2743	36.5614	46.4369	86922400000000000000
CAV1	Caveolin-1	57	630.121	0.615721	0.10865	13.2743	26.1053	38.6946	63618700000000000000
HMOX1	Heme oxygenase 1	57	272.832	0.613043	0.122257	13.2743	33.4035	43.0168	80551400000000000000
PPARA	Peroxisome proliferator-activated receptor alpha	56	287.867	0.615721	0.108468	13.222	26.5	37.4688	63405700000000000000
ICAM1	Intercellular adhesion molecule 1	56	68.3364	0.613043	0.127229	13.222	37.2857	46.0291	87236700000000000000
MTOR	Serine/threonine-protein kinase mTOR	55	121.946	0.607759	0.118779	13.1682	33.1636	42.172	76033000000000000000
CRP	C-reactive protein	53	184.8	0.592437	0.110874	13.0561	30.717	40.3875	66250300000000000000
TGFB1	Transforming growth factor beta-1	53	100.613	0.607759	0.126322	13.0561	37.6981	42.9423	85997000000000000000
IFNG	Interferon gamma	51	71.611	0.589958	0.119584	12.9375	35.4118	41.0791	77067800000000000000
REN	Renin	51	556.843	0.6	0.0972162	12.9375	23.6863	32.2539	50933300000000000000
MAPK1	Mitogen-activated protein kinase 1	50	294.233	0.589958	0.102065	12.8755	27.76	35.5904	56140400000000000000
VCAM1	Vascular cell adhesion protein 1	50	59.5262	0.582645	0.112211	12.8755	33.92	40.9486	67857600000000000000
KDR	Vascular endothelial growth factor receptor 2	49	88.4443	0.5875	0.112662	12.8118	32.2857	37.0041	68403300000000000000
NGF	Beta-nerve growth factor	49	83.8128	0.589958	0.113727	12.8118	32.6531	37.0374	69702500000000000000
NR3C1	Glucocorticoid receptor	48	340.598	0.6	0.0915585	12.746	22.9583	30.5611	45177500000000000000
MAPK8	Mitogen-activated protein kinase 8	48	50.433	0.582645	0.110962	12.746	32.4583	37.1303	66354900000000000000
IL2	Interleukin-2	48	62.6701	0.580247	0.11304	12.746	33.75	38.2285	68863300000000000000
STAT1	Signal transducer and activator of transcription 1-alpha/beta	48	71.3158	0.5875	0.111198	12.746	32.0833	36.7271	66637900000000000000
CSF2	Macrophage colony stimulating factor receptor	46	48.5596	0.573171	0.109026	12.6084	33.5217	37.267	64059500000000000000
SPP1	Osteopontin	46	97.0453	0.577869	0.108025	12.6084	32.3478	36.4378	62888900000000000000
MMP3	Stromelysin-1	43	27.5654	0.568548	0.10544	12.3851	33.3488	35.9837	59914600000000000000
MMP1	Interstitial collagenase	43	26.925	0.561753	0.103832	12.3851	32.3721	35.4632	58101500000000000000
CDKN2A	Cyclin-dependent kinase inhibitor 2A, isoforms 1/2/3	43	113.078	0.566265	0.0984059	12.3851	29.4884	33.727	52187500000000000000
MPO	Myeloperoxidase	41	67.8534	0.566265	0.092809	12.2236	28.6341	32.4393	46420000000000000000
AR	Androgen receptor	40	131.665	0.57551	0.0817488	12.1386	23.65	27.6968	36015300000000000000
IL1A	Interleukin-1 alpha	39	12.2261	0.555118	0.0984374	12.0507	32.8205	34.2528	52221000000000000000
PIK3CA	PI3-kinase p110-alpha subunit	39	50.2561	0.550781	0.0811372	12.0507	24.1026	27.5516	35478500000000000000
SELE	E-selectin	39	12.6343	0.552941	0.0955096	12.0507	32.0513	34.1213	49160800000000000000
NFE2L2	Nuclear factor erythroid 2-related factor 2	38	162.609	0.559524	0.0864201	11.9596	24.7368	27.7802	40249000000000000000
CXCL10	C-X-C motif chemokine 10	37	26.7161	0.544402	0.0905087	11.8652	30.1622	31.9152	44147400000000000000
MET	Hepatocyte growth factor receptor	37	57.6626	0.561753	0.0844775	11.8652	24.8649	26.3703	38459800000000000000
FLT1	Vascular endothelial growth factor receptor 1	37	71.0601	0.542308	0.0907652	11.8652	27.3514	28.6955	44398000000000000000
MDM2	p53-binding protein Mdm-2	36	52.1145	0.561753	0.0804627	11.7673	25.0556	28.1982	34891100000000000000
IGFBP3	Insulin-like growth factor-binding protein 3	36	22.7925	0.548638	0.0883128	11.7673	27.5556	29.4966	42031200000000000000
IGF2	Insulin-like growth factor II	36	19.0918	0.546512	0.0849249	11.7673	26.2222	27.5568	38868200000000000000
SLC2A4	Solute carrier family 2, facilitated glucose transporter member 4	35	87.4405	0.544402	0.0701998	11.6657	19.1429	24.3648	26558100000000000000
PRKCA	Protein kinase C alpha type	34	364.358	0.564	0.0742825	11.5602	20	22.6837	29737000000000000000
NOS2	Nitric oxide synthase, inducible	34	12.3013	0.542308	0.0843713	11.5602	27	28.5299	38363200000000000000
AHR	Aryl hydrocarbon receptor	33	85.6983	0.546512	0.0727856	11.4505	20.9697	23.3889	28550600000000000000
CDKN1A	Cyclin-dependent kinase inhibitor 1	33	13.4818	0.542308	0.0834774	11.4505	26.9091	28.5032	37554500000000000000
DPP4	Dipeptidyl peptidase IV	32	106.137	0.552941	0.0697019	11.3364	19.5	22.1976	26182700000000000000
CYP19A1	Cytochrome P450 19A1	32	97.9104	0.536122	0.0650282	11.3364	18.75	21.6918	22789100000000000000
F3	Tissue factor	32	20.3771	0.534091	0.0745983	11.3364	24.4375	27.1109	29990400000000000000
ESR2	Estrogen receptor beta	31	85.0098	0.548638	0.0697312	11.2177	19.7419	21.162	26204700000000000000
ABCB1	P-glycoprotein 1	30	147.943	0.548638	0.0570132	11.094	14.4667	17.5287	17517700000000000000
CD40LG	CD40 ligand	30	8.1072	0.516484	0.074386	11.094	24.6667	25.8982	29819900000000000000
CYP3A4	Cytochrome P450 3A4	29	175.023	0.538168	0.0442454	10.965	12.4828	16.7168	10550200000000000000
GJA1	Gap junction alpha-1 protein	29	74.9686	0.534091	0.0724824	10.965	21.7241	23.0931	28313300000000000000
CYP1A1	Cytochrome P450 1A1	28	95.8105	0.52809	0.0478515	10.8305	14	18.0291	12340000000000000000
COL1A1	Collagen alpha-1(I) chain	27	6.029	0.524164	0.070545	10.6899	23.4074	24.8077	26819900000000000000
NCF1	Neutrophil cytosol factor 1	27	17.2062	0.538168	0.0654647	10.6899	20.4444	22.1092	23096100000000000000
SOD1	Superoxide dismutase [Cu-Zn]	26	36.5664	0.518382	0.0600012	10.5429	17.7692	20.0852	19401900000000000000
CNR1	Cannabinoid receptor 1	25	384.658	0.542308	0.0414872	10.3891	9.2	11.962	9275830000000000000
PTPN1	mRNA of Protein-tyrosine phosphatase, non-receptor type 1	25	24.5309	0.518382	0.0580423	10.3891	17.52	18.8697	18155700000000000000
PLAT	Tissue-type plasminogen activator	25	12.8591	0.51087	0.0570841	10.3891	18.8	20.4485	17561200000000000000
LDLR	LDL receptor	24	30.5758	0.512727	0.0540413	10.2279	16	18.0097	15739000000000000000
CDKN1B	Cyclin-dependent kinase 1/cyclin B	24	8.93435	0.514599	0.0560033	10.2279	20	21.8565	16902600000000000000
RET	Kinesin-1 heavy chain/ Tyrosine-protein kinase receptor RET	24	28.9404	0.514599	0.0514087	10.2279	16.4167	17.5192	14242900000000000000
ADRB2	Beta-2 adrenergic receptor	23	327.953	0.542308	0.0350417	10.0589	7.3913	9.82743	6617510000000000000
AKR1B1	Aldose reductase	22	26.2933	0.518382	0.0481035	9.88134	14.3636	16.1012	12470300000000000000
LPL	Lipoprotein lipase	22	37.0122	0.507194	0.0418814	9.88134	12.2727	14.7893	9452950000000000000
F2R	Thrombin	22	46.1512	0.518382	0.0470933	9.88134	13.7273	15.0506	11952100000000000000
THBD	Thrombomodulin	22	7.36596	0.496479	0.0509832	9.88134	17.9091	19.3036	14008100000000000000
INSR	Insulin receptor	20	18.3543	0.516484	0.0413819	9.49818	12.1	12.8596	9228810000000000000
SLC6A4	Sodium-dependent serotonin transporter	19	428.92	0.518382	0.0204599	9.29102	5.57895	9.01132	2255970000000000000
PON1	Serum paraoxonase/arylesterase 1	18	28.6769	0.493007	0.0324392	9.07233	10	11.0924	5671090000000000000
GSTM1	Glutathione S-transferase Mu 1	18	49.1634	0.494737	0.0260179	9.07233	7.88889	9.1973	3648120000000000000
CYP1A2	Cytochrome P450 1A2	18	102.339	0.487889	0.0156889	9.07233	6.22222	8.02819	1326510000000000000
NAMPT	Nicotinamide phosphoribosyltransferase	18	0.548072	0.507194	0.0507274	9.07233	16.2222	17.1765	13867900000000000000
CYP1B1	Cytochrome P450 1B1	17	42.3862	0.5	0.0270461	8.8411	9.17647	10.7917	3942170000000000000
PTGS1	Prostaglandin G/H synthase 1	17	14.4334	0.503571	0.0433255	8.8411	13.1765	14.0417	10116100000000000000
PRKACA	mRNA of PKA Catalytic Subunit C-alpha	17	74.3595	0.507194	0.0293909	8.8411	6.58824	7.75189	4655340000000000000
HMGCR	HMG-CoA reductase	14	7.97645	0.496479	0.0271039	8.06044	9	9.89744	3959010000000000000
DUOX2	Dual oxidase 2	14	0.838167	0.496479	0.0359547	8.06044	12	12.9231	6966860000000000000
COL3A1	Collagen alpha-1(III) chain	14	0.08	0.465347	0.0356153	8.06044	12.8571	13.8462	6835930000000000000
GCK	Hexokinase type IV	13	21.8899	0.479592	0.0196294	7.76654	6.61538	7.76389	2076530000000000000
TBXA2R	Thromboxane A2 receptor	13	219.409	0.476351	0.0121058	7.76654	1.69231	2.82424	789796000000000000
CYP17A1	Cytochrome P450 17A1	13	20.9869	0.468439	0.0143724	7.76654	6.61538	7.78788	1113220000000000000
CHEK2	Serine/threonine-protein kinase Chk2	13	0.213828	0.462295	0.0298049	7.76654	11.6923	12.6667	4787410000000000000
HSD11B1	11-beta-hydroxysteroid dehydrogenase 1	13	17.2128	0.486207	0.0211334	7.76654	7.84615	9.12121	2406930000000000000
DRD2	D(2) dopamine receptor	12	59.4684	0.493007	0.016638	7.45297	5.16667	6.11212	1491850000000000000
KCNMA1	Calcium-activated potassium channel subunit alpha 1	12	77.8573	0.486207	0.0136746	7.45297	3.83333	5.46338	1007750000000000000
NR3C2	Mineralocorticoid receptor	12	30.6786	0.5	0.0198656	7.45297	5.66667	6.61818	2126800000000000000
ACKR3	C-X-C chemokine receptor type 7	11	183.689	0.486207	0.0216589	7.11771	4.54545	5.16667	2528120000000000000
XDH	Xanthine dehydrogenase/oxidase	11	14.2095	0.481229	0.0215586	7.11771	6.18182	6.93333	2504760000000000000
SLC6A2	Sodium-dependent noradrenaline transporter	11	87.5258	0.391667	0.00253764	7.11771	2.18182	3.68889	34704600000000000
VHL	Von Hippel-Lindau disease tumor suppressor/Elongin B/Elongin C	11	2.64884	0.473154	0.0247486	7.11771	8.54545	9.4	3300840000000000000
HTR2A	5-hydroxytryptamine 2A receptor	10	44.4687	0.457792	0.00849621	6.75842	4.4	4.88889	389023000000000000
ACACA	Acetyl-CoA carboxylase 1	10	2.52878	0.465347	0.0175496	6.75842	6.6	7.33333	1659810000000000000
KCNH2	Potassium voltage-gated channel subfamily H member 2	10	48.876	0.440625	0.00738369	6.75842	2.8	4.02778	293814000000000000
IL6ST	Interleukin-6 receptor subunit beta	10	0.40208	0.468439	0.0244788	6.75842	8.2	9.11111	3229270000000000000
MGAM	Maltase-glucoamylase, intestinal	9	1.68476	0.447619	0.0138395	6.37241	5.77778	6.5	1032210000000000000
BCL2	Apoptosis regulator Bcl-2	9	0.382644	0.463816	0.0232743	6.37241	7.33333	8.25	2919300000000000000
TRPV4	Transient receptor potential cation channel subfamily V member 4	9	32.871	0.47	0.0126369	6.37241	3.11111	3.625	860616000000000000
F7	Coagulation factor VII	9	0.342539	0.456311	0.0192312	6.37241	7.33333	8.25	1993140000000000000
PPARD	Peroxisome proliferator-activated receptor delta	8	0.95357	0.47	0.019467	5.95659	5.5	6.28571	2042330000000000000
EDNRB	Endothelin receptor ET-B	8	8.59846	0.468439	0.016901	5.95659	4.25	4.90476	1539390000000000000
PLA2G7	LDL-associated phospholipase A2	8	0.887885	0.454839	0.0161318	5.95659	5.75	6.57143	1402450000000000000
NR1I3	Nuclear receptor subfamily 1 group I member 3	7	0.905128	0.40634	0.00702305	5.50738	4.57143	5.33333	265813000000000000
ADRA1B	Alpha-1B adrenergic receptor	7	13.8598	0.385246	0.00187519	5.50738	3.14286	4.16667	18950200000000000
ADA	Adenosine deaminase	7	1.23699	0.453376	0.0155716	5.50738	4.85714	5.66667	1306750000000000000
ADRB1	Beta-1 adrenergic receptor	7	28.1447	0.484536	0.0116953	5.50738	3.42857	4	737130000000000000
PDE4D	Phosphodiesterase 4D	7	22.2864	0.457792	0.00704511	5.50738	2	3	267486000000000000
KCNA5	Voltage-gated potassium channel subunit Kv1.5	7	5.97664	0.431193	0.00703278	5.50738	3.71429	4.58333	266550000000000000
GSTM2	Glutathione S-transferase Mu 2	7	1.23971	0.420896	0.00738981	5.50738	4.57143	5.33333	294301000000000000
ADRA1A	Alpha-1A adrenergic receptor	6	8.05715	0.374005	0.00118831	5.02058	2.66667	3.4	7609960000000000
AVPR2	Vasopressin V2 receptor	6	27.877	0.440625	0.0058869	5.02058	1.66667	2.05	186766000000000000
AVPR1A	Vasopressin V1a receptor	6	14.3579	0.439252	0.00742559	5.02058	2	2.4	297157000000000000
DRD1	Dopamine D1 receptor	6	7.80989	0.412281	0.00357348	5.02058	3	3.75	68818900000000000
HSD11B2	11-beta-hydroxysteroid dehydrogenase 2	6	0.514669	0.420896	0.00618307	5.02058	4.33333	5.2	206031000000000000
ADRA2B	Alpha-2B adrenergic receptor	5	19.026	0.387363	0.0021678	4.49127	0.4	0.5	25325700000000000
ADRA1D	Alpha-1D adrenergic receptor	5	3.32133	0.365285	0.000764	4.49127	2.8	3.5	3145450000000000
PRKCH	Protein kinase C eta	5	10.6161	0.405172	0.00406425	4.49127	1.6	2	89019600000000000
CASR	Calcium sensing receptor	5	3.93557	0.439252	0.00866109	4.49127	2	2.5	404268000000000000
CACNA1B	Voltage-gated N-type calcium channel alpha-1B subunit	5	10.3791	0.411079	0.00356382	4.49127	1.6	2	68447200000000000
KCNK3	Potassium channel subfamily K member 3	5	4.49924	0.423423	0.00467601	4.49127	2.4	3	117835000000000000
DRD3	D(3) dopamine receptor	5	5.17486	0.414706	0.00391459	4.49127	2.8	3.5	82584400000000000
MTNR1B	Melatonin receptor 1B	4	1.80967	0.435185	0.0061373	3.91362	1.5	2	202992000000000000
PDE3A	CGMP-inhibited 3',5'-cyclic phosphodiesterase A	3	0.159307	0.436533	0.00405807	3.28069	1.33333	2	88748900000000000
CA2	Carbonic anhydrase II	2	0.196911	0.418398	0.00387076	2.58416	0	0	80745400000000000

## Sheet: Sheet2
Supplementary Table S7. Important targets of UR-AP-HT PPI network after screening
Gene name	Protein names	Degree (DC)≥55	Betweenness (BC)≥48.71780123	Closeness (CC)≥0.534090909	Eigenvector (EC)≥0.059021739	Information (IC)≥10.76018715	Local Average Connectivity-based method (LAC)≥18.775	Network (NC)≥20.805268	Subgragh (SC)≥18778800000000000000
IL6	Interleukin-6	98	1084.89	0.766304	0.173926	14.6426	37.5306	90.0819	163025000000000000000
TNF	Tumor necrosis factor	93	760.088	0.73822	0.170684	14.5299	38.1075	84.2916	157003000000000000000
AKT1	RAC-alpha serine/threonine-protein kinase	93	1266.33	0.742105	0.166555	14.5299	36.4516	81.7108	149499000000000000000
VEGFA	Vascular endothelial growth factor A	88	512.864	0.719387755	0.169895	14.4066	40.0455	80.2474	155556000000000000000
IL1B	Interleukin-1 beta	81	404.263	0.701493	0.161017	14.2129	39.2593	70.4647	139723000000000000000
TP53	Cellular tumor antigen p53	80	366.891	0.684466	0.159114	14.183	39.225	69.8895	136440000000000000000
PTGS2	Prostaglandin G/H synthase 2	78	369.076	0.691176	0.15905	14.1213	39.7949	66.989	136330000000000000000
PPARG	Peroxisome proliferator activated receptor gamma	78	624.423	0.684466	0.147474	14.1213	34.2308	62.528	117208000000000000000
CASP3	Caspase-3	76	247.513	0.674641	0.158237	14.057	40.6579	66.1568	134940000000000000000
EGFR	Epidermal growth factor receptor	73	323.918	0.671429	0.148664	13.9551	37.6438	59.5299	119107000000000000000
CCL2	C-C motif chemokine 2	73	291.019	0.668246	0.149318	13.9551	38.1644	62.1965	120157000000000000000
MMP9	Matrix metalloproteinase-9	72	392.888	0.658879	0.152213	13.9197	40.0556	61.6003	124861000000000000000
EGF	Pro-epidermal growth factor	71	210.971	0.655814	0.150845	13.8834	39.831	60.5863	122628000000000000000
HIF1A	Hypoxia-inducible factor 1-alpha	70	264.657	0.652778	0.148007	13.8464	39	59.2379	118057000000000000000
ESR1	Estrogen receptor	68	387.56	0.655814	0.132252	13.7696	33.3235	52.786	94260500000000000000
CXCL8	Interleukin-8	68	390.526	0.652778	0.144108	13.7696	38.1765	55.8059	111918000000000000000
NOS3	Nitric-oxide synthase, endothelial	68	543.312	0.652778	0.128107	13.7696	30.6176	50.3501	88444900000000000000
FOS	Proto-oncogene c-Fos	62	729.812	0.640909	0.12771	13.5164	33.0645	46.2111	87896900000000000000
IL10	Interleukin-10	61	100.555	0.618421	0.136357	13.4704	38.3607	50.2893	100202000000000000000
PTEN	Phosphatidylinositol-3,4,5-trisphosphate 3-phosphatase and dual-specificity protein phosphatase PTEN	59	201.857	0.629464	0.123776	13.3749	34.0678	46.0416	82564700000000000000
MMP2	72 kDa type IV collagenase	59	75.4496	0.613043	0.134217	13.3749	38.5763	48.9974	97081700000000000000
SERPINE1	Plasminogen activator inhibitor 1	59	145.162	0.613043	0.126616	13.3749	35.0169	47.4231	86397900000000000000
CCND1	G1/S-specific cyclin-D1	57	89.2255	0.615721	0.127	13.2743	36.5614	46.4369	86922400000000000000
CAV1	Caveolin-1	57	630.121	0.615721	0.10865	13.2743	26.1053	38.6946	63618700000000000000
HMOX1	Heme oxygenase 1	57	272.832	0.613043	0.122257	13.2743	33.4035	43.0168	80551400000000000000
PPARA	Peroxisome proliferator-activated receptor alpha	56	287.867	0.615721	0.108468	13.222	26.5	37.4688	63405700000000000000
ICAM1	Intercellular adhesion molecule 1	56	68.3364	0.613043	0.127229	13.222	37.2857	46.0291	87236700000000000000
MTOR	Serine/threonine-protein kinase mTOR	55	121.946	0.607759	0.118779	13.1682	33.1636	42.172	76033000000000000000

## Sheet: Sheet3
Supplementary Table S7. The most important targets of UR-AP-HT PPI network after screening
Gene name	Protein names	Degree (DC)≥80	Betweenness (BC)≥366.8913084	Closeness (CC)≥0.684466019	Eigenvector (EC)≥0.159114137	Information (IC)≥14.1830368	Local Average Connectivity-based method (LAC)≥36.4516129	Network (NC)≥69.88953295	Subgragh (SC)≥136440000000000000000
IL6	Interleukin-6	98	1084.89	0.766304	0.173926	14.6426	37.5306	90.0819	163025000000000000000
TNF	Tumor necrosis factor	93	760.088	0.73822	0.170684	14.5299	38.1075	84.2916	157003000000000000000
AKT1	RAC-alpha serine/threonine-protein kinase	93	1266.33	0.742105	0.166555	14.5299	36.4516129	81.7108	149499000000000000000
VEGFA	Vascular endothelial growth factor A	88	512.864	0.719388	0.169895	14.4066	40.0455	80.2474	155556000000000000000
IL1B	Interleukin-1 beta	81	404.263	0.701493	0.161017	14.2129	39.2593	70.4647	139723000000000000000
TP53	Cellular tumor antigen p53	80	366.8913084	0.684466019	0.159114137	14.1830368	39.225	69.8895	136440000000000000000
