# Supplementary material for: Elucidating the anti-hypertensive mechanisms of Uncaria rhynchophylla-Alisma plantago-aquatica L: an integrated network pharmacology, cluster analysis, and molecular docking approach
Source: Front Chem. 2024 Feb 29;12:1356458. doi: 10.3389/fchem.2024.1356458 (PMC10941343; doi:10.3389/fchem.2024.1356458)
Supplement: Supplementary file 12 [file Table8.XLSX]

## Sheet: Sheet1
Supplementary Table S8. Clusters of UR-AP-HT PPI network
Cluster	Score (Density*#Nodes)	Nodes	Edges	Node IDs
1	37.023	44	796	MAPK8, SERPINE1, IL6, MPO, TNF, IL1A, HIF1A, AKT1, VEGFA, VCAM1, MMP3, PPARG, MMP1, NOS2, PPARA, SELE, CCL2, NGF, CD40LG, CXCL10, MMP9, FOS, CXCL8, SPP1, IL2, CDKN2A, IFNG, CRP, REN, NOS3, IL1B, KDR, EGF, HMOX1, CSF2, EGFR, IL10, CASP3, STAT1, CAV1, ICAM1, PTGS2, MMP2, TGFB1
2	12.636	23	139	COL1A1, ESR1, CDKN1B, PRKCA, PIK3CA, GJA1, FLT1, NCF1, MDM2, CCND1, NR3C1, AHR, TP53, ESR2, IGFBP3, NFE2L2, AR, CDKN1A, IGF2, MTOR, MAPK1, MET, PTEN
3	3.5	5	7	CYP1A2, DRD2, HTR2A, KCNH2, SLC6A4
4	3	3	3	DPP4, SLC2A4, PTPN1
5	3	3	3	CYP3A4, PON1, CYP1A1
6	3	3	3	GSTM1, GSTM2, CYP1B1
